# Supplementary material for: Transcriptomic signature of the follicular somatic compartment surrounding an oocyte with high developmental competence
Source: Sci Rep. 2017 Jul 28;7:6815. doi: 10.1038/s41598-017-07039-5 (PMC5533789; doi:10.1038/s41598-017-07039-5)
Supplement: Supplementary file 1 — Table S1 [file 41598_2017_7039_MOESM1_ESM.xls]

## Sheet: Sheet1
Gene name	GenBank accession number	Primer sequences forward (F) and reverse (R)	Amplicon size (bp)
TGFB1	NM_001166068.1	F: 5’-CAATTCCTGGCGCTACCTCA-3’	121
		R: 5’-GCCCTCTATTTCCTCTCTGCG-3’
PDGFB	NM_001017953.2	F: 5’-CCCATTCCCGAGGAGCTCTA-3’	104
		R: 5’-GCCCCGTCTTCATCTACGGA-3’
HBEGF	NM_001144090.1	F: 5’-TTTCTTGCTGCAGTGCTTTCG-3’	96
		R: 5’-GGGTGTCCAGATTGCTGGTT-3’
STAT3	NM_001012671.2	F: 5’-AAATCCGTGGCTCTTAGGTCG-3’	110
		R: 5’-CAGAGAGAATGCAGGCAGGTT-3’
TGFBR2	NM_001159566.1	F: 5’-CCCAAGTCGGTTAACAGCGA-3’	112
		R: 5’-ACTTCTGGTTGTCACAGGTGG-3’
HAS2	NM_174079.2	F: 5’-GGATCTCCTTCCTCAGCAGTGT-3’	106
		R: 5’-ATTCCCAGAGGTCCGCTAATG-3’
TNFAIP6	NM_001007813.2	F: 5’-TGAAAGATGGGATGCATATTGC-3’	101
		R: 5’-CATTTGGGAAGCCTGGAGATT-3’
PTX3	NM_001076259.2	F: 5’-TGCCGGCAGGTTGTGAAAC-3’	123
		R: 5’-TGGCTTTGACCCAAATGCAG-3’
THBS1	NM_174196.1	F: 5’-TCGACTGTGAGAAGATGGAGAA-3’	227
		R: 5’-GTTGTCAAGGGTGACAAAGACA-3’
MMP2	NM_174745.2	F: 5’-AGGACCGATTCATCTGGCGA-3’	118
		R: 5’-TGTGGGTCTTCGTACACAGC-3’
BMPR1B	NM_001105328.1	F: 5’-TTTGGGAGGTCGCTAGGAGA-3’	132
		R: 5’-GCCGCAGCTTCTTGATACAC-3’
IRF7	NM_001105040.1	F: 5'-TCCCCGCACTACACCATCTA-3'	77
		R: 5'-AGGACCAGGCTCTTCTCCTT-3'
ISG15	NM_174366	F: 5'-GGTATCCGAGCTGAAGCAGTT-3'	87
		R: 5'-ACCTCCCTGCTGTCAAGGT-3'
OAS1X	NM_178108.2	F: 5'-AACCCAGGCCTGTGATTCTG-3'	96
		R: 5'-ATCTAACCTCGTGTGCCAGC-3'
MX1	NM_173940.2	F: 5'-AAGGAAGGTATATTGAGGAAGAAGA-3'	123
		R: 5'-TTGGCTGTACAGGTTGCTCT-3'
STAT1	NM_001077900.1	F: 5'-CAAAGGAAGCCCCAGAGCCTAT-3'	108
		R: 5'-GCCACTCTTCTGTGTTCACTTAC-3'
CYP19A1	NM_174305.1	F: 5'-GTGTCCGAAGTTGTGCCTATT-3'	148
		R: 5'-GGAACCTGCAGTGGGAAATGA-3'
ACTB	NM_173979.3	F: 5'-ATCGTCCACCGCAAATGCTTCT-3'	102
		R: 5'-GCCATGCCAATCTCATCTCGTT-3'
