# Supplementary material for: Transcriptomic signature of the follicular somatic compartment surrounding an oocyte with high developmental competence
Source: Sci Rep. 2017 Jul 28;7:6815. doi: 10.1038/s41598-017-07039-5 (PMC5533789; doi:10.1038/s41598-017-07039-5)
Supplement: Supplementary file 2 — Table S2 [file 41598_2017_7039_MOESM2_ESM.xlsx]

## Sheet: Sheet1
Gene	Chr	Position	Control_Cumulus cell_FPKM	Control_Oocyte_FPKM
LOC101904086	23	32793532-32795461	0	94013.2
ZP3	25	34960638-34968376	0.05575	4350.56
ACCSL	15	75032607-75045015	0	4132.51
LOC101904088	11	46155510-46174848	0	3552.82
LOC101906655	23	24854221-24878114	0	2752.83
ZP4	28	10664109-10671377	0.042523	2272.9
BTG4	15	22105287-22139913	0	2198.29
KHDC3L	9	12969165-12970905	0.276533	2129.36
LOC101904481	6	20413943-20417152	0.095812	1842.95
BMP15	X	93971183-93977809	0	1813.43
ZP2	25	19228372-19263494	0	1579.71
LOC101904117	2	66271169-66272037	0	1424.01
KPNA7	25	37664541-37691692	0	1361.14
ZAR1	6	68820786-68824912	0	1312.21
H1FOO	22	56827655-56864376	0.295033	1196.63
GDF9	7	46064178-46067119	0.194766	1123.48
NLRP7	18	62872124-62886389	0	1079.26
SLBP2	7	51344516-51348748	0.057331	1023.44
MSX1	6	106061473-106065746	0.259138	999.235
PADI6	2	135812554-135832758	0	987.986
MOS	14	24975794-24977090	0	955.158
NLRP8	18	63646014-63662391	0	940.934
ASTL	11	2230284-2245544	0	933.044
BCL2L10	10	58336611-58340848	0.29795	922.188
NPM2	8	69838928-69853636	0	841.574
WEE2	4	105810864-105837727	0	840.499
LOC101904455	4	114581758-114584386	0	790.832
EIF4E1B	7	39466898-39471355	0	684.932
NANOS1	26	39580833-39582457	0.347873	671.378
DPPA3	5	101791823-101799618	0	617.62
OOSP1	15	84427063-84434956	0	612.606
LOC508073	X	28318645-28319668	0	586.336
FAM46B	2	126799590-126807057	0.437153	504.995
LOC788135	15	30085049-30094937	0	489.728
FAM154A	8	25210480-25350715	0	482.115
NLRP5	18	63668486-63683296	0	458.199
GTSF1	5	25728560-25747925	0	456.846
LOC100848540	1	42538060-42584155	0	451.092
LOC100300332	15	1500369-1501565	0	442.531
NLRP9	18	62219261-62245281	0	419.997
CCNI2	7	22885404-22892323	0.094914	392.136
FIGLA	11	13612909-13621637	0	377.47
LOC101904129	7	63472359-63474543	0	360.725
PABPN1L	18	14086007-14089138	0	338.773
TESC	17	60267325-60331728	0.475342	316.523
ILDR1	1	67080495-67116765	0	316.019
LOC101906472	6	67961389-67962762	0.063576	313.438
TCL1A	21	62131044-62136228	0	301.398
MYF5	5	10339424-10342660	0.104607	297.566
TMEM163	2	62780747-63112008	0.407795	294.501
ZGLP1	7	16064995-16068237	0	293.48
NLRP14	15	46301623-46339682	0.018858	290.111
LOC100849027	5	9999467-10031875	0	276.456
RGS16	16	65128460-65134057	0.142044	276.15
GDF3	5	101751129-101757950	0	272.106
PHYHIPL	28	14904107-15000055	0	264.899
CNTD2	18	49893694-49897363	0	263.352
TCL1B	21	62099950-62102838	0	256.785
LOC101906745	25	33243624-33247964	0	253.333
RASGEF1A	28	13687696-13725902	0.144636	248.311
SPATA22	19	24809405-24824295	0	241.607
MAEL	3	1881233-1937809	0	233.473
RND1	5	31090624-31097558	0.043484	228.955
LOC101905310	10	26378996-26379425	0	224.701
C15H11orf16	15	44250294-44260221	0.070434	224.086
UNCX	25	42170636-42175383	0	218.643
MGC133764	X	118633275-118636998	0	213.001
LLGL2	19	56619384-56644136	0.366912	211.709
PNLDC1	9	97502585-97524941	0.634514	210.734
LOC101905543	8	41622933-41624154	0	209.087
CRH	14	32212843-32609591	0	203.526
YBX2	19	27622772-27628780	0.181284	201.72
LOC101902618	19	17648458-17652860	0	200.03
IRF6	16	75401050-75417467	0	197.43
LOC101905846	25	32377274-32380499	0.098555	196.634
HSH2D	7	7885920-7896912	0.0317	187.228
NLRP2	18	62916265-62932246	0	183.24
SELENBP1	3	19484699-19493482	0.559109	178.338
CLDN10	12	76758753-76864806	0	170.906
ELOVL4	9	19842075-19881703	0.673527	170.105
IGF2BP3	4	32077889-32222482	0	168.735
SYCP3	5	65881775-65889028	0.124135	163.705
OCLN	20	10154415-10201157	0.5359	162.946
LOC100141212	18	57608311-57617197	0	162.66
HHEX	26	14120257-14126069	0.164571	160.049
TRIM77P	29	5175375-5195894	0	158.935
LOC101904184	18	57630979-57632197	0	158.399
FKBP6	25	34283648-34312807	0.191672	158.116
NLRP13	18	63604978-63646016	0	156.7
GATSL3	17	71452535-71457053	0.869276	155.742
NOTO	11	11220473-11227925	0	152.962
OR4S1	15	79195529-79268063	0.054871	150.897
LDHC	29	26506168-26539380	0.265523	149.522
NEFL	8	73178728-73184425	0	146.562
RDH12	10	80159151-80167936	0.256922	145.201
PAQR7	2	127806444-127819422	0.830315	144.694
SLC7A3	X	85010184-85015654	0.120209	144.257
C2H2orf66	2	85799096-85800335	0	142.859
SMCO4	29	1279535-1354061	0.083989	140.624
CKMT1B	21	55876463-55882404	0	138.257
SEPT1	25	26817911-26837118	0.705422	137.674
LOC101904033	19	33878298-33879156	0.250637	135.462
SEC16B	16	60746756-60813302	0.077491	133.59
BCAR4	25	10576474-10584324	0	132.139
PHACTR3	13	57207490-57217578	0.225283	128.45
RLTPR	18	35296924-35327454	0.944283	126.096
GFI1	3	51101718-51112405	0.0273	124.97
PSTPIP1	21	32644739-32689062	0.051511	117.642
LHX8	3	69890353-69916332	0	115.021
GPRC5C	19	57640308-57664375	0.357768	114.937
ALX1	5	14991696-15013539	0.047008	114.198
LOC505120	18	39764741-39779212	0	113.641
LOC100298655	X	29091183-29091856	0	113.272
PDE6C	26	14949139-15012638	0.038483	111.661
LOC101905542	19	47923482-47926460	0.09677	111.373
ARHGAP25	11	67066106-67158254	0.442425	110.095
NOD1	4	66220443-66312453	0.042179	110.025
MGC152281	11	10196558-10203500	0	108.033
PDLIM2	8	70388328-70401501	0.568356	107.721
PEX5L	1	87646004-87976183	0.451542	106.995
SALL4	13	80295798-80313158	0	106.835
LOC101907700	8	54867142-54867877	0	104.794
SYTL2	29	9806797-9927333	0.306584	104.753
PATL2	10	104089704-104098218	0	104.096
LOC101908159	5	10313739-10321958	0	103.487
THEGL	6	73559799-73601444	0	101.937
TTC24	3	14294161-14303682	0.024413	101.339
C23H6orf25	23	27403126-27406360	0.09013	100.284
UBASH3A	1	144257057-144297829	0	100.14
P2RX1	19	25137821-25159556	0	99.6942
NR3C2	17	9734191-10175893	0.061564	99.4228
MYO5B	24	49955616-50290346	0.153097	98.0575
TPBGL	15	55236750-55240211	0.046792	97.2177
AP1M2	7	16302064-16312879	0.041556	96.3198
RSPO2	14	58536081-58709246	0.107062	96.2916
LOC100847741	13	32753307-32792502	0	94.8054
GATA2	22	60016494-60024586	0.022078	94.1833
MT3	18	24134103-24135544	0.304655	93.791
SLC38A8	18	10352600-10385884	0.524116	93.2535
LOC101902138	11	77841618-77878826	0	92.6699
AUNIP	2	127821033-127833470	0.881832	92.187
LOC529036	1	44447084-44490895	0.065275	91.4131
DIRAS2	8	88673820-88708956	0.030417	91.1947
SH3BP5	1	154023223-154103515	0.856693	90.8202
GTF2A1L	11	30757934-30812005	0	89.2509
LOC101905905	12	80316570-80320170	0.819268	88.6452
SOSTDC1	4	24927681-24931927	0	87.3535
RPGRIP1	10	25862555-25924224	0.08912	87.1715
CDK5R2	2	107620510-107623033	0.026777	86.9132
LOC101905153	28	13085780-13117052	0.182892	85.0503
RASD2	5	74106328-74118245	0.439631	84.867
CD164L2	2	126490903-126494834	0	81.6826
CCNO	20	23924655-23927073	0	80.808
ADAP1	25	42329474-42364693	0.186775	79.8056
FAM5B	16	59836201-59978469	0.133525	79.7752
PLD6	19	35543288-35546544	0	78.2111
TRIM64	29	5232043-5243245	0	76.9888
MOGAT1	2	111601606-111631564	0.112133	76.9684
KRT19	19	42366659-42370493	0.311595	76.1519
LOC101906260	4	103654795-103656699	0	75.2821
RHEBL1	5	30918626-30922639	0.060779	74.9393
HIST1H1A	23	31674083-31675751	0.084391	74.7703
COCH	21	41947357-41961282	0.065888	74.6206
LOC100301381	25	38486840-38495056	0	74.0161
SUSD3	8	85867491-85896013	0.130907	73.623
BMP6	23	47353063-47510286	0.823233	73.1891
SLC29A4	25	39514826-39538608	0.536995	72.535
SOHLH2	12	25284920-25325564	0	71.4505
C21H15orf27	21	31860126-31983706	0.082146	70.697
LHFPL3	4	45805974-46431361	0	70.5963
GRHL3	2	129159981-129193365	0	70.1043
EPCAM	11	29626086-29636774	0	69.9048
GPRC5A	5	97433254-97453094	0.133916	69.4305
TDRKH	3	19030950-19048707	0.823784	69.2714
NLRP7	18	62945116-62970311	0	68.2037
SLC10A4	6	68813853-68819851	0.264804	68.0303
NRG2	7	52714320-52908809	0.39707	67.0839
GJB4	3	111519877-111522551	0	66.4075
PRKCH	10	73694667-73927124	0.627441	66.2908
CA2	14	79372236-79388591	0.979412	65.7923
AMICA1	15	29313734-29345909	0.040332	65.6198
SBK2	18	62434478-62439426	0.042671	64.4891
POU5F1	23	27769892-27774392	0	64.0917
GPR160	1	98070401-98141628	0.025864	63.6161
LOC787809	13	80537052-80556666	0.649097	63.3468
RAB3C	20	20441987-20742029	0	63.3293
ELN	25	33787885-33820759	0.586333	63.1863
DBX1	29	25002480-25007329	0	62.9655
LMO1	15	44875708-44917825	0	62.8241
HIST2H2BF	3	20825188-20846429	0	62.1185
LOC100848555	X	92418438-92427390	0	62.0569
OLIG1	1	1775223-1777299	0.860337	61.8479
LMO3	5	93693960-93759946	0.073121	61.8187
LOC100126230	29	17496571-17512602	0	61.4436
LOC618756	18	25547360-25561533	0.540987	61.3735
KCNN3	3	15780741-15955016	0.008047	61.1487
KIFC3	18	25804401-25835412	0.582157	60.7128
DLX6	4	14276122-14282046	0.035421	60.5267
HRH1	22	55885709-55932848	0	60.0614
SNCA	6	36284562-36432438	0.440777	59.8851
GOLGA7B	26	18835541-18872166	0.162678	59.3913
FAM81A	10	50868413-50931495	0.020166	59.1887
STAP2	7	20966847-20978543	0	59.0164
MTUS1	27	18511239-18698061	0.406738	58.6073
CERS4	7	18128293-18163615	0	58.4914
LOC101901974	3	16403163-16404759	0	58.364
CAND2	22	56989566-57017216	0.936978	57.6037
SLC8A1	11	22430576-22890442	0.247306	57.557
BSP1	18	51949245-51953706	0.284239	57.3306
SLC25A31	17	30291314-30319615	0	57.0722
DGAT2	15	55940756-55973229	0.326203	57.0119
ADAD1	17	36072730-36121001	0	56.8332
CSF1R	7	63379475-63410973	0.742502	56.1892
LOC100138847	X	729283-730722	0	55.7436
LOC100848205	28	44494191-44495413	0.501673	54.7499
CD200	1	57567434-57601687	0.820618	54.4607
FGF16	X	79946793-79954814	0	54.0677
KLC3	18	53400903-53409931	0.04149	54.043
BSPRY	8	104306804-104330343	0.066166	53.7413
RASGRP2	29	43590192-43602499	0	53.732
LOC101905700	27	16427298-16542033	0	53.4412
PPM1H	5	50861235-51168122	0.518875	53.2519
KCNA5	5	105538143-105540341	0	53.0226
LOC101907070	3	99993412-99999257	0	52.6756
LIPT2	15	54616101-54618044	0.152264	52.6639
UBASH3B	15	33827888-33976119	0.343021	52.646
LOC787740	4	108166614-108167656	0	52.3529
SLC28A1	21	22949799-23048041	0.077483	52.3117
SGPP2	2	111348071-111495744	0.015802	52.1872
TMEM233	17	58031798-58079529	0	51.8382
TVP23A	25	9519136-9563444	0	51.3865
LOC101903618	16	78395108-78404496	0	51.0935
LOC101906582	18	57647343-57648512	0	51.0875
LOC100299732	19	50848868-50849924	0.574248	50.9958
C7H19orf67	7	12717514-12720906	0	50.3014
NKX3-1	8	71661027-71666559	0.114124	50.0567
LOC617633	X	110857450-110858057	0	49.9297
LOC101905118	10	20768871-20769318	0.685596	49.7005
LOC101904827	8	34955192-35330273	0	49.5397
RARB	27	40131404-40158361	0.516669	49.4625
FAM19A2	5	51600548-52166054	0	48.8526
HSD11B2	18	35159792-35165471	0.037815	48.8362
LOC101907972	2	12655595-12657561	0	48.5623
CHST6	18	2862794-2880523	0.195541	48.5365
LOC101905627	10	94467048-94800080	0	48.4564
GLS2	5	57240799-57253590	0.188626	48.1687
ADORA2B	19	34084434-34104984	0.11563	47.9038
ARHGEF26	1	114289364-114432003	0	47.6642
GPR84	5	25825371-25827510	0	47.5764
NACC2	11	103572107-103651726	0.715428	47.3639
SPESP1	10	15743108-15770307	0.269863	47.3056
KRTCAP3	11	72223033-72224689	0.21669	47.1915
LOC100336984	18	57638150-57646850	0	46.7957
TIAM2	9	93076905-93246675	0.111454	46.4021
PHOX2A	15	52623068-52627543	0.101509	46.3233
LOC514189	8	62347619-62367296	0	46.2938
LOC100139101	27	26714079-26715819	0	46.1195
CRB3	7	19229997-19233155	0	45.8203
ADC	2	121400451-121447281	0.368673	45.7487
PAX9	21	47292473-47306835	0	45.7432
LBX1	26	21893676-21898039	0.047674	45.6164
FERMT3	29	43152058-43154675	0.785857	45.403
LOC100847666	2	96072898-96105331	0.236475	45.1368
CPN1	26	20828938-20878379	0	45.0396
GPER	25	42259187-42260826	0.086037	44.3001
LOC100299025	18	64948428-64955773	0.812381	44.1938
ICA1L	2	91555429-91614132	0.276851	43.884
CCDC135	18	25761245-25782456	0	43.8362
HHIP	17	13627441-13736747	0.020143	43.7201
LOC101904674	X	94609464-94610776	0	43.475
SEZ6	19	20879062-20927187	0	43.2701
FOXN1	19	20535146-20562764	0	43.1193
WIF1	5	48917696-49009466	0.035499	42.9304
TRPV6	4	106996935-107013752	0	42.9239
BIN2	5	28640632-28677838	0.303012	42.8004
FAM107B	13	29499894-29578090	0.605583	42.7779
SOX30	7	71258179-71337207	0	42.7549
NELL1	29	23823875-24545459	0	42.7271
SMOC1	10	81957652-82103777	0.578743	42.4438
FBXO43	14	66422269-66435007	0.477538	42.104
ABCC4	12	70022952-70210961	0.643521	41.6044
C15H11orf52	15	22575898-22582949	0	41.4046
DUSP13	28	31044217-31057236	0.149271	41.0063
RIIAD1	3	19090894-19098231	0.877872	40.9787
AIM1	9	43885349-44028769	0.511432	40.97
OGDHL	28	44224196-44251275	0	40.6566
LSM11	7	71370380-71383351	0.892095	40.5434
SH3GL2	8	26631847-26860027	0.712143	40.2749
LOC533821	27	23463193-23523903	0.080764	40.2705
TBPL2	10	68112227-68138989	0.065851	39.9535
CASR	1	67255526-67344655	0	39.8959
C6H4orf48	6	109868780-109870180	0	39.6891
DIAPH2	X	47751562-47828191	0.888451	39.5732
CASP1	15	3457479-3473294	0.074408	39.2798
ADA	13	73750477-73774048	0.256894	39.0016
GCA	2	34172544-34193068	0.184906	38.9747
SPAG17	3	25111110-25367280	0.047095	38.9614
ARMC2	9	41703188-41802334	0.213719	38.83
MAB21L1	12	25999346-26001779	0	38.6969
PID1	2	117836391-118104243	0.187062	38.5109
TEX12	15	22826783-22834361	0.241949	38.4269
RADIL	25	39683975-39733712	0.922875	38.2513
PLS1	1	127323035-127416647	0.680886	38.1087
NKX2-8	21	47196836-47198449	0	37.8247
TMEM125	3	103337690-103341179	0	37.7137
OSBPL3	4	71296713-71496373	0.067956	37.7091
GBX2	3	116266171-116268268	0	37.7031
FLNC	4	93609180-93637173	0.356501	37.5429
LOC101903780	17	30548258-30557618	0	37.3663
ADAMTS4	3	8322535-8330396	0.136296	37.3371
CCDC79	18	34602952-34635340	0.099786	37.3267
BICC1	28	14071481-14419071	0.237139	37.3129
FSD1	7	20979095-20996944	0.705703	37.3023
LOC101904325	10	70191025-70358181	0	37.0524
EPS8	5	94553284-94750052	0.053648	36.8157
NR0B1	X	118534481-118540316	0.39759	36.785
SMC1B	5	116463710-116545921	0	36.7659
FBLN5	21	57153108-57246509	0.491295	36.5945
CBS	1	144790322-144812897	0.920407	36.4528
NR1I2	1	65205635-65238599	0	36.349
TECTB	26	33093942-33113592	0	36.2929
BDNF	15	59164288-59224492	0.429015	36.2548
CDKL2	6	92149806-92194178	0.503054	36.2484
HIST1H1E	23	31556294-31557046	0.880202	35.993
FAM160A1	17	6088753-6398182	0.462007	35.7068
ARHGEF3	22	44562425-44880158	0.580898	35.698
ENHO	8	77234222-77236116	0.561235	35.5799
LOC784457	11	101680050-101708765	0.426238	35.3903
MSX2	20	6360599-6365490	0.067672	35.3521
TDRD10	3	16090055-16143446	0	35.2407
B3GNT4	17	55418403-55420856	0	35.2047
PLEKHA6	16	1837393-1878608	0.979998	35.1445
LOC101906827	4	118823139-118859958	0	34.933
LOC101902166	9	77485988-77489650	0.360962	34.8609
MZB1	7	52285861-52287943	0	34.818
PRDM13	9	50873668-50881408	0	34.7992
LOC101902862	24	35603099-35642209	0.214624	34.7615
BCL6B	19	27447085-27453056	0.048164	34.7537
CDKL1	10	43277270-43329674	0.148694	34.6837
GCNT3	10	50707609-50712733	0	34.5994
TACSTD2	3	88032557-88034355	0.581981	34.1501
ICAM4	7	16051708-16052994	0	34.0043
MGAT5B	19	55527767-55591094	0.0349	33.8805
AS3MT	26	23747292-23764481	0.657298	33.8525
EDARADD	28	9122355-9195774	0	33.8293
RAB11FIP4	19	18850763-18956079	0	33.8111
H2B	3	20803165-20803930	0.645415	33.6606
HVCN1	17	56752167-56783658	0.885604	33.5201
LOC100296271	8	20318110-20454946	0.564635	33.4306
THBS4	10	10945424-10999249	0	33.4279
SPDYC	29	44048058-44051767	0	32.9732
ATOH7	28	24844610-24865721	0.034722	32.873
ABCG8	11	26156382-26175048	0	32.7302
PPAP2C	7	44591314-44601348	0.930403	32.6672
KCNN4	18	52303104-52318953	0.064063	32.6263
TMEM196	4	28469450-28542332	0.068017	32.6108
TSACC	3	14531697-14538480	0.968491	32.5918
MYH15	1	53530101-53687493	0.010314	32.5734
CLEC4G	7	17785561-17789019	0	32.4539
LOC512899	19	36609367-36616335	0	32.4356
ZNF813	18	60289827-60306361	0.132143	32.1198
STXBP6	21	35412323-35694581	0.169723	32.1129
AGMAT	16	53199295-53208263	0.053783	32.0245
BCAT1	5	85480246-85597791	0.422145	32.0239
CHL1	22	26097855-26322592	0.132609	31.9364
MTMR7	27	18914042-19014504	0.499665	31.9104
SLC5A1	17	72690319-72741776	0.031374	31.8686
FRZB	2	13723748-13761806	0.809427	31.8608
LOC101905860	5	85354391-85411123	0	31.8268
FGF19	29	47590265-47607009	0	31.6702
OLFM4	12	10667341-10690294	0	31.6199
C20H5orf47	20	5608510-5626283	0	31.5509
LOC101907984	7	23888927-23986451	0.098062	31.5503
C26H10orf90	26	46272859-46519233	0	31.5087
ATP2C2	18	10610257-10688582	0.081745	31.4864
PLCG2	18	8320125-8516528	0.123393	31.3729
TMEM92	19	37020549-37026396	0.594265	31.293
TCF15	13	60991999-60997982	0	31.1576
HNF1B	19	14285187-14349827	0	31.0892
ISL1	20	27745394-27755504	0	30.9394
ART3	6	92607110-92756404	0.109645	30.5797
MLN	23	7865116-7872669	0	30.5423
LOC511180	18	56738808-56746760	0	30.537
DYNC1I1	4	12944597-13323457	0.027929	30.4967
LOC100138474	12	9318945-9340563	0.613405	30.1448
ADAD2	18	10484008-10490519	0.55068	30.1225
LOC790304	X	118800179-118803065	0	30.0261
SLC39A12	13	32666467-32751887	0	30.0166
ZMYM6NB	3	111277023-111280746	0.110224	29.9928
HIGD1C	5	29135683-29148215	0	29.7345
C10H15orf60	10	20093870-20205940	0	29.6947
ZNF273	18	57618000-57625972	0	29.6464
HAL	5	60618657-60642329	0	29.6311
C29H11orf85	29	43777451-43803045	0	29.3719
KCNQ1	29	49400767-49728384	0.084187	29.3232
CILP	10	12098870-12114383	0.610632	29.2865
CD52	2	127396366-127398145	0.392034	29.0804
KIAA1324L	4	33518952-33763027	0.671041	28.9808
SYN1	X	91300313-91303288	0	28.8649
ESRP1	14	71945028-72003561	0	28.7956
TDRD9	21	70123804-70233772	0.013371	28.7749
NRIP3	15	44174812-44203115	0.436565	28.7622
BTK	X	55171772-55205688	0.29013	28.7408
LOC101903013	17	29553191-29610356	0	28.6188
EYA1	14	36896159-37269715	0	28.5832
DNAH11	4	30420302-30626556	0.020818	28.563
SLC6A20	22	54136246-54197568	0.024092	28.4884
ALDH1A1	8	49354206-49408166	0.267688	28.4675
GPM6B	X	136757242-136918279	0.180794	28.3206
PPP1R3D	13	57120597-57123712	0.320553	28.2551
CAPN14	11	68678748-68715047	0.062816	28.2528
LOC781749	4	72413175-72487357	0.186843	28.102
DMRT2	8	43780981-43787988	0	28.0261
C3H1orf146	3	51326158-51349688	0	27.6611
C29H11orf80	29	45378084-45503184	0.254156	27.6119
SCLY	3	118043299-118073851	0.126139	27.5743
C18H16orf46	18	7772082-7788500	0.528966	27.5674
ABCG5	11	26124238-26156411	0	27.3233
PPP1R14C	9	88473197-88500753	0	27.2425
DRC1	11	73084124-73122618	0.843849	27.123
TRAT1	1	53995475-54043196	0	26.9762
MPZL3	15	29345978-29377231	0.894142	26.9604
ZSWIM3	13	75352716-75358715	0.191615	26.825
SH2D2A	3	14075250-14085170	0.030723	26.8229
KLHL32	9	53359000-53539430	0.243741	26.8224
RAI2	X	132879150-132950083	0.335703	26.7288
SULT4A1	5	115084015-115117266	0.120672	26.6577
LOC100848507	18	13009410-13012591	0.370528	26.6376
LOC507825	7	17867851-17886706	0.980226	26.4792
SERPINA6	21	59517409-59539875	0.052587	26.2684
LOC101906804	10	4607620-4609555	0	26.2591
SLC6A4	19	21851878-21872423	0.026166	26.2173
FAM212B	3	31719379-31733085	0.38578	26.1337
KRT5	5	27541427-27547279	0	26.0142
LOC101907713	4	24251761-24438185	0	25.9692
SHROOM3	6	93066720-93399009	0.508046	25.8064
IL1R2	11	6708494-6758416	0	25.5786
LOC617166	X	95969407-95993268	0.843485	25.5258
TFAP2B	23	23097157-23128788	0	25.2059
LOC101907207	11	28758487-28770551	0	25.1812
NKX6-2	26	51119637-51123532	0	25.1707
CCDC87	29	45271060-45274463	0.175096	25.1657
LOC101908174	28	38345740-38351649	0	25.1555
SLC47A1	19	34589010-34619450	0.082049	25.151
ESPN	16	47775617-47791686	0	25.1175
CXHXorf58	X	126349636-126368265	0.269217	25.0258
MEGF10	7	27820354-28024418	0.159651	24.9491
RNF212	6	109156631-109181302	0	24.9421
CCDC64B	25	2446487-2454376	0	24.5941
LOC100848639	21	23247541-23251558	0.325906	24.3725
ESRRG	16	20592131-20837309	0.012963	24.2628
DAPL1	2	37593289-37620037	0	24.2552
ZNF385C	19	42817578-42850471	0.389609	24.2187
EPB41L4B	8	100406518-100544800	0.698208	24.1215
PALM3	7	12733771-12743176	0.074322	23.9579
LOC100337146	26	49615033-49629100	0.030009	23.7936
MRAP2	9	66223875-66287509	0	23.635
FRMD4B	22	32139721-32500971	0.690768	23.5321
LOC788328	29	27337955-27341664	0	23.486
LOC782950	13	17952732-17953884	0.388011	23.4709
CNMPD1	13	65758973-65807455	0	23.3953
ENOX1	12	13381371-14062427	0.663013	23.3835
RBM44	3	117876133-117905927	0.035936	23.2055
ODF4	19	28565346-28570383	0	23.1917
ESYT3	1	131669429-131723129	0.020785	23.1573
HIPK4	18	50005649-50013820	0.051964	23.152
CDS1	6	101195748-101273209	0.156641	23.0859
LOC101904961	11	20253014-20300633	0	23.0521
TRIM36	10	3919859-3962283	0.873123	23.0022
ARHGEF16	16	50811131-50834859	0.066921	22.8786
SOHLH1	11	103346141-103351848	0.038217	22.853
STRIP2	4	94153648-94202464	0.532061	22.8081
LOC100335722	5	113266398-113273367	0	22.7119
IGF2BP2	1	81992385-82161528	0.1195	22.707
NEFH	17	70820990-70828828	0.020602	22.5441
LOC101907684	1	146857219-146859114	0	22.532
LOC100848415	13	62693075-62722422	0.726455	22.5046
SOX2	1	85933306-85934782	0	22.5004
ARL13A	X	54916426-54937908	0.036323	22.4973
LOC536516	26	34935713-34991449	0	22.3304
MCF2	X	23067185-23192506	0.217093	22.2847
SPNS3	19	25530010-25589282	0.789525	22.2323
KIAA0895	4	61258331-61319592	0.526499	22.1681
WNT7A	22	58809371-58873170	0	22.1055
USP44	5	25287009-25314256	0.135129	22.0646
LHX2	11	95111844-95145049	0.761487	22.0545
TUBA3E	17	74381178-74392388	0	22.0152
SIX1	10	73068704-73073162	0.027705	21.9831
LOC101901978	4	31936250-31938082	0.110106	21.8614
CGNL1	10	52832413-53002853	0.390424	21.7676
TP53I3	11	75032014-75039194	0.169963	21.7346
LOC101906250	2	17475124-17476615	0	21.4558
MYH7B	13	64888570-64912766	0.88959	21.3722
TCP11	23	9020176-9052779	0.692781	21.3572
PLCH1	1	112816410-113072580	0.088566	21.3524
ZNF17	18	64828402-64870820	0.600898	21.2513
TCAM1	19	48750704-48759065	0.948644	21.2077
PAX3	2	111127791-111229639	0	21.1454
FAM129C	7	5495725-5517895	0.498548	21.1011
LOC508492	14	11892025-11907678	0	21.0796
KCNH1	16	74105848-74543193	0.042566	21.0117
SLC44A5	3	69413300-69836044	0.130098	20.9411
ARHGEF37	7	62923957-62978256	0	20.8927
MAGEB16	X	112749381-112760972	0	20.8754
LOC101903665	13	82957011-83126004	0	20.7835
NSG1	6	106465691-107357267	0.075443	20.7802
TMEM52	16	52083240-52085909	0.081962	20.7672
SLC7A9	18	43429221-43466267	0.040831	20.7529
DCC	24	52210654-53506271	0.153308	20.7261
NLRP1	19	26637514-26669339	0.011722	20.7021
DENND1C	7	19220552-19229995	0.05484	20.6587
GIPC2	3	66792443-66895557	0	20.6465
KLRG2	4	103798876-103818557	0	20.5105
MAP3K15	X	130730264-130875635	0	20.4347
LOC101903977	18	49028433-49033913	0	20.3979
TMEM179	21	70717165-70727422	0	20.3952
TMEM74	14	57781664-57785594	0.182818	20.3148
LOC617552	2	127508105-127517509	0.855894	20.1957
LOC101906454	14	12371559-12385317	0.312998	20.1381
LRMP	5	85310310-85366073	0	20.1277
TGM7	21	55553386-55574882	0.056999	20.1239
PPEF2	6	92450383-92508015	0.030129	20.0531
FOXI3	11	47480051-47485085	0	20.0274
SLC5A9	3	98564869-98595696	0	19.9942
GAD1	2	25646553-25686587	0	19.953
TMOD2	10	58656349-58711813	0.751563	19.8797
XKRX	X	54851531-54863379	0.107335	19.8727
SHOX2	1	110277641-110287294	0	19.8309
PLEKHG7	5	22719034-22802398	0	19.8293
SLC1A4	11	63337654-63367593	0.958273	19.7553
LMX1A	3	3692342-3865786	0	19.5581
LOC101905075	13	46746733-46747803	0.244047	19.5418
FGD6	5	24924227-25031190	0.503364	19.5187
SOX13	16	1677828-1729822	0.498496	19.516
TMEM88B	16	52370230-52376268	0.081106	19.4067
CCDC146	4	44150685-44292870	0	19.098
PPL	25	3965952-4014368	0.081522	19.0585
SLC25A35	19	28521105-28525076	0	19.0501
LOC101906246	25	32462354-32464251	0	18.9598
ILDR2	3	1955007-2024678	0.090309	18.9436
LOC101903503	2	65276572-65280963	0	18.8837
SNAI1	13	78766067-78772194	0.370041	18.8554
ABTB2	15	65546893-65736278	0.35459	18.8517
CELF2	13	13036989-13248003	0	18.7396
C2H1orf172	2	126844481-126857429	0.108313	18.7126
ZBTB16	15	24915714-25121618	0.308222	18.6934
MCTP2	21	12838638-13098203	0.046382	18.6878
ARHGAP26	7	55695012-55878214	0.521112	18.6292
RNF43	19	9546553-9613848	0.297209	18.5751
LOC101904390	7	21659062-21660044	0	18.5692
HIST1H2AH	23	31109844-31112610	0.080901	18.5343
SYTL3	9	96501471-96598357	0.193711	18.5018
LOC101906574	19	9941327-9946521	0.084074	18.4362
MRVI1	15	42548273-42674639	0	18.4182
LRRIQ4	1	98331691-98346914	0	18.3991
CDH7	24	11080831-11228085	0.044473	18.3656
FGR	2	126273028-126293040	0.252475	18.3636
LOC101905687	6	69364424-69366270	0.237408	18.3381
ACSL5	26	33184542-33234958	0.365118	18.3261
ZMAT4	27	35241276-35618997	0.474337	18.311
LOC101903448	12	76711245-76716569	0	18.2626
CCDC73	15	64112928-64228880	0	18.2529
LOC101907865	23	42568532-42577737	0	18.25
PAQR5	10	16151845-16247616	0.483624	18.2371
LOC100300759	21	58568300-58569648	0	18.2357
LEAP2	7	46075147-46076066	0.972789	18.18
POU4F3	7	59524544-59525876	0	18.0916
PITX1	7	48062844-48069063	0.245228	18.0783
AZU1	7	44964797-44971477	0.090943	18.044
LRRC15	1	73776577-73787737	0.029239	17.9993
WISP3	9	38846844-38864536	0.406419	17.9906
OVOL1	29	44572506-44585603	0	17.9433
HS3ST2	25	20685059-20801037	0	17.939
GAS7	19	29666102-29876909	0.150235	17.9043
LOC101904351	8	1937366-1943812	0.916581	17.8773
ARPP21	22	9674588-9681188	0	17.8723
IRX4	20	70920913-70933740	0	17.7932
MACROD2	13	7697329-7704939	0	17.7393
ARHGEF33	11	21264571-21320949	0	17.67
ZNF467	4	113424660-113434245	0.852798	17.6028
C6H4orf17	6	26482346-26508573	0	17.5895
LOC101908115	21	41945346-41947981	0	17.5659
YDJC	17	74114593-74117714	0.396654	17.5332
TEK	8	17040334-17143858	0.481798	17.4163
LOC525511	23	31643511-31651168	0	17.4071
GNG4	28	8340139-8409399	0.143392	17.342
LOC101904507	20	2021349-2031055	0	17.2957
DEPTOR	14	83664708-83783774	0.287217	17.2334
PTCHD2	16	43027031-43085209	0	17.1933
KCNE1	1	401018-407786	0.102232	17.177
DDX43	9	12991632-13023336	0.028933	17.1676
HIST2H2AC	3	20752623-20771062	0.855933	17.0947
LOC101902970	19	18647133-18818689	0	17.0735
EFEMP1	11	38338741-38408297	0.035423	17.0674
ABLIM3	7	62502486-62639420	0.111513	17.0193
CPNE2	18	25193142-25249212	0.161158	16.9882
C3H1orf228	3	101876646-101939230	0.873114	16.9587
SEMA4A	3	14659267-14686343	0.406476	16.9494
ALOX12	19	27420403-27434717	0.028861	16.8749
LOC101902486	12	15876301-15895675	0	16.8742
KIAA1211L	11	4004849-4138703	0.185745	16.8492
SH2B3	17	57388075-57425214	0.239116	16.8437
ADAMTS18	18	4559080-4703601	0	16.8409
LOC101906401	25	32387223-32449091	0	16.7288
PNOC	8	10251623-10280960	0	16.6843
MAP4K1	18	48633597-48647723	0.850588	16.6191
GPAT2	11	2130832-2143562	0	16.5715
DDX4	20	23379436-23444462	0	16.5651
RAB25	3	14755581-14762653	0.210142	16.5648
HOXD1	2	20759127-20761303	0.037847	16.5564
LOC100336610	X	139055528-139056136	0	16.5239
BCL2L14	5	98196411-98233551	0.091501	16.4984
GGT6	19	25652193-25655408	0	16.4742
SNCAIP	7	32714460-32844679	0.038054	16.4008
SLC18A2	26	37895866-37936023	0.074035	16.3643
C4H7orf31	4	71138346-71179111	0.030382	16.2207
LOC517138	23	31669544-31670354	0	16.1902
GPHB5	10	75890927-75894743	0	16.1723
EFHB	1	44647583-44712979	0.921938	16.1404
TMEM235	19	54546634-54552478	0.241146	16.0631
MAGI2	4	42502858-43496323	0.247553	16.0612
AARD	14	49497517-49504250	0	15.9757
ISL2	21	32107361-32113036	0.079975	15.7869
SCN8A	5	28211639-28405507	0.060659	15.5171
STOX1	28	25268531-25330225	0	15.4791
RAPGEF4	2	23644875-23975023	0.208697	15.4728
FAM227B	10	60924218-61139699	0	15.4707
TRAF3IP2	9	39309709-39341546	0.779988	15.4414
CDX2	12	32308305-32322821	0	15.4241
CD3G	15	29462565-29474059	0	15.4228
NFATC2	13	79971110-80131107	0.189156	15.4066
PPP1R14C	9	88384682-88385090	0	15.374
S100Z	10	7992985-7995677	0.528443	15.3164
PPM1L	1	107239082-107576169	0.820209	15.2126
ZNF280B	17	73002285-73010751	0.835641	15.1275
LOC788142	3	20870972-20901670	0.193533	15.1238
LOC101905538	15	82276018-82280309	0	15.1121
LOC101906247	1	3756069-3773431	0	15.1114
MSMP	8	60331935-60333071	0	15.062
RGS2	4	58723599-58724929	0.054603	15.0423
GGT5	17	73425745-73435730	0.669103	15.0092
ZCCHC12	X	3125711-3129072	0.876956	14.9614
MOV10L1	5	121099094-121165142	0	14.9532
PPM1N	18	53523391-53528749	0.369264	14.9181
TTC23L	20	39281676-39344443	0.724091	14.9151
LOC101906977	21	23841163-23871503	0	14.9088
LOC101903370	12	71257246-71259907	0	14.9088
KCNJ3	2	40786473-41491335	0	14.8966
GPR12	12	33113125-33116437	0	14.837
CIDEA	24	43230250-43253774	0	14.8255
SPNS2	19	25598324-25633857	0.038536	14.8074
KIF5C	2	47311870-47472004	0.100787	14.6312
COX6B2	18	62573343-62574838	0	14.6238
TBX15	3	24235926-24361448	0	14.6045
CERS3	21	6252012-6421354	0	14.4932
HOGA1	26	18636694-18658210	0.616054	14.4624
LOC787130	X	94105969-94123967	0	14.4584
INA	26	24131989-24144142	0	14.3931
LOC101905019	1	95812580-95961941	0	14.3577
LOC101903458	8	97749412-97811569	0	14.3571
ETV1	4	22040109-22146798	0.684772	14.3566
MCTP1	7	96682615-96805607	0	14.3456
GPR39	2	65526207-65527199	0	14.3404
CHRNA7	21	30079533-30180803	0	14.3399
SH2D3C	11	98435179-98474035	0.124584	14.2365
CEACAM19	18	52849290-52867744	0	14.2038
TKTL1	X	40262965-40291629	0.052681	14.2004
MAGEB3	X	119253497-119306419	0	14.1984
LOC101905418	3	34634534-34642915	0	14.1892
BARX2	29	33240583-33256128	0	14.1729
LOC100848383	27	4867984-4869173	0	14.1628
SLC12A8	1	70126990-70276522	0.353918	14.1555
LOC101902981	25	2691398-2692225	0.194441	14.1426
ACCN2	5	29980389-30005396	0.109997	14.1285
KCNK15	13	73866855-73872277	0	14.0622
LOC101906396	20	15036947-15069300	0	14.0208
LOC101904708	11	95734971-95741999	0	13.9516
LOC100337251	28	15995793-16408339	0.155041	13.8909
TUBA3E	17	74335926-74341650	0.047092	13.8115
LOC101904517	12	73313058-73338531	0	13.7351
KIAA1147	4	105750473-105800457	0.187767	13.7239
LOC101905911	14	48258676-48312915	0	13.7087
CYP2J2	3	86609660-86641158	0.150806	13.6277
NHEDC1	6	23187623-23229530	0.958232	13.601
SYN1	X	91192242-91229595	0.151284	13.5973
BSX	15	34136077-34160702	0	13.5586
CCR8	22	12635439-12680439	0.032594	13.4667
CAMKV	22	50957514-50969034	0.184422	13.4065
CD302	2	36656332-36681946	0.249135	13.4055
FOXI1	20	1903851-1907694	0.038226	13.3449
PLEKHG4	18	35019339-35028425	0.175707	13.2451
ABCC2	26	20612993-20684093	0	13.2445
MACC1	4	28836520-28916318	0.040626	13.2323
LOC100295410	27	40096404-40236164	0.108878	13.1913
SNTB1	14	84251729-84504167	0.241321	13.1046
ATP10A	21	2806251-2990904	0.28727	13.0938
OVCH1	5	80507621-80601232	0.160947	13.0849
TTC12	15	24186441-24254187	0.970155	13.0736
MAPT	19	46593335-46643750	0.130634	12.9926
NCF2	16	66080899-66114030	0.259138	12.9719
EBF1	7	72394109-72804524	0	12.9529
LOC101905160	X	91436681-91437223	0	12.8851
MTNR1B	29	1871383-1886180	0	12.839
FAM19A4	22	32698748-32907036	0.351625	12.829
SHD	7	21002489-21010652	0.082578	12.7303
CAPN13	11	69045178-69152966	0	12.706
PIK3CD	16	44672972-44734716	0.387241	12.6938
ACTL8	2	135418076-135496799	0	12.6908
LY6G6C	23	27407610-27410286	0.984774	12.5903
EBF3	26	49503547-49615035	0.219141	12.5853
ACOT2	10	85358182-85365707	0.846753	12.5763
SPDYA	11	70913884-70953347	0.289944	12.5386
MST1R	22	50927698-50941430	0.157029	12.5308
PRKG1	26	6901759-8343635	0.078967	12.4846
EPS8L1	18	62760313-62774010	0.050295	12.4811
MADCAM1	7	44773997-44778672	0.046658	12.4775
LOC781152	X	62744317-62749636	0	12.4421
LOC101907683	1	83093951-83102116	0	12.4361
TSPAN33	4	93881395-93901224	0.714779	12.4352
SLC24A2	8	24495841-24787066	0	12.4308
LOC101903853	25	36721365-36741053	0	12.4207
SLC38A11	2	31391773-31446946	0	12.3577
KLHL35	15	55380778-55389979	0	12.3413
LOC100296545	4	46940653-46958243	0	12.3405
GRAP2	5	111777889-111845604	0.042444	12.3318
IBSP	6	38309554-38323303	0.073671	12.2996
LOC786914	21	68569745-68585059	0.188022	12.2938
MYO5C	10	58165481-58279281	0.082906	12.2905
UPB1	17	73496994-73527415	0	12.2143
LOC101905540	4	103829007-103846471	0	12.1406
WBSCR28	25	33956414-33958433	0	12.1344
GDPD5	15	55392272-55483535	0.393961	12.1319
CCDC85A	11	38706387-38930062	0.020557	12.0708
LOC101905169	19	12582142-12588151	0	12.0648
SIX3	11	27200796-27204850	0	12.0546
LOC101907222	9	56054812-56086759	0	12.027
FA2H	18	2182820-2237316	0.0381	11.9922
LOC506833	8	43855169-43867718	0	11.9782
PDE3A	5	89550745-89917421	0	11.9573
ETV5	1	81725701-81785000	0.147794	11.944
STX11	9	82603270-82634208	0.184293	11.8934
CNDP1	24	4230826-4259145	0.160214	11.8442
SVIP	29	22263268-22271757	0.404708	11.8327
LOC101906734	6	58417139-58470196	0	11.8094
LOC101907512	2	28280317-28381918	0	11.7656
PHF7	22	49019726-49032657	0.617473	11.6652
BARHL2	3	52691875-52696492	0	11.6564
ADAMTSL1	8	25434698-25711249	0.142164	11.6371
HEATR4	10	85310394-85358522	0.149624	11.6307
IL2RA	13	17540912-17586322	0	11.629
FAM124A	12	20664059-20779915	0.599713	11.6175
MPP2	19	44385969-44415126	0.819749	11.5914
CREB5	4	67765963-68200912	0.37505	11.577
LOC516179	18	20298782-20318951	0	11.5762
ANKS1B	5	63228361-64220674	0.053613	11.5119
RAPGEF3	5	32688483-32721137	0.812113	11.4531
PAQR4	25	2378552-2382041	0.419594	11.4227
INSC	15	37873967-38013439	0	11.4111
GRM5	29	6599419-7243981	0	11.3569
LOC788724	3	22584781-22585308	0	11.3337
CLIP4	11	70654404-70733271	0.845336	11.3229
KLF5	12	48099983-48123391	0.248192	11.2817
RFX6	9	34159870-34282579	0	11.268
ZNF200	25	2675117-2686354	0.331451	11.2023
SEPT3	5	113479351-113508648	0.02815	11.1967
STXBP5L	1	66212416-66542034	0.405543	11.1783
LOC101906285	7	57101747-57153278	0	11.1473
SMAGP	5	28683697-28709509	0.309046	11.1138
RAP1GAP	2	131706249-131776124	0.103694	11.1024
GRIP1	5	47622315-47707620	0.092853	11.0923
COLEC12	24	35630927-35816269	0.573779	11.0812
PTGS2	16	69263775-69271399	0.378982	11.0635
HOXD3	2	20775583-20795113	0.746514	11.0423
LOC528412	12	73168782-73190990	0.910055	11.0282
BTBD19	3	101784089-101789519	0.292253	11.0204
LOC786803	X	118997202-119001770	0	10.9542
SLC51B	10	11930321-11941332	0	10.9386
PAMR1	15	66754733-66832246	0.072897	10.9119
GPR179	19	39626282-39641576	0	10.8939
RBMXL2	15	46287138-46288701	0.090773	10.8706
DPF1	18	48250644-48258484	0.297067	10.8704
TMIGD1	19	21960823-21973891	0.84616	10.8582
SPOCK1	7	49958425-50543450	0	10.8568
TFAP2D	23	22987715-23057661	0	10.8524
ARL14EPL	10	4871950-4904809	0	10.7916
LOC100335177	8	17000642-17040250	0.848398	10.7631
IL18RAP	11	7191265-7221641	0	10.7538
C4H7orf57	4	7576859-7605503	0.037129	10.7424
LOC101905331	21	62350372-62404573	0	10.6905
CCDC116	17	74108758-74114399	0.307006	10.6831
SPTB	10	77201290-77330763	0.016711	10.6827
TNFRSF25	16	47751956-47756992	0.129661	10.5876
SIGIRR	29	51190568-51271521	0.519282	10.5684
PTTG1	19	39964932-39965567	0	10.5387
FOXE3	3	99445786-99449489	0	10.4901
LOC781072	X	142698477-142699246	0	10.4851
RASL12	10	11941282-11959908	0.181742	10.4641
PCP4	1	141459731-141531672	0.397936	10.4269
MNX1	4	119160368-119162992	0.066268	10.4231
LOC101902586	15	29967800-29995676	0	10.4141
APOBEC2	23	14985520-14998187	0	10.3704
EXD1	10	36793122-36835148	0.09513	10.3621
LOC100337413	16	6155747-6165802	0.288246	10.3555
ZAP70	11	3016330-3056124	0.27465	10.3524
CERKL	2	14971775-15116117	0.028408	10.3292
PDE4A	7	16204471-16215570	0.151423	10.3271
LOC100295687	3	33837004-33846218	0	10.3115
LOC101902045	28	15417060-15422929	0	10.3112
GCNT1	8	52806696-52852621	0.36355	10.2605
LAMA3	24	33072796-33325154	0.006256	10.239
FAM172BP	1	46316390-46324181	0.535252	10.2221
LHX4	16	62868731-62915247	0	10.2121
ITGA11	10	15102963-15236779	0.064071	10.2057
KCNK7	29	44439782-44442568	0.554185	10.195
PITPNM2	17	54667124-54801733	0.727636	10.1946
LOC100337214	7	45027131-45029452	0.718383	10.1916
ADCY7	18	18745673-18809263	0.16228	10.1566
PNPLA3	5	114966329-115014122	0.083347	10.1414
LRAT	17	2650459-2657459	0.168543	10.1318
VWF	5	104603431-104727430	0.466119	10.0961
LAD1	16	49272683-49285532	0	10.0897
MIP	5	57255549-57269208	0.110365	10.0809
NRXN1	11	32127026-33353226	0.259885	10.0803
LOC101908196	26	45583817-45587829	0.383526	10.0723
LOC101903820	8	111673157-111675472	0.243576	10.0441
LOC101901898	16	19636194-19637632	0	10.0406
TP63	1	78010604-78307003	0	10.0309
TTC39A	3	95550761-95591230	0.055811	10.0265
LYPD1	2	65216982-65279824	0.472808	10.0095
