# Supplementary material for: Transcriptomic signature of the follicular somatic compartment surrounding an oocyte with high developmental competence
Source: Sci Rep. 2017 Jul 28;7:6815. doi: 10.1038/s41598-017-07039-5 (PMC5533789; doi:10.1038/s41598-017-07039-5)
Supplement: Supplementary file 3 — Table S3 [file 41598_2017_7039_MOESM3_ESM.xls]

## Sheet: Sheet1
Gene	Chr	Position	Control_FPKM	FSH-priming_FPKM	Control+0.1	FSH-priming+0.1	(FSH-priming_FPKM+0.1)/(Control_FPKM+0.1)
GOLIM4	1	100158466-100242188	15.2856	10.2375	15.3856	10.3375	0.671892
LOC101907184	1	100158875-100161343	0	0.028611	0.1	0.128611	1.28611
GABPA	1	10034317-10069729	23.4609	23.336	23.5609	23.436	0.994698
MGC133804	1	100345021-100375315	0	0	0.1	0.1	1
SERPINI1	1	100456487-100539394	0.536481	0.179908	0.636481	0.279908	0.439774
PDCD10	1	100540192-100588554	13.8227	18.1371	13.9227	18.2371	1.30988
MGC151671	1	100619342-100661110	0	0	0.1	0.1	1
LOC101903581	1	10066067-10068553	1.33651	1.28462	1.43651	1.38462	0.963877
ATP5J	1	10068945-10077000	271.307	317.429	271.407	317.529	1.16993
SERPINI2	1	100791771-100827943	0	0	0.1	0.1	1
JAM2	1	10083031-10165613	44.3725	30.7988	44.4725	30.8988	0.694784
ZBBX	1	100877632-101004395	0	0	0.1	0.1	1
LOC101907228	1	101215862-101233371	0	0	0.1	0.1	1
MRPL39	1	10201964-10217711	31.1573	39.5979	31.2573	39.6979	1.27004
BCHE	1	102337847-102410043	0.295839	0	0.395839	0.1	0.252628
SLITRK3	1	102995291-103006518	0.023051	0.034593	0.123051	0.134593	1.0938
SI	1	103084605-103204971	0	0	0.1	0.1	1
LOC100138054	1	103803100-103808269	0	0	0.1	0.1	1
LOC101907470	1	105164629-105171263	0	0	0.1	0.1	1
OTOL1	1	106700431-106731202	0	0	0.1	0.1	1
SPTSSB	1	106851521-106880436	0	0	0.1	0.1	1
NMD3	1	106973279-107009693	12.1301	16.8962	12.2301	16.9962	1.38971
B3GALNT1	1	107181579-107215041	1.66469	2.51731	1.76469	2.61731	1.48315
ARL14	1	107687549-107688265	0	0.119609	0.1	0.219609	2.19609
KPNA4	1	107774352-107835136	24.0178	20.7375	24.1178	20.8375	0.863987
TRIM59	1	107879882-107892250	4.94075	7.04751	5.04075	7.14751	1.41795
SMC4	1	107894731-107928498	22.7463	28.634	22.8463	28.734	1.25771
IFT80	1	107936922-108059855	4.26423	5.52463	4.36423	5.62463	1.2888
LOC101903636	1	10806125-10811383	0	0	0.1	0.1	1
C1H3orf80	1	108086001-108086879	0	0	0.1	0.1	1
LOC511229	1	108237492-108278660	11.4302	8.58304	11.5302	8.68304	0.753071
IL12A	1	108285284-108291983	0.123956	0.505496	0.223956	0.605496	2.70364
SCHIP1	1	108383676-109288999	2.54065	2.67478	2.64065	2.77478	1.05079
LOC101901911	1	109548091-109552096	0	0	0.1	0.1	1
MFSD1	1	109560437-109586821	19.1469	21.0319	19.2469	21.1319	1.09794
RARRES1	1	109661961-109704523	1.24161	0.811761	1.34161	0.911761	0.6796
GFM1	1	109707446-109758114	11.6878	15.703	11.7878	15.803	1.34062
LXN	1	109721966-109729695	16.2738	26.0931	16.3738	26.1931	1.5997
MLF1	1	109762074-109793811	10.8123	5.71746	10.9123	5.81746	0.533111
RSRC1	1	109821735-110273727	12.3863	15.2431	12.4863	15.3431	1.2288
LOC100852077	1	110023591-110026880	0.123767	0	0.223767	0.1	0.446893
LOC101901991	1	110238801-110259736	0	0.260412	0.1	0.360412	3.60412
VEPH1	1	110936438-111211650	0.411963	0.14007	0.511963	0.24007	0.468921
PTX3	1	111027802-111033868	45.7327	0	45.8327	0.1	0.00218185
CCNL1	1	111317358-111331241	89.408	72.0507	89.508	72.1507	0.806081
LOC101902333	1	111381918-111387273	0	0	0.1	0.1	1
LEKR1	1	111444531-111681610	0.184491	0.246483	0.284491	0.346483	1.2179
LOC101902535	1	111719990-111721925	0.323906	0	0.423906	0.1	0.235901
TIPARP	1	111829353-111857046	36.9035	17.8071	37.0035	17.9071	0.48393
SSR3	1	111996798-112012233	148.48	155.387	148.58	155.487	1.04649
KCNAB1	1	112012171-112479271	0.178878	0.07866	0.278878	0.17866	0.640639
LOC101902581	1	112564927-112574763	0.342882	0	0.442882	0.1	0.225794
GMPS	1	112629749-112704976	80.5034	107.472	80.6034	107.572	1.33458
SLC33A1	1	112730074-112750842	13.2136	15.5296	13.3136	15.6296	1.17395
C1H3orf33	1	112777022-112803572	8.82028	10.372	8.92028	10.472	1.17396
LOC101904260	1	113214063-113215422	0	0	0.1	0.1	1
LOC100847501	1	113215524-113277351	0	0	0.1	0.1	1
MME	1	113387230-113503003	0.018675	0	0.118675	0.1	0.842637
GPR149	1	114144238-114229628	0	0	0.1	0.1	1
DHX36	1	114235997-114283637	18.3244	15.6736	18.4244	15.7736	0.856123
LOC101904540	1	114920338-115184411	0	0	0.1	0.1	1
LOC100299503	1	115291421-115296206	0.014206	0	0.114206	0.1	0.875611
RAP2B	1	115476356-115480304	2.80741	2.59318	2.90741	2.69318	0.926318
LOC101904585	1	115591843-115603835	0	0	0.1	0.1	1
P2RY1	1	115830150-115836761	0.306462	0.259052	0.406462	0.359052	0.883359
LOC101904735	1	115899783-115903810	0	0	0.1	0.1	1
MBNL1	1	116235246-116433252	14.6375	12.4358	14.7375	12.5358	0.850606
SUCNR1	1	116881480-116889760	2.34612	0.154095	2.44612	0.254095	0.103877
AADAC	1	116974384-116990798	0	0	0.1	0.1	1
LOC782258	1	117031791-117045391	0	0	0.1	0.1	1
AADACL2	1	117142323-117168384	0	0	0.1	0.1	1
LOC523130	1	117252581-117254145	0	0	0.1	0.1	1
IGSF10	1	117532035-117545609	0.007897	0	0.107897	0.1	0.92681
MED12L	1	117548440-117954076	0.970661	0.790623	1.07066	0.890623	0.831844
P2RY12	1	117588522-117640792	0	0	0.1	0.1	1
P2RY13	1	117692324-117695067	0.024476	0	0.124476	0.1	0.803368
GPR87	1	117717732-117734602	0	0	0.1	0.1	1
P2RY14	1	117751594-117817245	0	0.038302	0.1	0.138302	1.38302
GPR171	1	117829438-117835978	0.051958	0	0.151958	0.1	0.658077
CLRN1	1	118097063-118140755	0	0	0.1	0.1	1
SIAH2	1	118300291-118319179	34.5303	25.5768	34.6303	25.6768	0.741453
FAM194A	1	118371729-118417710	0.06134	0	0.16134	0.1	0.619809
SELT	1	118445766-118476097	22.9732	30.7048	23.0732	30.8048	1.33509
EIF2A	1	118495009-118536744	52.1752	56.244	52.2752	56.344	1.07783
SERP1	1	118537062-118539347	59.2306	53.5151	59.3306	53.6151	0.903667
TSC22D2	1	118612163-118657811	12.2488	8.5963	12.3488	8.6963	0.704224
CRYZL1	1	1188738-1223014	20.2201	26.589	20.3201	26.689	1.31343
LOC101905340	1	119061644-119082956	0	0	0.1	0.1	1
PFN2	1	119151066-119157809	166.11	239.06	166.21	239.16	1.4389
RNF13	1	119160736-119291377	10.2624	9.78392	10.3624	9.88392	0.953825
ANKUB1	1	119308009-119337270	0.444878	0.618514	0.544878	0.718514	1.31867
COMMD2	1	119344633-119354566	10.6839	11.6988	10.7839	11.7988	1.09411
WWTR1	1	119410079-119586284	4.65116	4.06246	4.75116	4.16246	0.876093
TM4SF4	1	119603869-119631566	0	0	0.1	0.1	1
LOC101905481	1	119625815-119626932	0	0	0.1	0.1	1
TM4SF1	1	119750362-119758889	5.74702	0.233141	5.84702	0.333141	0.0569762
TM4SF18	1	119800099-119823459	0.256481	0	0.356481	0.1	0.28052
CP	1	119840932-119882889	0	0	0.1	0.1	1
LOC514194	1	119895943-119956192	0	0	0.1	0.1	1
HPS3	1	119944574-119985972	5.45304	6.42269	5.55304	6.52269	1.17462
HLTF	1	120013741-120077148	45.6187	73.4505	45.7187	73.5505	1.60876
GYG1	1	120089900-120127893	25.3055	25.6573	25.4055	25.7573	1.01385
CPA3	1	120236685-120269125	0.120435	0	0.220435	0.1	0.453648
CPB1	1	120278799-120315813	0	0.099543	0.1	0.199543	1.99543
AGTR1	1	120401469-120445397	0.439259	0.587235	0.539259	0.687235	1.27441
LOC781192	1	120521859-120714974	0.398639	1.04838	0.498639	1.14838	2.30303
LOC100295922	1	121278992-121280014	0	0	0.1	0.1	1
HMGN4	1	121288573-121289269	0	0	0.1	0.1	1
LOC101905819	1	121430217-121432080	0.335557	1.23629	0.435557	1.33629	3.068
LOC100139345	1	121432117-121435361	0.850337	0.864341	0.950337	0.964341	1.01474
ZIC1	1	121864959-121867970	0	0	0.1	0.1	1
ZIC4	1	121874078-121891819	0	0	0.1	0.1	1
LOC101906060	1	122269553-122283511	0	0	0.1	0.1	1
DONSON	1	1223604-1233646	13.5382	13.4358	13.6382	13.5358	0.992486
PLSCR5	1	122815604-122842538	0	0.102429	0.1	0.202429	2.02429
CLIC6	1	122905-180130	0	0.024976	0.1	0.124976	1.24976
LOC101906108	1	122906280-122910064	7.24299	9.52509	7.34299	9.62509	1.31079
PLSCR1	1	122911074-122938812	40.2413	34.1207	40.3413	34.2207	0.848281
PLSCR1	1	123009128-123060130	0	0	0.1	0.1	1
PLSCR4	1	123231175-123273108	5.22865	5.85942	5.32865	5.95942	1.11837
PLOD2	1	123322466-123444003	186.819	265.223	186.919	265.323	1.41945
SON	1	1233736-1264790	85.1446	75.515	85.2446	75.615	0.887036
LOC101903635	1	1240092-1241579	4.18262	3.38323	4.28262	3.48323	0.813341
C1H3orf58	1	125862997-125885655	4.65751	6.13504	4.75751	6.23503	1.31057
LOC100847509	1	125885328-125895022	3.38238	4.76844	3.48238	4.86844	1.39802
LOC101906639	1	125973573-125975389	0	0	0.1	0.1	1
LOC101906694	1	125976056-125997808	0	0	0.1	0.1	1
SLC9A9	1	126040088-126704343	0.264057	0.09446	0.364057	0.19446	0.534147
LOC101906813	1	126397210-126418538	0	0	0.1	0.1	1
GART	1	1264914-1292036	16.9703	17.5047	17.0703	17.6047	1.0313
LOC101906747	1	126704139-126742122	0	0	0.1	0.1	1
CHST2	1	126870790-126875589	1.12473	0.14078	1.22473	0.24078	0.196599
U2SURP	1	126937881-126987682	30.4307	28.1253	30.5307	28.2253	0.92449
PAQR9	1	127039139-127043160	0.316442	0	0.416442	0.1	0.240129
LOC783224	1	127128782-127132999	0	0.09146	0.1	0.19146	1.9146
PCOLCE2	1	127132776-127229654	13.8198	2.10758	13.9198	2.20758	0.158592
TRPC1	1	127255617-127318276	2.70882	2.02854	2.80882	2.12854	0.757808
LOC100847999	1	127318224-127321086	0.495434	0.378555	0.595434	0.478555	0.803708
LOC101907046	1	127434110-127441707	0.989532	0.894076	1.08953	0.994076	0.912388
ATR	1	127469320-127590761	4.09098	3.01351	4.19098	3.11351	0.742906
XRN1	1	127590807-127704349	4.24938	3.77595	4.34938	3.87595	0.891151
GK5	1	127736165-127814894	1.65746	0.975177	1.75746	1.07518	0.611778
TFDP2	1	127827904-128033148	5.26344	3.77211	5.36344	3.87211	0.721946
LOC101903974	1	127992032-127994115	0	0	0.1	0.1	1
LOC511302	1	128035526-128036425	0	0	0.1	0.1	1
ATP1B3	1	128050717-128085713	84.5046	56.0347	84.6046	56.1347	0.663495
GRK7	1	128144729-128185018	0	0	0.1	0.1	1
LOC515595	1	128214457-128288218	16.5232	17.6992	16.6232	17.7992	1.07074
RASA2	1	128342656-128468068	3.64671	3.99884	3.74672	4.09884	1.09398
ZBTB38	1	128529500-128669476	5.95369	4.78725	6.05369	4.88725	0.807316
ACPL2	1	128687855-128722603	3.77862	2.12496	3.87862	2.22496	0.573646
SPSB4	1	128830902-128917559	0.0941	0	0.1941	0.1	0.515198
LOC101907705	1	128930373-128957555	0	0	0.1	0.1	1
SLC25A36	1	129009712-129041630	193.444	300.711	193.544	300.811	1.55423
TRIM42	1	129262398-129292442	0	0	0.1	0.1	1
CLSTN2	1	129388100-130108954	5.48705	8.79335	5.58705	8.89335	1.59178
LOC101907823	1	129529922-129561334	0	0	0.1	0.1	1
LOC101907868	1	130146827-130152388	0	0	0.1	0.1	1
NMNAT3	1	130412834-130519141	1.8451	1.92761	1.94511	2.02761	1.04242
KPNA6	1	130554555-130643416	15.0254	16.6218	15.1254	16.7218	1.10555
RBP1	1	130588842-130615792	318.049	200.959	318.149	201.059	0.631965
LOC101904445	1	130651794-130653274	0	0	0.1	0.1	1
TXLNA	1	130653054-130665769	23.2606	21.2878	23.3606	21.3878	0.915551
RBP2	1	130685148-130710119	0	0.506784	0.1	0.606784	6.06784
DNAJC28	1	1307165-1310895	1.97234	3.03005	2.07234	3.13005	1.51039
COPB2	1	130765735-130819921	68.3629	72.7376	68.4629	72.8376	1.0639
LOC101908077	1	130776644-130778076	75.9348	78.6018	76.0348	78.7018	1.03508
MRPS22	1	130778630-130792040	26.9723	32.2916	27.0723	32.3916	1.19649
PRR23B	1	131089064-131090142	0.070016	0	0.170016	0.1	0.58818
PRR23A	1	131113333-131114813	0.048313	0.048621	0.148313	0.148621	1.00208
LOC783600	1	131137814-131138989	0.063131	0	0.163131	0.1	0.613004
LOC616698	1	131155309-131156110	0	0	0.1	0.1	1
PRR23A	1	131169510-131171077	0.045275	0.045542	0.145275	0.145542	1.00184
FOXL2	1	131242443-131243577	27.4773	45.7532	27.5773	45.8532	1.66272
PIK3CB	1	131351895-131531835	4.25396	5.19955	4.35396	5.29955	1.21718
FAIM	1	131548457-131564874	7.82756	4.62855	7.92756	4.72855	0.59647
CEP70	1	131564974-131658745	8.95812	10.1983	9.05812	10.2983	1.13691
LOC100335384	1	131728756-131748435	0	0	0.1	0.1	1
MRAS	1	131765941-131834636	10.1705	10.399	10.2705	10.499	1.02225
NME9	1	131853906-131876649	0	0	0.1	0.1	1
ARMC8	1	131882315-131991173	11.0279	11.5565	11.1279	11.6565	1.0475
LOC101903053	1	131895939-131899719	0	0	0.1	0.1	1
LOC101903008	1	131991112-131991518	0	0	0.1	0.1	1
DBR1	1	132002838-132014621	4.53605	5.51296	4.63605	5.61296	1.21072
A4GNT	1	132061517-132068468	0	0	0.1	0.1	1
LOC100337454	1	132095202-132098951	1.41553	0.505867	1.51553	0.605867	0.399772
DZIP1L	1	132099181-132131492	0.905802	0.484675	1.0058	0.584675	0.581302
CLDN18	1	132172745-132201858	0	0	0.1	0.1	1
LOC101905045	1	132444375-132455164	0	0	0.1	0.1	1
SOX14	1	132449821-132450544	0	0	0.1	0.1	1
TMEM50B	1	1324543-1361381	17.6009	21.6766	17.7009	21.7766	1.23025
IL20RB	1	133269142-133310063	0.322507	0.395974	0.422507	0.495974	1.17388
LOC101903099	1	133289672-133369217	0	0	0.1	0.1	1
NCK1	1	133314459-133395742	17.2179	19.2726	17.3179	19.3726	1.11865
LOC100847791	1	133395911-133410157	0.437519	0.407741	0.537519	0.507741	0.944601
TMEM22	1	133401646-133439465	0.045155	0.272605	0.145155	0.372605	2.56695
STAG1	1	133525683-134030653	11.7514	10.3038	11.8514	10.4038	0.877851
LOC101905125	1	133534890-133655407	0	0	0.1	0.1	1
PCCB	1	134035255-134130529	53.3128	58.0932	53.4128	58.1932	1.0895
MSL2	1	134190246-134222532	15.9003	18.9696	16.0003	19.0696	1.19183
LOC787607	1	134223421-134408432	0.912238	1.16755	1.01224	1.26755	1.25222
EPHB1	1	135191076-135658387	0	0	0.1	0.1	1
LOC101903894	1	135804804-135831255	0	0	0.1	0.1	1
LOC101903829	1	135805604-135808858	0	0	0.1	0.1	1
KY	1	135841442-135852496	0	0	0.1	0.1	1
LOC101905906	1	135852879-135865540	0	0	0.1	0.1	1
CEP63	1	135871690-135945389	3.52355	4.69416	3.62355	4.79416	1.32306
ANAPC13	1	135945410-135951507	24.2107	30.9495	24.3107	31.0495	1.2772
AMOTL2	1	136054306-136072255	42.4739	35.5801	42.5739	35.6801	0.838075
RYK	1	136182275-136291028	117.671	191.855	117.771	191.955	1.62989
SLCO2A1	1	136435601-136528514	0.893095	0.179396	0.993095	0.279396	0.281339
RAB6B	1	136573029-136632150	8.13051	15.5804	8.23051	15.6804	1.90516
SRPRB	1	136636522-136676859	32.5268	37.0527	32.6268	37.1527	1.13872
TF	1	136683310-136722384	0.185332	0	0.285332	0.1	0.350469
LOC525947	1	136747028-136790697	0	0.033526	0.1	0.133526	1.33526
TOPBP1	1	136832275-136903651	21.464	20.5675	21.564	20.6675	0.958427
CDV3	1	136947202-136961464	71.2588	51.678	71.3588	51.778	0.725601
BFSP2	1	137030465-137107231	0	0	0.1	0.1	1
LOC511034	1	137110869-137499248	11.5245	7.60203	11.6245	7.70203	0.662567
IFNGR2	1	1375981-1407422	32.282	21.123	32.382	21.223	0.655396
NPHP3	1	137902548-137957357	7.28471	5.99888	7.38471	6.09888	0.82588
UBA5	1	137960487-137993315	13.9868	18.8092	14.0868	18.9092	1.34233
ACAD11	1	137993896-138112991	3.13479	3.12078	3.23479	3.22078	0.995667
ACKR4	1	138069155-138073482	0.035869	0.036033	0.135869	0.136033	1.00121
DNAJC13	1	138139495-138305881	8.77833	9.34575	8.87833	9.44575	1.06391
ACPP	1	138332765-138384905	0.032355	0	0.132355	0.1	0.755544
KCNH8	1	138400619-138678753	0.281659	0.384334	0.381659	0.484334	1.26902
LOC782861	1	139155489-139702699	2.04268	0.199505	2.14268	0.299505	0.139781
LOC100297276	1	139359842-139364151	0.308566	0	0.408566	0.1	0.244758
LOC782861	1	139786932-139842498	1.51877	0.049311	1.61877	0.149311	0.0922374
MRPL3	1	139880638-139937342	86.5409	109.764	86.6409	109.864	1.26804
NUDT16	1	140044674-140046263	41.7804	48.9434	41.8804	49.0434	1.17104
NEK11	1	140060118-140333299	0.167888	0.063087	0.267888	0.163087	0.608788
ASTE1	1	140333451-140350356	2.98013	3.40011	3.08013	3.50011	1.13635
ATP2C1	1	140368052-140522630	52.1795	47.2003	52.2795	47.3003	0.904758
LOC101905291	1	140385325-140387417	0.115113	0.038554	0.215113	0.138554	0.644099
LOC100297522	1	140578365-140582777	0	0	0.1	0.1	1
PSMG1	1	140726626-140739257	54.9791	54.3404	55.0791	54.4404	0.988405
BRWD1	1	140741646-140863405	6.0991	5.03533	6.1991	5.13533	0.8284
HMGN1	1	140906948-140913324	285.591	342.695	285.691	342.795	1.19988
LOC534913	1	140923412-140933658	29.0669	31.965	29.1669	32.065	1.09936
WRB	1	140944008-140958949	29.1851	21.237	29.2851	21.337	0.728595
LCA5L	1	140971600-141013392	0	0	0.1	0.1	1
SH3BGR	1	141029748-141100995	1.24977	0.780005	1.34977	0.880005	0.651965
B3GALT5	1	141231040-141271343	0	0	0.1	0.1	1
IGSF5	1	141349852-141403929	0	0	0.1	0.1	1
DSCAM	1	141658414-141994736	0	0	0.1	0.1	1
LOC101902044	1	142344682-142493155	0	0	0.1	0.1	1
LOC101907727	1	142855804-142859371	0	0	0.1	0.1	1
BACE2	1	142874700-142980635	3.98531	4.1685	4.08531	4.2685	1.04484
FAM3B	1	143021010-143116986	0.073657	0.152049	0.173657	0.252049	1.45142
LOC101907799	1	143117339-143119010	0.335975	2.16497	0.435975	2.26497	5.19518
MX2	1	143119085-143156317	3.37805	32.114	3.47805	32.214	9.26208
MX1	1	143172607-143204872	50.0877	372.587	50.1877	372.687	7.42586
TMPRSS2	1	143209955-143256493	0.258292	0.222497	0.358292	0.322497	0.900095
LOC783811	1	143360249-143361403	0	0	0.1	0.1	1
LOC101902114	1	143368302-143368674	0	0	0.1	0.1	1
KRTAP12-2	1	143370685-143371060	0	0	0.1	0.1	1
LOC101908054	1	143404239-143423628	0	0	0.1	0.1	1
RIPK4	1	143509230-143535444	2.00891	1.51782	2.10891	1.61782	0.767135
PRDM15	1	143566939-143617364	2.1237	1.59947	2.2237	1.69947	0.764257
C2CD2	1	143645290-143706949	1.3334	0.740075	1.4334	0.840075	0.586072
ZNF295	1	143735632-143755890	7.5416	6.35186	7.6416	6.45186	0.844307
LOC101908173	1	143777269-143779617	0	0	0.1	0.1	1
UMODL1	1	143829674-143904915	0	0	0.1	0.1	1
LOC100847465	1	143988367-143990155	0	0	0.1	0.1	1
ABCG1	1	143990388-144053577	0.085211	0	0.185211	0.1	0.539925
LOC101901914	1	144020574-144023363	0	0	0.1	0.1	1
TFF3	1	144067289-144071071	0	0	0.1	0.1	1
TFF2	1	144176744-144180011	0	0	0.1	0.1	1
TFF1	1	144192141-144196595	0	0	0.1	0.1	1
TMPRSS3	1	144221130-144243909	0	0	0.1	0.1	1
RSPH1	1	144320099-144333456	0.698455	0.762984	0.798455	0.862984	1.08082
SLC37A1	1	144339076-144437238	2.80414	1.81753	2.90414	1.91753	0.660273
LOC101905728	1	144461379-144462285	0	0	0.1	0.1	1
PDE9A	1	144493885-144604738	1.15156	0.558025	1.25156	0.658025	0.525762
WDR4	1	144656764-144689970	8.00397	6.90926	8.10397	7.00926	0.864917
NDUFV3	1	144690229-144701621	40.0931	47.0274	40.1931	47.1274	1.17253
PKNOX1	1	144751325-144773111	8.01839	8.74641	8.11839	8.84641	1.08968
LOC101906110	1	144779269-144781290	0.07286	0.036593	0.17286	0.136593	0.790194
LOC101906172	1	144814336-144831601	0	0	0.1	0.1	1
U2AF1	1	144832444-144845430	97.0119	101.426	97.1119	101.526	1.04545
CRYAA	1	144886533-144890705	0	0	0.1	0.1	1
LOC101906293	1	145020142-145029937	1.0332	0.148605	1.1332	0.248605	0.219383
SUMO3	1	145031786-145041369	65.9219	68.291	66.0219	68.391	1.03588
PTTG1IP	1	145057825-145075581	84.4479	89.5599	84.5479	89.6599	1.06046
ITGB2	1	145104426-145133581	1.57085	0.023862	1.67085	0.123862	0.0741313
FAM207A	1	145153860-145178776	16.7861	15.9633	16.8861	16.0633	0.951275
LOC101906351	1	145178729-145180032	0	0	0.1	0.1	1
LOC101906512	1	145184909-145193222	0	0.35832	0.1	0.45832	4.5832
LOC101907636	1	145282304-145466366	0.170435	0.214258	0.270435	0.314258	1.16205
ADARB1	1	145511599-145560004	19.8128	22.8846	19.9128	22.9846	1.15426
POFUT2	1	145596453-145610183	184.175	196.088	184.275	196.188	1.06465
ICOSLG	1	145684328-145695953	36.472	44.5224	36.572	44.6224	1.22012
DNMT3L	1	145703733-145718122	0	0	0.1	0.1	1
AIRE	1	145749628-145760417	0	0	0.1	0.1	1
PFKL	1	145770057-145797206	156.106	202.763	156.206	202.863	1.29869
LOC101906960	1	145784095-145785931	0.042522	0	0.142522	0.1	0.701646
C1H21orf2	1	145801872-145813415	9.94747	9.2398	10.0475	9.3398	0.929567
TRPM2	1	145822483-145873546	1.80177	0.657928	1.90177	0.757928	0.398537
LRRC3	1	145885349-145887685	2.08443	1.9247	2.18443	2.0247	0.92688
LOC780781	1	145901344-145902270	0	0	0.1	0.1	1
LOC100299102	1	145917454-145922980	0	0	0.1	0.1	1
KRTAP10-8	1	145933604-145934665	0	0	0.1	0.1	1
TSPEAR	1	145940970-146036383	0	0	0.1	0.1	1
LOC101907561	1	145946866-145949548	0	0	0.1	0.1	1
KRTAP10-11	1	145976434-145977283	0	0	0.1	0.1	1
KRTAP10-12	1	145987285-145988461	0	0	0.1	0.1	1
LOC101907928	1	145994419-145994821	0	0	0.1	0.1	1
KRTAP12-2	1	145996974-145997668	0	0	0.1	0.1	1
LOC100295858	1	146009726-146010511	0	0	0.1	0.1	1
LOC101907997	1	146014425-146014770	0	0	0.1	0.1	1
LOC100336639	1	146022351-146023192	0	0	0.1	0.1	1
LOC617218	1	146028056-146029321	0	0	0.1	0.1	1
KRTAP10-2	1	146076001-146077103	0	0	0.1	0.1	1
KRTAP10-7	1	146084751-146085576	0	0	0.1	0.1	1
LOC783329	1	146092106-146092886	0	0	0.1	0.1	1
LOC783535	1	146097264-146097969	0	0	0.1	0.1	1
LOC101907181	1	146106023-146106480	0	0	0.1	0.1	1
LOC100300014	1	146107494-146108334	0	0	0.1	0.1	1
UBE2G2	1	146113516-146120823	10.9868	9.0914	11.0868	9.1914	0.829039
SIK1	1	146209150-146217234	12.0921	4.99761	12.1921	5.0976	0.418106
LOC100337271	1	146288830-146311295	0.030766	0	0.130766	0.1	0.764725
HSF2BP	1	146345937-146436999	3.90534	4.03883	4.00533	4.13883	1.03333
RRP1B	1	146437118-146464084	11.1876	6.51619	11.2876	6.61619	0.586145
PDXK	1	146490838-146516811	65.1504	35.9844	65.2504	36.0844	0.553014
CSTB	1	146527927-146532166	6.98823	0.159164	7.08823	0.259164	0.0365626
CSTB	1	146555391-146558844	155.022	57.8093	155.122	57.9093	0.373314
RRP1	1	146569049-146583249	24.1158	15.8695	24.2158	15.9695	0.659468
AGPAT3	1	146705612-146735099	19.9149	26.225	20.0149	26.325	1.31527
TRAPPC10	1	146762128-146842734	6.73597	5.65942	6.83597	5.75942	0.842517
IFNAR1	1	1467703-1496151	20.472	9.30711	20.572	9.40711	0.457278
PWP2	1	146844024-146857841	7.05815	5.31514	7.15815	5.41514	0.756499
C1H21orf33	1	146859200-146867964	56.332	64.9995	56.432	65.0995	1.15359
LOC101907800	1	146938362-146946460	0.212333	0	0.312333	0.1	0.320171
COL18A1	1	146989202-147041015	25.7745	3.77231	25.8745	3.87231	0.149657
SLC19A1	1	147044107-147067542	9.44657	7.86033	9.54657	7.96033	0.833842
LOC100849587	1	147068250-147099141	1.17797	0.80896	1.27797	0.90896	0.711255
PCBP3	1	147132647-147360424	0.549907	0.617403	0.649907	0.717403	1.10385
COL6A1	1	147404395-147423644	74.3786	56.6617	74.4786	56.7617	0.762121
COL6A2	1	147542753-147572938	354.077	220.599	354.177	220.699	0.623132
FTCD	1	147582684-147598209	0.074303	0.111988	0.174303	0.211988	1.2162
SPATC1L	1	147600281-147617538	0.394359	0.075202	0.494359	0.175202	0.354402
LSS	1	147623689-147654184	49.8243	55.3119	49.9243	55.4119	1.10992
MCM3AP	1	147665783-147707936	23.4058	18.5913	23.5058	18.6913	0.795177
YBEY	1	147707849-147712116	41.4182	38.5893	41.5182	38.6893	0.931864
C1H21orf58	1	147715312-147736229	0.817181	0.662556	0.917181	0.762556	0.831413
PCNT	1	147736309-147840897	17.5524	10.8314	17.6524	10.9314	0.619256
LOC100847825	1	147852340-147856272	9.3754	8.67965	9.4754	8.77965	0.926573
DIP2A	1	147856677-147981124	10.4461	6.89088	10.5461	6.99088	0.66289
NCAM2	1	14790589-15364327	0.093112	0.09327	0.193112	0.19327	1.00082
S100B	1	148009628-148016981	13.3098	18.612	13.4098	18.712	1.39539
PRMT2	1	148036846-148082063	9.54448	10.2869	9.64448	10.3869	1.07698
LOC522736	1	148124102-148159709	0	0	0.1	0.1	1
FBXO25	1	148266938-148295214	10.3261	10.4864	10.4261	10.5864	1.01537
C1H8orf42	1	148299146-148347051	7.29876	5.70894	7.39876	5.80894	0.785124
LOC101902630	1	148424865-148435345	0	0	0.1	0.1	1
RUNX1	1	148678128-148949053	23.8625	10.976	23.9625	11.076	0.462223
LOC101902788	1	148921158-148947239	0	0	0.1	0.1	1
LOC101902898	1	149652428-149663705	0	0	0.1	0.1	1
SETD4	1	150023411-150048283	5.52712	5.9364	5.62712	6.0364	1.07273
CBR1	1	150054220-150095255	9.26086	11.4732	9.36086	11.5732	1.23634
LOC101903029	1	150084024-150138500	0	0	0.1	0.1	1
MGC127133	1	150108325-150110532	0.677108	1.80034	0.777108	1.90034	2.44541
CBR3	1	150144148-150153935	4.16306	4.42778	4.26306	4.52778	1.0621
DOPEY2	1	150163419-150293613	0.517458	0.340532	0.617458	0.440532	0.713461
LOC101903402	1	150305622-150307179	4.33345	5.7024	4.43345	5.8024	1.30878
MORC3	1	150307454-150350083	9.49015	9.95919	9.59015	10.0592	1.04891
CHAF1B	1	150360987-150386586	8.88219	10.3984	8.98219	10.4984	1.1688
CLDN14	1	150439153-150460375	0	0	0.1	0.1	1
LOC101903609	1	150654278-150670738	0	0.118153	0.1	0.218153	2.18153
LOC100847516	1	150675557-150690359	0	0	0.1	0.1	1
SIM2	1	150690366-150728995	0	0	0.1	0.1	1
LOC101903664	1	150718621-150721718	0	0	0.1	0.1	1
HLCS	1	150732147-150944588	2.08794	1.45889	2.18794	1.55889	0.712492
LOC101903748	1	150759950-150761415	0.102288	0	0.202288	0.1	0.494345
RIPPLY3	1	150961550-150973548	0.110058	0.184256	0.210058	0.284256	1.35323
LOC101904025	1	150996567-151004024	0.745075	0.762835	0.845075	0.862835	1.02102
PIGP	1	151008560-151021272	24.1757	26.4249	24.2757	26.5249	1.09265
TTC3	1	151021572-151141015	23.0697	20.074	23.1697	20.174	0.870704
DSCR3	1	151164853-151199108	9.30728	9.69423	9.40728	9.79423	1.04113
LOC101904068	1	151233525-151250689	0	0	0.1	0.1	1
DYRK1A	1	151270811-151414207	19.2164	17.2752	19.3164	17.3752	0.899505
LOC101904115	1	151483437-151494491	0	0	0.1	0.1	1
KCNJ6	1	151516852-151610989	0	0	0.1	0.1	1
LOC101904213	1	151769201-151771056	0	0	0.1	0.1	1
LOC101904262	1	152249656-152252432	0	0	0.1	0.1	1
KCNJ15	1	152286767-152307783	0	0.071065	0.1	0.171065	1.71065
ERG	1	152379395-152515167	0.024015	0	0.124015	0.1	0.806354
LOC101904307	1	152825122-152828415	0	0	0.1	0.1	1
LOC101904362	1	152858644-152872258	0	0	0.1	0.1	1
ETS2	1	152872774-152891965	2.41973	0.335024	2.51973	0.435024	0.172647
LOC100847346	1	153054844-153149448	0	0	0.1	0.1	1
PIK3R4	1	153233566-153320513	17.6175	15.7825	17.7175	15.8825	0.896427
COL6A6	1	153321932-153494770	0	0.0446	0.1	0.1446	1.446
COL6A5	1	153531284-153690270	0.007709	0.015416	0.107709	0.115416	1.07155
LOC100336592	1	153782754-153920537	0	0.010896	0.1	0.110896	1.10896
LOC101904155	1	15379926-15390627	0	0	0.1	0.1	1
LOC101902096	1	153856217-153857829	0	0	0.1	0.1	1
CAPN7	1	153971501-154022489	16.8627	17.6621	16.9627	17.7621	1.04713
METTL6	1	154171376-154189292	12.3379	12.0471	12.4379	12.1471	0.976624
EAF1	1	154187643-154200073	19.0843	15.6437	19.1843	15.7437	0.820655
COLQ	1	154218713-154285726	12.5486	14.3403	12.6486	14.4403	1.14165
HACL1	1	154336510-154376271	14.6749	12.6105	14.7749	12.7105	0.860274
BTD	1	154375850-154417998	12.6182	12.6931	12.7182	12.7931	1.00589
ANKRD28	1	154440390-154575201	6.10336	4.67157	6.20336	4.77157	0.769191
LOC100848527	1	154658006-154697880	1.67551	1.15009	1.77551	1.25009	0.704073
LOC101907539	1	154726482-154749061	0	0.070551	0.1	0.170551	1.70551
GALNTL2	1	154923158-154969397	0.246357	0	0.346357	0.1	0.288719
DPH3	1	155003589-155009937	54.9519	40.6015	55.0519	40.7015	0.739329
OXNAD1	1	155017756-155158936	22.1464	23.759	22.2464	23.859	1.07249
RFTN1	1	155093623-155301571	0.920451	0	1.02045	0.1	0.0979959
LOC101907781	1	155136894-155143094	0	0	0.1	0.1	1
LOC101907728	1	155177018-155184708	0.303432	0	0.403432	0.1	0.247873
LOC101907685	1	155302733-155305269	0	0	0.1	0.1	1
DAZL	1	155383430-155406513	0.764853	0.022693	0.864853	0.122693	0.141866
LOC101907852	1	155569208-155606040	0	0	0.1	0.1	1
PLCL2	1	155618262-155833445	13.0265	7.07998	13.1265	7.17998	0.546983
LOC101902334	1	155640000-155655200	0	0	0.1	0.1	1
LOC101908126	1	155703297-155707295	0	0	0.1	0.1	1
TBC1D5	1	155832614-156350790	10.9253	11.7832	11.0253	11.8832	1.07782
IL10RB	1	1563136-1591737	46.3478	43.0575	46.4478	43.1575	0.929162
SATB1	1	157168469-157261755	16.682	10.5251	16.782	10.6251	0.633129
LOC101908237	1	157275423-157314001	0	0	0.1	0.1	1
LOC101901968	1	157703680-157707358	0.460385	0.373482	0.560385	0.473482	0.844923
LOC101902487	1	158080280-158302562	0	0	0.1	0.1	1
IFNAR2	1	1593289-1627127	14.3957	6.79946	14.4957	6.89946	0.475965
LOC526226	1	1675194-1675573	0	0	0.1	0.1	1
LOC100848368	1	1784475-1787097	0	0	0.1	0.1	1
TMPRSS15	1	18058708-18207251	0.310697	0.204589	0.410697	0.304589	0.741639
CHODL	1	18208863-18233154	0.296371	0	0.396371	0.1	0.252289
OLIG2	1	1822538-1826416	0.054084	0	0.154084	0.1	0.648997
LOC101905072	1	18579759-18606828	0	0	0.1	0.1	1
C1H21orf91	1	18719311-18752931	25.9721	25.2094	26.0721	25.3094	0.970748
BTG3	1	18909483-18928473	24.2005	23.5792	24.3005	23.6792	0.97443
CXADR	1	18947296-18993431	7.91623	4.95723	8.01623	5.05723	0.630875
LOC100848215	1	1894923-1899626	0	0	0.1	0.1	1
LOC101905847	1	19876184-19884707	0.117011	0.238307	0.217011	0.338307	1.55894
LOC101905904	1	19934854-20321346	0.066763	0.202244	0.166763	0.302244	1.81242
C1H21orf62	1	2029405-2048813	0.045308	0	0.145308	0.1	0.688193
USP25	1	20658832-20871444	3.18262	3.67316	3.28262	3.77316	1.14944
GCFC1	1	2067050-2099875	41.8414	32.4776	41.9414	32.5776	0.776739
SYNJ1	1	2107603-2198977	7.11449	7.50448	7.21449	7.60448	1.05406
NRIP1	1	21594587-21701063	16.4555	18.7225	16.5555	18.8225	1.13694
LOC101906423	1	21785084-21801746	0.228024	0.183461	0.328024	0.283461	0.864147
C1H21orf59	1	2204894-2216522	56.8635	50.5492	56.9635	50.6492	0.889152
SAMSN1	1	22085059-22181833	0.627771	0.039425	0.727771	0.139425	0.191578
LOC101906505	1	22168302-22182588	0.04959	0	0.14959	0.1	0.668494
HSPA13	1	22290119-22300233	80.301	88.289	80.401	88.389	1.09935
LOC518080	1	22313428-22383855	0.015306	0.015324	0.115306	0.115324	1.00016
LOC101906637	1	22383753-22412934	0.107201	0	0.207201	0.1	0.482623
RBM11	1	22455494-22474290	1.68457	2.03713	1.78457	2.13713	1.19756
LIPI	1	22474170-22497930	0	0.074588	0.1	0.174588	1.74588
EVA1C	1	2258668-2360034	0.211378	0	0.311378	0.1	0.321153
URB1	1	2382872-2459950	4.22339	2.88512	4.32339	2.98512	0.690459
LOC100848488	1	23927265-23995996	7.66663	6.83946	7.76663	6.93946	0.893498
LOC534842	1	24157561-24589936	8.76255	4.98994	8.86255	5.08994	0.57432
LOC101907559	1	24217103-24221863	0	0	0.1	0.1	1
RCAN1	1	242245-362915	7.31105	2.22114	7.41105	2.32114	0.3132
MRAP	1	2462078-2476980	2.28589	8.87843	2.38589	8.97842	3.76313
MIS18A	1	2490258-2502546	7.65158	13.3811	7.75158	13.4811	1.73914
ROBO1	1	25619014-26955238	2.73899	5.53148	2.83899	5.63148	1.98362
LOC101907902	1	25878630-25891853	0	0	0.1	0.1	1
LOC101907847	1	26473626-26477094	0.041953	0.042187	0.141953	0.142187	1.00165
LOC100848584	1	26591568-26595774	0	0	0.1	0.1	1
HUNK	1	2778583-2918051	3.95398	1.45152	4.05398	1.55152	0.382716
LOC101904359	1	2816411-2817191	0	0	0.1	0.1	1
GBE1	1	28659455-28972472	47.0047	54.2658	47.1047	54.3658	1.15415
LOC101908017	1	28715951-28768368	0	0	0.1	0.1	1
LOC101902256	1	29253925-29268619	0	0	0.1	0.1	1
LOC101904399	1	2985722-2995355	0	0	0.1	0.1	1
LOC100337296	1	30300653-30305325	0.412977	0	0.512977	0.1	0.194941
SCAF4	1	3049829-3111855	16.0206	11.453	16.1206	11.553	0.716663
LOC101902532	1	30499727-30501335	0	0	0.1	0.1	1
LOC101902580	1	30802524-30809819	0	0	0.1	0.1	1
SOD1	1	3113947-3122633	201.272	281.916	201.372	282.016	1.40047
LOC101902628	1	31205521-31243015	0	0	0.1	0.1	1
CADM2	1	32394375-33675801	0.257645	0.189787	0.357645	0.289787	0.810264
TIAM1	1	3257178-3723928	0.89892	0.184816	0.99892	0.284816	0.285124
LOC101903319	1	342120-343167	0	0	0.1	0.1	1
VGLL3	1	34657302-34707580	1.61932	0.244106	1.71932	0.344106	0.20014
LOC101902812	1	34707911-34711329	0.090169	0.091361	0.190169	0.191361	1.00627
CHMP2B	1	34970459-35004357	8.77997	9.7856	8.87997	9.8856	1.11325
POU1F1	1	35008948-35024718	0	0	0.1	0.1	1
LOC101904328	1	35187701-35210286	0	0	0.1	0.1	1
HTR1F	1	35464483-35604242	0.490319	1.56216	0.590319	1.66216	2.81569
CGGBP1	1	35655399-35660405	25.4924	33.2401	25.5924	33.3401	1.30274
ZNF654	1	35660474-35746905	4.57484	4.68028	4.67484	4.78028	1.02255
C1H3orf38	1	35753018-35760335	21.1425	37.0971	21.2425	37.1971	1.75107
LOC101904492	1	35771806-35800214	1.40328	1.63005	1.50328	1.73005	1.15085
LOC101904559	1	35950997-36090921	0	0	0.1	0.1	1
LOC101904676	1	36356805-36360563	0	0	0.1	0.1	1
LOC100295593	1	36656608-36712246	0	0	0.1	0.1	1
EPHA3	1	36715151-37124082	0.107535	0.044079	0.207535	0.144079	0.69424
LOC101904733	1	37201514-37213789	0	0	0.1	0.1	1
PROS1	1	37803107-37866950	278.738	237.14	278.838	237.24	0.850816
ARL13B	1	37875364-37954635	9.48809	12.0782	9.58809	12.1782	1.27014
STX19	1	37915511-37930838	0	0.0736	0.1	0.1736	1.736
NSUN3	1	37960653-38021044	19.3899	25.1618	19.4899	25.2618	1.29615
LOC101905040	1	38726197-38741018	0	0	0.1	0.1	1
KRTAP11-1	1	3972169-3973052	0	0	0.1	0.1	1
KRTAP7-1	1	4036041-4036305	0	0	0.1	0.1	1
LOC101906132	1	40465803-40541813	0	0	0.1	0.1	1
LOC782966	1	40547023-40582268	0.040848	0	0.140848	0.1	0.709985
LOC101906373	1	4059173-4059362	0	0	0.1	0.1	1
EPHA6	1	40608641-41624566	3.90738	3.15698	4.00738	3.25698	0.812746
ARL6	1	41640325-41679712	6.30276	7.9297	6.40276	8.0297	1.2541
LOC516526	1	41699922-41826310	5.46995	2.77127	5.56995	2.87127	0.515494
LOC101905413	1	41700578-41701022	0	0	0.1	0.1	1
LOC101905314	1	41750694-41756205	0	0	0.1	0.1	1
MINA	1	41826445-41859677	15.2959	15.1753	15.3959	15.2753	0.992169
GABRR3	1	41870256-41915644	0	0	0.1	0.1	1
LOC101907866	1	4187726-4188041	0	0	0.1	0.1	1
LOC101905600	1	41955549-41956752	0	0	0.1	0.1	1
LOC783655	1	41997956-41998880	0	0	0.1	0.1	1
OR5AC2	1	42035724-42036648	0	0	0.1	0.1	1
OR5H6	1	42046552-42047512	0	0	0.1	0.1	1
OR5K3	1	42069257-42070184	0	0	0.1	0.1	1
LOC101907950	1	4208854-4209169	0	0	0.1	0.1	1
LOC783812	1	42089703-42090642	0	0	0.1	0.1	1
LOC783843	1	42095394-42096366	0	0	0.1	0.1	1
LOC783884	1	42119037-42119967	0	0	0.1	0.1	1
LOC783917	1	42157766-42158696	0	0	0.1	0.1	1
LOC100139155	1	42172768-42173698	0	0	0.1	0.1	1
LOC789957	1	42203180-42204125	0	0	0.1	0.1	1
OR5H2	1	42263382-42264357	0	0	0.1	0.1	1
OR5K4	1	42284306-42299814	0	0	0.1	0.1	1
LOC785875	1	42334675-42335728	0	0	0.1	0.1	1
LOC785848	1	42358222-42359149	0	0	0.1	0.1	1
LOC785105	1	4241802-4242117	0	0	0.1	0.1	1
OR5K1	1	42420005-42420974	0	0	0.1	0.1	1
CLDND1	1	42451730-42459074	34.0284	38.4961	34.1284	38.5961	1.13091
LOC100848517	1	42461446-42472120	0	0	0.1	0.1	1
GPR15	1	42468241-42472725	0	0	0.1	0.1	1
CPOX	1	42518055-42531538	6.0818	5.51844	6.1818	5.61844	0.908868
LOC100848335	1	42640007-42655782	0.67452	0.355984	0.77452	0.455984	0.588731
ST3GAL6	1	42654477-42742174	9.30664	4.40115	9.40664	4.50115	0.478508
DCBLD2	1	42742649-42826102	12.8022	12.5464	12.9022	12.6464	0.980176
LOC101903444	1	432375-437918	0	0.048358	0.1	0.148358	1.48358
COL8A1	1	43541935-43717620	0.025444	0.076382	0.125444	0.176382	1.40606
CMSS1	1	43729856-44124490	14.3707	16.6197	14.4707	16.7197	1.15541
FILIP1L	1	43756938-44046100	0.581575	0.187311	0.681575	0.287311	0.42154
LOC101903973	1	43783655-43786059	0	0	0.1	0.1	1
TMEM30C	1	44126539-44152037	0.096625	0.243105	0.196625	0.343105	1.74497
TBC1D23	1	44199162-44255977	21.0362	21.7976	21.1362	21.8976	1.03602
NIT2	1	44261440-44281386	31.897	30.7213	31.997	30.8213	0.963256
TOMM70A	1	44294563-44331743	46.8148	46.7733	46.9148	46.8733	0.999115
LNP1	1	44331163-44372627	35.9694	59.0337	36.0694	59.1337	1.63944
RAB5A	1	44734659-44755224	16.3132	17.6377	16.4132	17.7377	1.0807
PP2D1	1	44754358-44772734	0	0	0.1	0.1	1
NBAS	1	44792323-44835585	9.53886	8.12238	9.63886	8.22238	0.853045
KAT2B	1	44855021-44930800	10.8633	8.54532	10.9633	8.64532	0.78857
SGOL1	1	44947707-44965995	3.69229	5.8737	3.79229	5.9737	1.57522
LOC618359	1	4497918-4498533	0	0	0.1	0.1	1
LOC101904560	1	45007381-45011574	0	0	0.1	0.1	1
PRDM9	1	45020917-45033848	0	0	0.1	0.1	1
ZNF596	1	45065837-45079818	2.15911	1.65722	2.25911	1.75722	0.777838
LOC101906806	1	45091052-45091484	0	0	0.1	0.1	1
TMEM45A	1	45281233-45394345	48.4405	65.5578	48.5405	65.6578	1.35264
GPR128	1	45415065-45478331	0	0	0.1	0.1	1
TFG	1	45489051-45521372	56.5501	50.4795	56.6501	50.5795	0.892841
ABI3BP	1	45521120-45822702	0.010712	0	0.110712	0.1	0.903244
MGC134427	1	457092-461128	0.049511	0.075645	0.149511	0.175645	1.1748
LOC101906538	1	4594925-4601527	0	0	0.1	0.1	1
IMPG2	1	46088455-46161018	1.88182	1.96475	1.98182	2.06475	1.04184
LOC507820	1	46162636-46360662	5.24257	4.14452	5.34257	4.24452	0.794472
TRMT10C	1	46339131-46343392	15.7682	23.8764	15.8682	23.9764	1.51098
PCNP	1	46355782-46370617	52.4437	66.8403	52.5437	66.9403	1.27399
SMIM11	1	463563-478996	6.82912	5.13287	6.92912	5.23287	0.7552
ZBTB11	1	46382670-46412646	12.1302	8.32472	12.2302	8.42472	0.688848
RPL24	1	46415218-46420721	1939.88	1760.98	1939.98	1761.08	0.907781
LOC614544	1	4642740-4653327	0	0	0.1	0.1	1
CEP97	1	46431008-46456352	4.85356	6.65435	4.95356	6.75435	1.36353
NXPE3	1	46464290-46519771	8.69012	8.45157	8.79012	8.55157	0.972862
NFKBIZ	1	46543486-46554484	18.6217	17.1025	18.7217	17.2025	0.918853
LOC101907821	1	46595436-46651626	0	0	0.1	0.1	1
LOC101906584	1	4724632-4733251	0	0	0.1	0.1	1
ZPLD1	1	47253804-47305082	0.176515	0.296573	0.276515	0.396573	1.43418
LOC101906636	1	4735902-4743348	0	0	0.1	0.1	1
KRTAP15-1	1	4771484-4771895	0	0	0.1	0.1	1
KRTAP13-1	1	4775169-4776015	0	0	0.1	0.1	1
KRTAP13-1	1	4782404-4782959	0	0	0.1	0.1	1
KRTAP13-3	1	4787133-4787655	0	0	0.1	0.1	1
KCNE2	1	484624-492432	0.420178	0	0.520178	0.1	0.192242
KRTAP13-2	1	4846913-4847475	0	0	0.1	0.1	1
KRTAP27-1	1	4893295-4895000	0	0	0.1	0.1	1
KRTAP26-1	1	4918569-4919429	0	0	0.1	0.1	1
KRTAP24-1	1	4955532-4957622	0	0	0.1	0.1	1
ALCAM	1	50331584-50562072	10.2746	9.51908	10.3746	9.61908	0.92718
CLDN8	1	5035869-5037859	0	0	0.1	0.1	1
CBLB	1	50655990-50881597	9.51862	4.24974	9.61862	4.34974	0.452221
CLDN17	1	5095563-5096612	0	0	0.1	0.1	1
TMSB4	1	51022807-51023449	54.2082	15.6126	54.3082	15.7126	0.289323
LOC100848469	1	52195027-52200741	3.76196	4.13483	3.86196	4.23483	1.09655
CCDC54	1	52363680-52364912	0	0	0.1	0.1	1
LOC101904231	1	52471960-52482716	0	0	0.1	0.1	1
BBX	1	52548836-52846703	14.1081	15.2318	14.2081	15.3318	1.07909
LOC100848494	1	52947266-52951516	0	0	0.1	0.1	1
LOC101904329	1	53089752-53095521	0.029297	0.052008	0.129297	0.152008	1.17565
CD47	1	53102110-53169199	38.9627	42.7888	39.0627	42.8888	1.09795
IFT57	1	53295476-53368940	16.5524	17.539	16.6524	17.639	1.05924
KIAA1524	1	53724995-53754034	6.92098	8.86062	7.02098	8.96062	1.27626
DZIP3	1	53754090-53885749	4.49919	5.11566	4.59919	5.21566	1.13404
LOC101904709	1	54075307-54133722	0	0	0.1	0.1	1
MORC1	1	54140525-54301239	0	0	0.1	0.1	1
LOC100297006	1	54319976-54337792	0	0	0.1	0.1	1
LOC101903052	1	54446925-54450561	0	0	0.1	0.1	1
LOC101904838	1	54455337-54468527	0	0	0.1	0.1	1
LOC100847531	1	5446796-5915579	0.523293	0.862823	0.623293	0.962823	1.54474
DPPA2	1	54481376-54493306	0	0	0.1	0.1	1
DPPA4	1	54507375-54518378	0	0	0.1	0.1	1
LOC101904888	1	54545274-54557477	0	0	0.1	0.1	1
LOC101905073	1	54819464-54838652	0	0	0.1	0.1	1
LOC101905122	1	55048356-55048667	0	0	0.1	0.1	1
LOC614129	1	55264811-55266090	0.628915	1.72864	0.728915	1.82864	2.50871
LOC101905243	1	55724601-55729169	0	0	0.1	0.1	1
LOC101905371	1	56248587-56251871	0	0	0.1	0.1	1
PVRL3	1	56282945-56445988	2.62928	4.69036	2.72928	4.79036	1.75517
LOC101905414	1	56566438-56568904	0	0	0.1	0.1	1
CD96	1	56722497-56818986	0	0.102237	0.1	0.202237	2.02237
ZBED2	1	56759004-56760999	0	0	0.1	0.1	1
PLCXD2	1	56843887-56900560	2.15748	1.23767	2.25748	1.33767	0.592548
PHLDB2	1	56904989-57147359	0.660015	0.675261	0.760015	0.775261	1.02006
LOC101905655	1	56955621-56993525	0	0	0.1	0.1	1
ABHD10	1	57156325-57169464	9.65206	13.3687	9.75206	13.4687	1.38111
TAGLN3	1	57177905-57192436	0.220905	0	0.320905	0.1	0.311619
TMPRSS7	1	57216671-57269194	0	0	0.1	0.1	1
C1H3orf52	1	57279556-57319747	0	0.089021	0.1	0.189021	1.89021
LOC101907301	1	5731776-5741493	0	0	0.1	0.1	1
LOC784939	1	57326843-57506802	0.177547	0	0.277547	0.1	0.360299
LOC100848747	1	57425687-57528989	0	0	0.1	0.1	1
BTLA	1	57671610-57704749	0	0	0.1	0.1	1
ATG3	1	57752200-57786798	27.8884	32.9598	27.9884	33.0598	1.18119
SLC35A5	1	57786893-57807545	35.1097	39.388	35.2097	39.488	1.12151
CCDC80	1	57819989-57855630	133.625	110.181	133.725	110.281	0.824687
CD200R1	1	58014637-58045160	0.045953	0	0.145953	0.1	0.685152
CD200R1L	1	58085013-58125875	0.093866	0	0.193866	0.1	0.51582
GTPBP8	1	58152432-58180901	4.10412	4.62171	4.20412	4.72171	1.12312
C1H3orf17	1	58170231-58185947	15.2605	13.8215	15.3605	13.9215	0.906317
BOC	1	58383538-58466947	8.96333	9.38461	9.06333	9.48461	1.04648
WDR52	1	58468985-58580491	0.482927	0.153723	0.582927	0.253723	0.435257
SPICE1	1	58585395-58643592	12.2141	11.1188	12.3141	11.2188	0.911053
GRIK1	1	5861880-5891960	1.35628	1.07398	1.45628	1.17399	0.806152
SIDT1	1	58662019-58775515	0.009486	0	0.109486	0.1	0.913359
KIAA2018	1	58761553-58837507	2.57702	2.13945	2.67702	2.23945	0.836544
NAA50	1	58846897-58879229	39.9459	45.6052	40.0459	45.7052	1.14132
ATP6V1A	1	58880057-58940224	21.494	25.6529	21.594	25.7529	1.1926
GRAMD1C	1	58963949-59063258	4.25691	8.45334	4.35691	8.55334	1.96316
ZDHHC23	1	59064066-59075815	4.53879	2.54854	4.63879	2.64854	0.570953
KIAA1407	1	59080945-59180074	1.87869	1.99337	1.97869	2.09337	1.05796
QTRTD1	1	59180031-59206860	5.6465	5.42694	5.7465	5.52694	0.961793
DRD3	1	59297290-59344117	0	0	0.1	0.1	1
TIGIT	1	59371242-59388042	0	0	0.1	0.1	1
ZBTB20	1	59416503-60269474	1.2447	1.36866	1.3447	1.46866	1.09218
LOC101907163	1	59448246-59465469	0	0	0.1	0.1	1
LOC101907925	1	60437661-60514540	0	0	0.1	0.1	1
LOC101903520	1	605937-608001	0	0	0.1	0.1	1
GAP43	1	60856094-60957392	0	0.048395	0.1	0.148395	1.48395
LSAMP	1	61026444-61781015	0.708015	1.23326	0.808015	1.33326	1.65004
BACH1	1	6154110-6201180	9.39958	1.75699	9.49958	1.85699	0.195481
LOC538060	1	62162864-62171172	0	0	0.1	0.1	1
C1H21orf7	1	6366368-6414757	0	0.1373	0.1	0.2373	2.373
IGSF11	1	64355621-64488105	51.5758	61.5351	51.6758	61.6351	1.19273
LOC101902016	1	64468254-64477204	0	0	0.1	0.1	1
LOC101901963	1	64488593-64517709	0.826062	0	0.926062	0.1	0.107984
C1H3orf30	1	64552130-64576612	0.037671	0.036159	0.137671	0.136159	0.989017
UPK1B	1	64576824-64605863	633.189	568.765	633.289	568.865	0.89827
B4GALT4	1	64614355-64645224	267.08	206.314	267.18	206.414	0.772565
LOC100851369	1	6465511-6475358	2.51192	2.17019	2.61192	2.27019	0.869166
LOC101902067	1	64658785-64678155	0	0	0.1	0.1	1
ARHGAP31	1	64678145-64797241	24.6746	10.5071	24.7746	10.6071	0.428144
CCT8	1	6475423-6489207	121.686	127.357	121.786	127.457	1.04657
TMEM39A	1	64806557-64835588	38.7264	33.2601	38.8264	33.3601	0.859213
POGLUT1	1	64841653-64865032	19.5858	15.7593	19.6858	15.8593	0.805618
TIMMDC1	1	64870751-64891312	11.5281	12.9985	11.6281	13.0985	1.12645
CD80	1	64891599-64925214	0.333553	0.3338	0.433553	0.4338	1.00057
USP16	1	6490666-6519350	25.4732	27.4233	25.5732	27.5233	1.07626
ADPRH	1	64933559-64937411	17.7065	26.4293	17.8065	26.5293	1.48986
PLA1A	1	64942797-64995174	2.22311	2.13176	2.32311	2.23176	0.960677
POPDC2	1	64996417-65014687	0	0	0.1	0.1	1
COX17	1	65024145-65031997	133.986	211.387	134.086	211.487	1.57725
MAATS1	1	65050413-65163687	0.551309	0.984438	0.651309	1.08444	1.66501
RWDD2B	1	6517413-6533993	6.35168	7.49021	6.45168	7.59021	1.17647
GSK3B	1	65245848-65322595	12.5202	17.1581	12.6202	17.2581	1.3675
LOC101902556	1	65265828-65297066	31.3215	34.3193	31.4215	34.4193	1.0954
GSK3B	1	65346294-65463007	21.9179	25.971	22.0179	26.071	1.18408
LOC101903580	1	654290-665863	0.048741	0.196275	0.148741	0.296275	1.99189
LTN1	1	6546057-6605896	6.1426	6.1578	6.2426	6.25779	1.00243
LOC101903826	1	65517725-65530129	0	0	0.1	0.1	1
GPR156	1	65539787-65648803	0.139576	0.08433	0.239576	0.18433	0.769401
LOC101906506	1	65648298-65650155	0	0	0.1	0.1	1
LRRC58	1	65680765-65700685	4.78989	5.27862	4.88989	5.37862	1.09995
FSTL1	1	65742625-65802468	69.7031	55.9245	69.8031	56.0245	0.802608
NDUFB4	1	65922481-65928620	94.7623	126.953	94.8623	127.053	1.33934
HGD	1	65942079-65984708	0	0.044152	0.1	0.144152	1.44152
RABL3	1	65991829-66037879	8.35912	12.0909	8.45912	12.1909	1.44115
GTF2E1	1	66038124-66071882	4.93244	6.11582	5.03244	6.21582	1.23515
LOC615183	1	6608925-6609557	0	0.142575	0.1	0.242575	2.42575
LOC615200	1	6623095-6643919	2.43574	2.92077	2.53574	3.02077	1.19128
POLQ	1	66551142-66658865	1.96603	2.69371	2.06603	2.79371	1.35221
ARGFX	1	66675577-66696583	0	0	0.1	0.1	1
FBXO40	1	66701145-66718052	0	0	0.1	0.1	1
HCLS1	1	66720532-66754184	0.406228	0	0.506228	0.1	0.197539
GOLGB1	1	66758921-66835046	14.3884	12.0548	14.4884	12.1548	0.838938
IQCB1	1	66854936-66900509	4.94096	5.31052	5.04096	5.41052	1.07331
EAF2	1	66900638-66956304	0.18216	0.244921	0.28216	0.344921	1.22243
SLC15A2	1	66968027-66972768	0	0	0.1	0.1	1
MRPS6	1	669918-733729	154.243	248.595	154.343	248.695	1.61131
LOC516421	1	67036692-67063652	0	0	0.1	0.1	1
CD86	1	67144097-67210856	0.212399	0.023149	0.312399	0.123149	0.394204
CSTA	1	67373083-67383963	0	0	0.1	0.1	1
CCDC58	1	67398378-67457625	25.6279	41.4115	25.7279	41.5115	1.61348
FAM162A	1	67422932-67443498	136.94	209.368	137.04	209.468	1.52852
WDR5B	1	67444963-67448373	1.37831	1.38084	1.47831	1.48084	1.00171
KPNA1	1	67476517-67545097	9.43553	10.4233	9.53553	10.5233	1.10359
LOC101904379	1	67545156-67562348	0.06909	0	0.16909	0.1	0.591401
PARP9	1	67559263-67589062	6.65048	28.0327	6.75048	28.1327	4.16752
DTX3L	1	67588919-67597019	7.20295	27.9074	7.30295	28.0074	3.83508
PARP14	1	67613056-67659267	3.88439	9.46243	3.98439	9.56243	2.39997
HSPBAP1	1	67664797-67722006	2.3548	3.38478	2.4548	3.48478	1.41958
DIRC2	1	67722241-67810799	7.06944	6.48153	7.16944	6.58153	0.917998
SEMA5B	1	67839382-67963361	0.014339	0.028707	0.114339	0.128707	1.12566
PDIA5	1	68012077-68101852	48.9531	41.2399	49.0531	41.3399	0.84276
SEC22A	1	68170558-68233521	3.90381	4.40379	4.00381	4.50379	1.12488
ADCY5	1	68262421-68420954	0	0	0.1	0.1	1
LOC100848864	1	68422583-68432296	0	0	0.1	0.1	1
PTPLB	1	68464485-68550787	24.6586	36.1194	24.7586	36.2194	1.4629
MYLK	1	68580135-68668202	2.09837	1.05983	2.19837	1.15983	0.527586
LOC101904649	1	68860715-68864790	1.01214	0	1.11214	0.1	0.0899171
CCDC14	1	68894559-68937226	4.43297	3.87118	4.53297	3.97118	0.876065
ROPN1	1	68954524-68989623	0	0	0.1	0.1	1
LOC101904993	1	69092610-69094681	0	0	0.1	0.1	1
LOC101905042	1	69187139-69199928	0	0	0.1	0.1	1
LOC101905097	1	69216337-69218495	0	0	0.1	0.1	1
LOC100847188	1	69248147-69726298	0.839305	0.559327	0.939305	0.659327	0.701931
KALRN	1	69628965-69675387	2.55177	2.39333	2.65177	2.49333	0.940253
LOC101905265	1	69732087-69732698	8.70536	6.41845	8.80536	6.51845	0.740283
UMPS	1	69732777-69782824	11.0576	13.7822	11.1576	13.8822	1.24419
ITGB5	1	69801836-69899675	56.2437	69.7711	56.3437	69.8711	1.24009
MUC13	1	69934406-69961895	2.04113	0.048727	2.14113	0.148727	0.069462
HEG1	1	70022771-70106445	439.874	738.949	439.974	739.049	1.67975
ZNF148	1	70287253-70438310	5.97147	6.67704	6.07147	6.77704	1.11621
SLC5A3	1	703346-731233	30.9972	44.0282	31.0972	44.1283	1.41904
SNX4	1	70504976-70557887	21.1617	24.7749	21.2617	24.8749	1.16994
OSBPL11	1	70573619-70664027	4.17898	3.25862	4.27898	3.35862	0.784912
LMLN	1	70742598-70784266	4.53234	4.70645	4.63234	4.80645	1.03759
IQCG	1	70784329-70838107	2.06914	2.41815	2.16914	2.51815	1.1609
RPL35A	1	70788693-70792140	2579.13	2251.81	2579.23	2251.91	0.873095
LRCH3	1	70839667-70947223	12.9318	10.7122	13.0318	10.8122	0.829677
FYTTD1	1	70954510-70984201	42.5981	52.4263	42.6981	52.5263	1.23018
LOC101906166	1	70984318-70984825	0	0.273137	0.1	0.373137	3.73137
KIAA0226	1	70996321-71047371	6.75273	7.17156	6.85273	7.27156	1.06112
MUC20	1	71071892-71085641	0.262388	0.210502	0.362388	0.310502	0.856822
MUC4	1	71095580-71121537	0	0	0.1	0.1	1
TNK2	1	71207393-71230157	14.5824	13.9531	14.6824	14.0531	0.957143
LOC101906292	1	71251851-71256962	0.232102	0	0.332102	0.1	0.301112
TFRC	1	71259941-71287252	82.6271	91.9235	82.7271	92.0235	1.11237
ZDHHC19	1	71396753-71409483	0.171584	0.749588	0.271584	0.849588	3.12827
SLC51A	1	71416908-71438075	0	0	0.1	0.1	1
PCYT1A	1	71431932-71484777	8.87261	12.6273	8.97261	12.7273	1.41846
TCTEX1D2	1	71489283-71516789	12.7209	19.2674	12.8209	19.3674	1.51061
TM4SF19	1	71520675-71529789	0.228893	0	0.328893	0.1	0.30405
UBXN7	1	71542375-71594698	15.116	18.4592	15.216	18.5592	1.21972
RNF168	1	71629567-71653254	3.5024	4.28509	3.6024	4.38509	1.21727
C1H3orf43	1	71654658-71661825	0	0.060622	0.1	0.160622	1.60622
WDR53	1	71696960-71709973	6.56278	8.57576	6.66278	8.67576	1.30212
FBXO45	1	71710337-71721212	2.45351	4.14957	2.55351	4.24957	1.66421
NRROS	1	71789636-71791877	0.060893	0.061106	0.160893	0.161106	1.00132
CEP19	1	71833838-71840108	0.690087	0.652658	0.790087	0.752658	0.952627
PIGX	1	71839801-71861566	4.61528	2.68941	4.71528	2.78941	0.591568
PAK2	1	71867079-71956264	16.6823	16.2995	16.7823	16.3995	0.977189
SENP5	1	71965779-72013518	9.8981	10.5392	9.9981	10.6392	1.06412
NCBP2	1	72013300-72020039	59.5481	68.2578	59.6481	68.3578	1.14602
LOC783161	1	72020119-72020795	5.8478	7.77494	5.9478	7.87494	1.32401
LOC525407	1	72024439-72049759	0.158764	0.045469	0.258764	0.145469	0.562169
MFI2	1	72084017-72109975	1.58756	1.9211	1.68756	2.0211	1.19765
DLG1	1	72120624-72390738	11.1794	10.0964	11.2794	10.1964	0.903984
LOC101904360	1	72451084-72452793	0	0	0.1	0.1	1
BDH1	1	72572684-72609016	0.524165	0.131801	0.624165	0.231801	0.371378
LOC101907867	1	72625104-72627017	0	0	0.1	0.1	1
LOC101904607	1	72652512-72670329	0.137564	0	0.237564	0.1	0.420939
APOD	1	72670252-72685171	8.91405	0.026913	9.01405	0.126913	0.0140795
PPP1R2	1	72708756-72726626	30.6562	25.3704	30.7562	25.4704	0.828141
ACAP2	1	72758743-72872416	2.13313	2.77116	2.23313	2.87116	1.28571
XXYLT1	1	72935260-73106313	10.7101	11.6004	10.8101	11.7004	1.08235
LOC101904734	1	73275728-73293528	0	0	0.1	0.1	1
LOC101904788	1	73403323-73408408	0	0	0.1	0.1	1
FAM43A	1	73467740-73470850	4.21626	0.879388	4.31625	0.979388	0.226907
LSG1	1	73484471-73507109	20.2654	17.9599	20.3654	18.0599	0.886791
TMEM44	1	73515434-73563706	1.45606	0.276665	1.55606	0.376665	0.242063
ATP13A3	1	73655976-73735424	16.3232	14.6244	16.4232	14.7244	0.896556
GP5	1	73740159-73742542	0.028481	0	0.128481	0.1	0.778325
CPN2	1	73792743-73802040	0.033815	0	0.133815	0.1	0.7473
LOC101905099	1	73868057-73874910	5.78986	6.4212	5.88986	6.5212	1.10719
HES1	1	73974239-73976720	7.34198	6.4876	7.44198	6.5876	0.885195
OPA1	1	74380873-74467422	12.909	13.8722	13.009	13.9722	1.07404
LOC100138235	1	74466955-74470640	0	0	0.1	0.1	1
ATP13A4	1	74504406-74630410	0	0	0.1	0.1	1
ATP13A5	1	74634936-74770000	0	0	0.1	0.1	1
HRASLS	1	74773881-74793695	4.22554	5.01483	4.32554	5.11483	1.18247
MB21D2	1	75101222-75222153	15.0717	16.1925	15.1717	16.2925	1.07388
FGF12	1	75288094-75899444	25.9784	34.7362	26.0784	34.8362	1.33583
LOC101908171	1	76381973-76384610	0	0	0.1	0.1	1
CCDC50	1	76544896-76624533	15.4842	14.1658	15.5842	14.2658	0.915406
UTS2B	1	76666160-76682595	0	0	0.1	0.1	1
OSTN	1	76685698-76721920	0	0	0.1	0.1	1
LOC101905532	1	76698462-76732577	0	0	0.1	0.1	1
LOC614619	1	76743928-76750425	0	0	0.1	0.1	1
LOC101905576	1	76885325-76899792	0	0	0.1	0.1	1
GMNC	1	76994661-77003201	0	0	0.1	0.1	1
LOC101905632	1	76996518-77005643	0	0	0.1	0.1	1
LOC782776	1	77035503-77037259	2.15026	1.16081	2.25026	1.26081	0.560296
IL1RAP	1	77187089-77343706	0.470255	0.374236	0.570255	0.474236	0.831621
TMEM207	1	77415762-77436595	0	0	0.1	0.1	1
CLDN16	1	77469356-77492294	0	0	0.1	0.1	1
CLDN1	1	77596385-77611966	4.01379	0.120805	4.11379	0.220805	0.0536743
LEPREL1	1	77752545-77932254	3.80681	1.35317	3.90681	1.45317	0.371959
LOC101905932	1	77800770-77804207	0	0	0.1	0.1	1
LOC100137800	1	78593536-78594645	0	0	0.1	0.1	1
TPRG1	1	78604071-78773773	0	0.066156	0.1	0.166156	1.66156
LPP	1	79038428-79783203	2.09946	1.92317	2.19946	2.02317	0.91985
LOC100847122	1	79783106-79784282	1.33714	0.812752	1.43714	0.912752	0.635116
LOC100847148	1	79946912-79972472	0.132214	0	0.232214	0.1	0.430637
LOC101906167	1	80004460-80010419	0	0	0.1	0.1	1
LOC101906248	1	80011929-80017429	0	0	0.1	0.1	1
LOC100847171	1	80170440-80179182	0.547591	0.149621	0.647591	0.249621	0.385461
BCL6	1	80179368-80203462	10.9899	2.64051	11.0899	2.74051	0.247117
RTP2	1	80221897-80225631	0	0	0.1	0.1	1
SST	1	80250204-80251648	0	0	0.1	0.1	1
LOC532442	1	80502530-80506989	2.83525	14.0012	2.93525	14.1012	4.80411
LOC101906451	1	80585636-80597216	0	0	0.1	0.1	1
MASP1	1	80596749-80664805	0.175061	0.090625	0.275061	0.190625	0.693028
RTP1	1	80671754-80721190	0	0	0.1	0.1	1
LOC100847189	1	80721286-80824864	0	0.066886	0.1	0.166886	1.66886
ST6GAL1	1	80785736-80937453	8.28703	7.5248	8.38703	7.6248	0.909118
ADIPOQ	1	81005162-81028241	0.009617	0.004806	0.109617	0.104806	0.956111
RFC4	1	81043575-81057782	18.9884	24.4753	19.0884	24.5753	1.28745
EIF4A2	1	81057775-81064329	420.19	523.974	420.29	524.074	1.24693
KNG1	1	81097298-81121120	0	0	0.1	0.1	1
LOC101906840	1	81103808-81117434	0	0	0.1	0.1	1
HRG	1	81127285-81135756	0	0	0.1	0.1	1
FETUB	1	81151204-81166512	0	0	0.1	0.1	1
AHSG	1	81202138-81209052	0.933339	0.544025	1.03334	0.644025	0.623247
LOC101906884	1	81206732-81213924	0	0.052896	0.1	0.152896	1.52896
DNAJB11	1	81234016-81255914	36.9935	35.0365	37.0935	35.1365	0.947241
TBCCD1	1	81252556-81279530	4.06472	4.18279	4.16472	4.28279	1.02835
CRYGS	1	81280243-81286777	0.143417	0.1068	0.243417	0.2068	0.849571
LOC101906929	1	81311683-81315962	0	0	0.1	0.1	1
DGKG	1	81463984-81690489	0	0	0.1	0.1	1
LOC101906986	1	81539919-81541414	0	0	0.1	0.1	1
LOC616971	1	81844061-81864316	0	0.045107	0.1	0.145107	1.45107
TRA2B	1	81878632-81898975	207.22	208.46	207.32	208.56	1.00598
SENP2	1	82175873-82213618	25.4711	20.8228	25.5711	20.9228	0.818218
LOC101907209	1	82216464-82218020	0	0	0.1	0.1	1
LIPH	1	82226129-82278099	0	0	0.1	0.1	1
TMEM41A	1	82285912-82294597	7.53915	11.4433	7.63915	11.5433	1.51107
MAP3K13	1	82295979-82458110	2.89368	3.01425	2.99368	3.11425	1.04027
LOC101907371	1	82316850-82332691	0	0	0.1	0.1	1
EHHADH	1	82467816-82521151	4.82738	7.14893	4.92738	7.24893	1.47115
C1H3orf70	1	82573989-82698754	5.37603	5.97045	5.47603	6.07045	1.10855
VPS8	1	82705702-82997406	14.2938	13.8095	14.3938	13.9095	0.966354
MAGEF1	1	83090389-83091984	9.71861	16.5586	9.81861	16.6586	1.69663
EPHB3	1	83201762-83212913	0.217144	0.235618	0.317144	0.335618	1.05825
LOC526789	1	8328038-8328369	0	0	0.1	0.1	1
LOC524771	1	83316636-83318473	0	0	0.1	0.1	1
LOC101903398	1	8339458-8343356	0	0	0.1	0.1	1
CHRD	1	83416493-83427021	18.615	21.1145	18.715	21.2145	1.13356
THPO	1	83427937-83434371	6.02167	3.99137	6.12167	4.09137	0.668342
POLR2H	1	83437864-83442340	47.5165	42.1159	47.6165	42.2159	0.886581
CLCN2	1	83442937-83457240	7.93045	8.57199	8.03045	8.67199	1.07989
FAM131A	1	83457166-83465935	15.4122	15.0485	15.5122	15.1485	0.976557
EIF4G1	1	83466572-83484611	75.181	58.5835	75.281	58.6835	0.779526
PSMD2	1	83491698-83501041	118.71	140.966	118.809	141.066	1.18733
ECE2	1	83507398-83539981	8.13717	6.57152	8.23717	6.67152	0.809929
CAMK2N2	1	83531112-83533268	0.116473	0	0.216473	0.1	0.461951
ALG3	1	83540705-83546032	8.64295	8.21453	8.74295	8.31453	0.950997
VWA5B2	1	83546025-83558730	0.059797	0.029927	0.159797	0.129927	0.813075
ABCF3	1	83573148-83580993	18.4076	16.6765	18.5076	16.7765	0.906464
LOC101907353	1	83581141-83583392	0.139166	0	0.239166	0.1	0.41812
AP2M1	1	83583025-83592053	134.257	133.654	134.357	133.754	0.995518
DVL3	1	83593404-83609648	29.6064	27.5063	29.7064	27.6063	0.929306
EIF2B5	1	83616017-83625144	17.9655	16.4075	18.0655	16.5075	0.913754
HTR3E	1	83641620-83651340	0	0	0.1	0.1	1
HTR3C	1	83676970-83683796	0	0	0.1	0.1	1
LOC532114	1	83717224-83723679	0	0	0.1	0.1	1
ABCC5	1	83736149-83818550	20.5024	12.0289	20.6024	12.1289	0.588712
PARL	1	83860157-83914713	27.0427	32.5756	27.1427	32.6756	1.20384
MAP6D1	1	83914799-83927137	2.71934	3.94516	2.81934	4.04516	1.43479
YEATS2	1	83925315-84030118	10.1856	9.69817	10.2856	9.79817	0.95261
KLHL24	1	84058780-84095975	12.6005	10.339	12.7005	10.439	0.821935
KLHL6	1	84158737-84211638	0.092828	0	0.192828	0.1	0.518597
LOC100848684	1	84252026-84259770	2.5901	2.18335	2.6901	2.28335	0.848796
MCF2L2	1	84267914-84526309	0.160559	0.03546	0.260559	0.13546	0.519882
LOC613595	1	84323962-84325272	0.333724	0.403407	0.433724	0.503407	1.16066
B3GNT5	1	84366237-84441947	4.17986	2.96243	4.27986	3.06243	0.715544
LAMP3	1	84536328-84568013	0.037075	0	0.137075	0.1	0.729528
MCCC1	1	84574879-84633405	9.20571	9.7472	9.30571	9.8472	1.05819
DCUN1D1	1	84656318-84692391	23.6042	19.6926	23.7042	19.7926	0.834983
ATP11B	1	84721320-84841816	13.1276	15.4915	13.2276	15.5915	1.17871
LOC784318	1	85559308-85729663	0	0	0.1	0.1	1
LOC100849009	1	85902641-85947773	0	0	0.1	0.1	1
LOC100848836	1	86253189-86255639	0	0	0.1	0.1	1
DNAJC19	1	86666812-86672082	41.0758	40.5763	41.1758	40.6763	0.987869
FXR1	1	86678916-86752011	65.9408	71.2811	66.0408	71.3811	1.08086
CCDC39	1	86953444-87005642	0.092061	0.036882	0.192061	0.136882	0.712701
TTC14	1	87007532-87017269	16.7162	14.4012	16.8162	14.5012	0.86234
LOC101903120	1	87017292-87021021	0	0	0.1	0.1	1
LOC101903080	1	87017556-87020159	0	0	0.1	0.1	1
LOC101906375	1	87789763-87792334	0	0	0.1	0.1	1
USP13	1	87949653-88075267	2.88552	2.20091	2.98552	2.30091	0.770687
NDUFB5	1	88096663-88111834	54.2465	68.8732	54.3465	68.9732	1.26914
MRPL47	1	88111911-88129279	15.2808	19.6131	15.3808	19.7131	1.28167
ADAMTS5	1	8811791-8861602	0.047794	0	0.147794	0.1	0.676617
ACTL6A	1	88129511-88161095	17.31	17.3984	17.41	17.4984	1.00508
GNB4	1	88225842-88259658	0.797592	0.870024	0.897592	0.970024	1.0807
MFN1	1	88263735-88389904	35.8413	33.5778	35.9413	33.6778	0.937022
ZNF639	1	88405356-88418023	22.1438	20.9139	22.2438	21.0139	0.94471
KCNMB3	1	88419682-88516199	0.27882	0.582705	0.37882	0.682705	1.80219
PIK3CA	1	88504289-88533061	8.30433	5.78964	8.40433	5.88964	0.700787
ZMAT3	1	88631747-88664756	6.50184	5.22876	6.60184	5.32876	0.807162
KCNMB2	1	88784263-89081110	0	0	0.1	0.1	1
LOC101906509	1	89130565-89133319	0	0	0.1	0.1	1
ADAMTS1	1	8955133-8963831	5.59542	0.646322	5.69542	0.746322	0.131039
TBL1XR1	1	90477682-90609529	16.9647	16.9458	17.0647	17.0458	0.998894
LOC101906563	1	90480921-90498082	0	0	0.1	0.1	1
NAALADL2	1	91935384-92744866	2.12769	3.37385	2.22769	3.47385	1.5594
LOC101907014	1	91939199-91950045	0	0	0.1	0.1	1
ATP5O	1	922634-929993	231.556	295.194	231.656	295.294	1.27471
CYYR1	1	9242675-9361362	1.09652	0	1.19652	0.1	0.0835756
LOC616200	1	93139804-93140449	258.564	324.996	258.664	325.096	1.25683
LOC101907397	1	93142527-93470376	1.39026	1.64038	1.49026	1.74039	1.16784
LOC101907354	1	93227873-93233431	0	0	0.1	0.1	1
NLGN1	1	93626046-93655641	2.39131	1.56744	2.49131	1.66744	0.669302
LOC100294973	1	93789318-93798359	0	0.321999	0.1	0.421999	4.21999
LOC100847574	1	93807460-93828805	0.082239	0.083219	0.182239	0.183219	1.00538
LOC101903446	1	9384082-9385737	0	0	0.1	0.1	1
LOC101903497	1	9389816-9421761	0	0	0.1	0.1	1
NLGN1	1	94257572-94742072	2.86874	2.68621	2.96874	2.78621	0.938519
ITSN1	1	943940-1188446	5.69637	5.36528	5.79637	5.46528	0.94288
SPATA16	1	94965146-95364546	0.416508	0.696445	0.516508	0.796445	1.54198
LOC781410	1	94987029-94987410	0	0	0.1	0.1	1
LOC101904279	1	95009127-95016423	0	0	0.1	0.1	1
GPX5	1	95125674-95134631	0.04363	0.131693	0.14363	0.231693	1.61312
GPX6	1	95159025-95166530	0.968732	0	1.06873	0.1	0.0935688
ZSCAN23	1	95203418-95207011	4.09969	2.51686	4.19969	2.61686	0.623108
ECT2	1	95475795-95536054	13.0559	18.2068	13.1559	18.3068	1.39152
NCEH1	1	95585588-95649523	3.93447	3.98005	4.03447	4.08005	1.0113
TNFSF10	1	95752012-95768254	0.119217	0.89335	0.219217	0.99335	4.53135
GHSR	1	95794622-95799626	0	0	0.1	0.1	1
FNDC3B	1	95888013-96246475	109.299	94.429	109.399	94.529	0.864074
LOC101904964	1	95978940-95985009	0	0	0.1	0.1	1
APP	1	9607339-9921259	114.666	49.0844	114.766	49.1844	0.428563
LOC101904892	1	96095632-96117514	0	0	0.1	0.1	1
LOC101904810	1	96220227-96222320	1.50859	0.889069	1.60859	0.989069	0.614867
LOC101905100	1	96327634-96333624	0	0	0.1	0.1	1
LOC101905152	1	96344212-96365804	1.13936	0.403338	1.23936	0.503338	0.406127
TMEM212	1	96398473-96417664	0.1163	0.51104	0.2163	0.61104	2.82497
PLD1	1	96454662-96730765	6.87722	5.83836	6.97722	5.93836	0.851107
LOC101905455	1	96519250-96526234	0	0.035974	0.1	0.135974	1.35974
LOC101905533	1	96768896-96788915	0.042378	0.042618	0.142378	0.142618	1.00169
TNIK	1	96789049-97196575	4.00255	5.0608	4.10255	5.1608	1.25795
LOC101906565	1	96925387-96925958	0	0	0.1	0.1	1
SLC2A2	1	97220080-97252759	0.013239	0	0.113239	0.1	0.883088
EIF5A2	1	97308270-97329537	2.3505	3.40621	2.4505	3.50621	1.43081
RPL22L1	1	97339620-97343997	124.816	120.833	124.916	120.933	0.968116
SLC7A14	1	97650494-97762869	0	0	0.1	0.1	1
CLDN11	1	97788084-97802992	4.21279	0.03713	4.31279	0.13713	0.0317962
SKIL	1	97820307-97845980	39.136	29.6825	39.236	29.7825	0.75906
PRKCI	1	97881043-97952035	6.21378	7.71102	6.31378	7.81102	1.23714
PHC3	1	97985715-98070384	5.22834	6.23531	5.32834	6.3353	1.18898
LOC101905848	1	98037501-98040565	0	0	0.1	0.1	1
SEC62	1	98177772-98211345	19.2231	25.1741	19.3231	25.2741	1.30797
SAMD7	1	98232992-98247611	0	0	0.1	0.1	1
LRRC31	1	98303614-98331267	0	0	0.1	0.1	1
LRRC34	1	98352008-98369905	0.092207	0	0.192207	0.1	0.520272
MYNN	1	98375481-98392785	9.89548	11.7364	9.99548	11.8364	1.18418
ARPM1	1	98392788-98398352	2.71354	1.98382	2.81354	2.08382	0.740639
TERC	1	98401426-98401868	0.241945	0.753846	0.341945	0.853846	2.49703
MECOM	1	98516834-99144551	0	0	0.1	0.1	1
LOC100337483	1	99332093-99373022	0	0	0.1	0.1	1
LOC100337483	1	99421591-99467114	0	0	0.1	0.1	1
LOC100139843	1	99478227-100027341	0	0	0.1	0.1	1
IKZF2	2	101457233-101705473	4.80243	5.64942	4.90243	5.74942	1.17277
LOC101902791	2	101781316-101854283	0	0	0.1	0.1	1
SPAG16	2	101854322-102923481	0.611379	0.726115	0.711379	0.826115	1.16129
LOC101902842	2	102883769-102890105	0	0	0.1	0.1	1
VWC2L	2	102924080-103137209	0	0	0.1	0.1	1
BARD1	2	103278180-103371039	2.78325	3.92643	2.88325	4.02643	1.39649
ABCA12	2	103520023-103720887	0.039961	0.007992	0.139961	0.107992	0.771586
ATIC	2	103847179-103870755	68.8949	65.1448	68.9949	65.2448	0.945647
FN1	2	103881401-103950601	6.55275	0.885311	6.65275	0.985311	0.148106
LOC101903122	2	104319173-104358894	0	0	0.1	0.1	1
MREG	2	104492354-104560643	0.05875	0.118488	0.15875	0.218488	1.3763
TMEM169	2	104589104-104651864	0.739363	0.987478	0.839363	1.08748	1.2956
PECR	2	104589997-104638051	13.2719	21.1712	13.3719	21.2712	1.59073
LOC531945	2	104656344-104744654	28.0169	33.9945	28.1169	34.0945	1.2126
LOC101903325	2	104670950-104671458	0	0	0.1	0.1	1
MARCH4	2	104782833-104808674	0	0	0.1	0.1	1
SHOX	2	104975963-104987392	0	0	0.1	0.1	1
MARCH4	2	105086755-105087269	0	0	0.1	0.1	1
SMARCAL1	2	105135355-105188538	18.9101	17.3732	19.0101	17.4732	0.919153
RPL37A	2	105202276-105204899	1296.78	1113.65	1296.88	1113.75	0.858797
IGFBP2	2	105338255-105367444	61.0703	4.2682	61.1703	4.3682	0.0714104
IGFBP5	2	105378989-105397646	165.861	0.712705	165.961	0.812705	0.00489696
TNP1	2	105576567-105577158	0	0	0.1	0.1	1
LOC101905634	2	105577978-105581641	0	0	0.1	0.1	1
LOC101905579	2	105585866-105587611	0	0	0.1	0.1	1
LOC101905535	2	105587625-105588880	0	0	0.1	0.1	1
LOC101905680	2	105622240-105640342	0	0	0.1	0.1	1
FSIP2	2	10581394-10725614	0.006068	0.009095	0.106068	0.109095	1.02854
TNS1	2	106627005-106773157	4.94207	7.68739	5.04207	7.78739	1.54448
LOC101905732	2	106811277-106816481	0.018538	0	0.118538	0.1	0.843611
RUFY4	2	106877084-106897702	0	0	0.1	0.1	1
CXCR2	2	106900426-106915873	0.191818	0	0.291818	0.1	0.342679
CXCR2	2	106936877-106938583	0.041126	0	0.141126	0.1	0.708587
ARPC2	2	106978525-107006143	108.973	101.354	109.073	101.454	0.930149
LOC101905825	2	106978864-106979664	3.36397	0.363909	3.46397	0.463909	0.133924
GPBAR1	2	107011770-107015000	0.117671	0	0.217671	0.1	0.459409
AAMP	2	107015356-107020301	53.885	50.0102	53.985	50.1102	0.928224
PNKD	2	107020656-107093550	36.2359	40.2627	36.3359	40.3627	1.11082
TMBIM1	2	107023822-107041372	56.9118	65.7036	57.0118	65.8036	1.15421
C2H2orf62	2	107100120-107106174	0	0	0.1	0.1	1
SLC11A1	2	107114928-107125854	0.151204	0	0.251204	0.1	0.398083
CTDSP1	2	107130647-107135774	54.2438	48.2281	54.3438	48.3281	0.889302
VIL1	2	107145510-107169204	0	0.205743	0.1	0.305743	3.05743
USP37	2	107170030-107255527	6.48855	6.37678	6.58855	6.47678	0.983036
RQCD1	2	107256012-107289222	19.2567	23.6053	19.3567	23.7053	1.22466
PLCD4	2	107294547-107321327	0.787741	0.577553	0.887741	0.677553	0.763233
ZNF142	2	107322026-107341826	11.1186	9.67108	11.2186	9.77108	0.870972
BCS1L	2	107341871-107345831	8.42104	10.8717	8.52104	10.9717	1.28761
RNF25	2	107346274-107355623	19.9049	19.6328	20.0049	19.7328	0.986395
STK36	2	107355319-107382298	14.8165	13.5625	14.9165	13.6625	0.915933
TTLL4	2	107392016-107428764	13.4623	10.3658	13.5623	10.4658	0.771688
CYP27A1	2	107462686-107504971	13.2565	7.31833	13.3565	7.41833	0.55541
PRKAG3	2	107509451-107516981	9.40335	0.930923	9.50335	1.03092	0.10848
LOC101906064	2	107517266-107519177	0.18112	0.091763	0.28112	0.191763	0.682139
WNT6	2	107544662-107556745	0.233598	0.058868	0.333598	0.158868	0.476226
WNT10A	2	107564020-107577235	0	0	0.1	0.1	1
FEV	2	107646741-107650448	0	0	0.1	0.1	1
CRYBA2	2	107655325-107658571	0	0	0.1	0.1	1
CCDC108	2	107668717-107711675	0.010499	0	0.110499	0.1	0.904986
LOC101906201	2	107684895-107687067	0	0	0.1	0.1	1
IHH	2	107722664-107728939	488.79	810.593	488.89	810.693	1.65823
NHEJ1	2	107742902-107834944	5.00859	5.98029	5.10859	6.08028	1.19021
SLC23A3	2	107835794-107842847	0.027934	0.028025	0.127934	0.128025	1.00071
CNPPD1	2	107844324-107848692	15.9666	17.7294	16.0666	17.8294	1.10972
FAM134A	2	107850047-107855573	63.4864	62.3339	63.5864	62.4339	0.981874
ZFAND2B	2	107881140-107884058	18.4279	20.2104	18.5279	20.3104	1.09621
ABCB6	2	107884169-107891849	30.1214	48.7572	30.2214	48.8572	1.61664
ATG9A	2	107892319-107901794	8.89558	9.28079	8.99558	9.38079	1.04282
ANKZF1	2	107901922-107908499	7.24496	6.03676	7.34496	6.13675	0.835505
GLB1L	2	107908439-107916828	11.9441	10.9963	12.0441	11.0963	0.921303
STK16	2	107916883-107920289	33.7928	33.5972	33.8928	33.6972	0.994227
TUBA4A	2	107921119-107925511	0.641001	0.440927	0.741001	0.540927	0.729995
LOC101906275	2	107931282-107949374	0	0	0.1	0.1	1
TUBA1D	2	107936556-107942525	0	0	0.1	0.1	1
DNAJB2	2	107949580-107957018	7.39394	6.23577	7.49394	6.33577	0.845453
PTPRN	2	107958886-107978251	7.80973	0	7.90973	0.1	0.0126427
LOC783612	2	107981255-107982408	0.064562	0.065168	0.164562	0.165168	1.00368
RESP18	2	107992890-108002761	0	0	0.1	0.1	1
DNPEP	2	108029957-108053836	51.7338	75.734	51.8338	75.834	1.46302
DES	2	108075459-108082535	0.640622	0.244902	0.740622	0.344902	0.465692
SPEG	2	108089086-108148195	9.00987	9.99919	9.10987	10.0992	1.1086
LOC513894	2	108150442-108152813	0	0.099339	0.1	0.199339	1.99339
GMPPA	2	108153408-108160405	42.7237	47.8644	42.8237	47.9644	1.12004
ASIC4	2	108166340-108191767	0.42784	0.826978	0.52784	0.926978	1.75617
CHPF	2	108191927-108197357	209.934	261.388	210.034	261.488	1.24498
TMEM198	2	108197536-108203602	3.7915	3.5009	3.8915	3.60091	0.925326
OBSL1	2	108203749-108225840	74.9252	121.991	75.0252	122.091	1.62733
LOC101906570	2	108206693-108209104	0	0	0.1	0.1	1
LOC101906482	2	108209200-108209580	0	0	0.1	0.1	1
INHA	2	108226857-108229831	4058.85	6896.64	4058.95	6896.74	1.69914
STK11IP	2	108245900-108260788	14.2372	14.2702	14.3372	14.3702	1.0023
SLC4A3	2	108272421-108286895	40.0733	44.6834	40.1733	44.7834	1.11476
LOC101907146	2	108272483-108273044	0.165553	0	0.265553	0.1	0.376573
LOC101907638	2	108842714-108863768	0	0	0.1	0.1	1
EPHA4	2	110353555-110405363	0.190618	0.114936	0.290618	0.214936	0.739583
LOC101903527	2	111250508-111266004	0	0	0.1	0.1	1
FARSB	2	111504464-111578408	30.8108	36.1675	30.9108	36.2675	1.17329
LOC538702	2	111598715-111600560	0.037701	0.227265	0.137701	0.327265	2.37663
ACSL3	2	111797169-111889152	8.50501	12.0446	8.60501	12.1446	1.41134
KCNE4	2	111987823-111991013	0.358192	0.051309	0.458192	0.151309	0.330231
LOC101908101	2	112431459-112510958	0	0	0.1	0.1	1
SCG2	2	112549868-112555375	4.74337	1.44225	4.84337	1.54225	0.318424
AP1S3	2	112680364-112747206	1.63485	1.96796	1.73485	2.06796	1.19201
WDFY1	2	112793507-112845293	54.5711	51.7237	54.6711	51.8237	0.947918
MRPL44	2	112851019-112858968	12.5532	19.0652	12.6532	19.1652	1.51466
SERPINE2	2	112869806-112940143	2923.34	3672.86	2923.44	3672.96	1.25638
FAM124B	2	113274586-113287683	0.017402	0.017428	0.117402	0.117428	1.00022
CUL3	2	113369960-113487395	28.5919	28.4108	28.6919	28.5108	0.993686
DOCK10	2	113649873-113891262	0.186221	0.035465	0.286221	0.135465	0.473288
NYAP2	2	114326427-114652623	0	0	0.1	0.1	1
LOC101902070	2	115122781-115140127	0	0	0.1	0.1	1
LOC101902199	2	115629630-115631930	0	0	0.1	0.1	1
LOC101902260	2	115674483-115677165	0	0	0.1	0.1	1
IRS1	2	115730639-115794625	26.9642	21.0712	27.0642	21.1712	0.78226
RHBDD1	2	115825269-115960784	28.5479	29.8674	28.6479	29.9674	1.04606
ZNF804A	2	11592760-11940305	0	0	0.1	0.1	1
COL4A3	2	116130909-116291243	59.9682	56.7577	60.0682	56.8577	0.946551
LOC101902466	2	116155203-116164638	1.30527	1.63173	1.40527	1.73174	1.23232
TUBGCP5	2	1162440-1212931	8.10136	7.10886	8.20136	7.20886	0.878983
MFF	2	116299722-116328683	44.3987	41.2342	44.4987	41.3342	0.928886
TM4SF20	2	116332502-116343431	0	0	0.1	0.1	1
LOC101902582	2	116441054-116441895	0	0	0.1	0.1	1
AGFG1	2	116441726-116517240	18.5205	16.3881	18.6205	16.4881	0.88548
LOC101903691	2	116542630-116549833	0	0	0.1	0.1	1
SLC19A3	2	116619941-116655099	0	0.10306	0.1	0.20306	2.0306
CCL20	2	116759247-116762978	0	0	0.1	0.1	1
DAW1	2	116803653-116839531	0	0.042481	0.1	0.142481	1.42481
SPHKAP	2	116896774-117087878	0	0	0.1	0.1	1
LOC614531	2	11700558-11702121	1.22597	0.685124	1.32597	0.785124	0.592111
LOC101903223	2	117700125-117708824	0	0	0.1	0.1	1
DNER	2	118193385-118581892	1.12231	2.33087	1.22231	2.43087	1.98876
LOC100138326	2	118596202-118598017	1.30541	0	1.40542	0.1	0.0711534
TRIP12	2	118622219-118771998	25.0757	22.5933	25.1757	22.6933	0.901396
FBXO36	2	118772744-118879541	1.29454	1.83649	1.39454	1.93649	1.38862
LOC101903423	2	118825605-118847083	0.22806	0.116059	0.32806	0.216059	0.658596
SLC16A14	2	118878218-118917943	21.8628	19.3089	21.9628	19.4089	0.883716
SP140	2	118927704-119091502	15.5639	32.4824	15.6639	32.5824	2.0801
LOC787234	2	119015041-119032834	0.037025	0	0.137025	0.1	0.729794
LOC101903900	2	119050721-119051836	0.7396	1.15383	0.8396	1.25383	1.49337
SP110	2	119055369-119124162	3.02537	7.18614	3.12537	7.28614	2.33129
LOC101903473	2	119124210-119129286	6.50859	13.5825	6.60859	13.6825	2.07041
SP100	2	119135750-119159499	0.113583	1.55958	0.213583	1.65958	7.77021
SP140L	2	119171773-119206173	0.842073	1.57674	0.942073	1.67674	1.77984
CAB39	2	119340635-119443045	13.4638	14.9664	13.5638	15.0664	1.11078
ITM2C	2	119476446-119490381	210.892	190.287	210.992	190.387	0.902344
LOC101904791	2	119509614-119513548	0	0	0.1	0.1	1
GPR55	2	119524419-119577489	0	0	0.1	0.1	1
LOC101905077	2	119610024-119612311	0	0	0.1	0.1	1
SPATA3	2	119613948-119634963	0	0	0.1	0.1	1
C2H2orf72	2	119657091-119667173	0.585909	0.889033	0.685909	0.989033	1.44193
PSMD1	2	119675724-119756977	58.2584	83.0272	58.3584	83.1272	1.42443
HTR2B	2	119704731-119720174	0	0	0.1	0.1	1
ARMC9	2	119777672-119956956	15.1063	18.8	15.2063	18.9	1.24291
B3GNT7	2	119987473-119991777	0.063037	0.284708	0.163037	0.384708	2.35964
LOC506376	2	119999139-120003207	0	0	0.1	0.1	1
NCL	2	120039422-120049376	263.796	214.996	263.896	215.096	0.815079
LOC100848851	2	120078292-120087870	0.118084	0.137984	0.218084	0.237984	1.09125
NMUR1	2	120099604-120108150	0.237208	0.086446	0.337208	0.186446	0.552911
C2H2orf57	2	120145210-120146433	0	0	0.1	0.1	1
LOC101905734	2	120198810-120215163	0.10478	0.369329	0.20478	0.469329	2.29187
PTMA	2	120225481-120233006	781.844	629.756	781.944	629.856	0.805501
PDE6D	2	120250515-120305878	8.56393	11.215	8.66393	11.315	1.30599
COPS7B	2	120306290-120334493	16.3333	16.5556	16.4333	16.6556	1.01353
NPPC	2	120392625-120397267	0.076552	0.285623	0.176552	0.385623	2.18419
DIS3L2	2	120486065-120794558	6.22317	6.34566	6.32317	6.44566	1.01937
LOC516378	2	120845388-120849174	0	0	0.1	0.1	1
LOC528262	2	120869149-120872818	0	0	0.1	0.1	1
ALPI	2	120904600-120907636	0	0	0.1	0.1	1
LOC100125266	2	120910018-120913886	0	0	0.1	0.1	1
ECEL1	2	120925718-120933520	0.045338	0	0.145338	0.1	0.688051
PRSS56	2	120968970-120974836	0.086668	0	0.186668	0.1	0.53571
CHRND	2	120975047-120982351	0	0	0.1	0.1	1
CHRNG	2	120988438-120993968	0	0	0.1	0.1	1
EIF4E2	2	120995643-121027675	28.1121	30.3345	28.2121	30.4345	1.07877
LOC101906781	2	121060678-121085407	0	0	0.1	0.1	1
PHC2	2	121090023-121225724	89.5054	48.4554	89.6054	48.5554	0.541881
LOC100847876	2	121091595-121109718	8.31871	6.35629	8.41871	6.45629	0.766898
A3GALT2	2	121225717-121237223	3.8787	1.22407	3.9787	1.32407	0.332789
ZNF362	2	121242370-121269851	13.9852	11.8254	14.0852	11.9254	0.846663
LOC101907232	2	121262900-121268627	0.01423	0	0.11423	0.1	0.875427
TRIM62	2	121347253-121383792	6.36849	10.7821	6.46849	10.8821	1.68232
LOC101907282	2	121388707-121397243	0.109941	0.34634	0.209941	0.44634	2.12603
AK2	2	121486259-121509905	92.4808	133.054	92.5808	133.154	1.43825
RNF19B	2	121552564-121576263	8.70182	8.92115	8.80182	9.02115	1.02492
TMEM54	2	121604098-121611302	0.55767	0.714567	0.65767	0.814567	1.23856
HPCA	2	121610857-121619640	2.75412	3.01104	2.85412	3.11104	1.09002
FNDC5	2	121636111-121638419	0.090747	0	0.190747	0.1	0.524255
S100PBP	2	121646108-121680351	26.0909	36.8743	26.1909	36.9743	1.41172
YARS	2	121680010-121712373	23.0971	23.6449	23.1971	23.7449	1.02362
KIAA1522	2	121712726-121740904	7.00703	6.09707	7.10703	6.19707	0.871963
LOC101907639	2	121744984-121753729	0.163394	0.167695	0.263394	0.267695	1.01633
SYNC	2	121782949-121801064	1.81456	2.72779	1.91456	2.82779	1.47699
RBBP4	2	121800920-121817500	125.295	128.651	125.395	128.751	1.02676
ZBTB8OS	2	121817698-121830841	17.1394	16.5949	17.2394	16.6949	0.968413
ZBTB8A	2	121847034-121901989	0.402696	0.183903	0.502696	0.283903	0.564761
ZBTB8B	2	121949873-121956321	1.05419	0.787169	1.15419	0.887169	0.768651
LOC789869	2	121974511-121982286	0.412799	0.237877	0.512799	0.337877	0.658888
BSDC1	2	122006936-122029902	19.0401	19.4228	19.1401	19.5228	1.01999
TSSK3	2	122030197-122032572	1.05236	2.08989	1.15236	2.18989	1.90035
LOC614396	2	122032488-122033438	4.13869	4.69401	4.23869	4.79401	1.13101
MARCKSL1	2	122053549-122055798	92.0885	40.3468	92.1885	40.4468	0.43874
HDAC1	2	122055986-122087843	33.4292	41.3581	33.5292	41.4581	1.23648
LCK	2	122092888-122113823	0.498456	0.400411	0.598456	0.500411	0.83617
FAM167B	2	122115658-122117248	0.080176	0	0.180176	0.1	0.555013
MTMR9	2	122121402-122128497	8.57171	6.31754	8.67171	6.41754	0.740054
EIF3I	2	122128558-122136316	190.79	186.184	190.89	186.284	0.975874
TMEM234	2	122136380-122141770	22.4468	25.827	22.5468	25.927	1.14992
DCDC2B	2	122141904-122146489	0	0.120427	0.1	0.220427	2.20427
IQCC	2	122146964-122149512	2.90852	4.30207	3.00852	4.40207	1.4632
CCDC28B	2	122150076-122154227	18.9567	18.5193	19.0567	18.6193	0.977049
TMEM39B	2	122194333-122213700	8.9013	9.52408	9.0013	9.62408	1.06919
KHDRBS1	2	122223809-122257715	80.9715	74.6489	81.0715	74.7489	0.922013
PTP4A2	2	122333413-122361683	97.9295	126.298	98.0295	126.398	1.28939
SPOCD1	2	122427863-122468601	1.07855	0.793094	1.17855	0.893094	0.757793
BAI2	2	122496659-122533253	1.90909	1.29902	2.00909	1.39902	0.696346
COL16A1	2	122555815-122611965	22.872	34.7803	22.972	34.8803	1.51838
PEF1	2	122620932-122638735	41.1183	52.0608	41.2183	52.1608	1.26548
HCRTR1	2	122641304-122651225	0.286364	0	0.386364	0.1	0.258823
LOC101902428	2	122657470-122674832	0	0	0.1	0.1	1
TINAGL1	2	122685820-122697180	0.527871	0.382568	0.627871	0.482568	0.768578
FABP3	2	122722226-122783834	59.2053	122.142	59.3053	122.242	2.06123
ZCCHC17	2	122784527-122889673	27.7038	41.4124	27.8038	41.5124	1.49304
LOC101902843	2	122808364-122809530	0	0	0.1	0.1	1
SERINC2	2	122814782-122817730	53.0577	108.671	53.1577	108.771	2.0462
LOC101902670	2	122824287-122836787	13.6362	27.0444	13.7362	27.1444	1.97612
LOC101902633	2	122841913-122850792	0	0	0.1	0.1	1
SNRNP40	2	122889871-122915677	45.5592	58.4002	45.6592	58.5002	1.28124
NKAIN1	2	122936207-122980598	1.17555	0.257301	1.27555	0.357301	0.280115
LOC101902958	2	122992208-122994080	0	0	0.1	0.1	1
PUM1	2	123070651-123196529	25.7363	22.492	25.8363	22.592	0.874428
SDC3	2	123221290-123245513	9.67645	11.8139	9.77645	11.9139	1.21864
LOC101903010	2	123259030-123271017	0	0	0.1	0.1	1
LOC101903081	2	123309086-123315815	0.039508	0.119113	0.139508	0.219113	1.57061
LAPTM5	2	123350419-123376541	4.13518	0.126729	4.23518	0.226729	0.0535347
MATN1	2	123391662-123401774	0.785416	1.54662	0.885416	1.64662	1.85971
LOC101903123	2	123766673-123775122	0	0	0.1	0.1	1
CCDC115	2	1243721-1248312	18.2719	20.9019	18.3719	21.0019	1.14316
IMP4	2	1246743-1252969	26.2944	23.7045	26.3944	23.8045	0.901874
LOC101903162	2	124738942-124742794	0	0	0.1	0.1	1
PTPRU	2	124819575-124907006	1.14545	0.011862	1.24545	0.111862	0.0898165
MECR	2	124913932-124949961	12.5895	14.0017	12.6895	14.1017	1.11129
SRSF4	2	124956593-124982244	51.3981	46.5795	51.4981	46.6795	0.906432
TMEM200B	2	125008102-125012581	0.054173	0.054333	0.154173	0.154333	1.00104
EPB41	2	125014442-125109543	9.31425	12.2303	9.41425	12.3303	1.30975
OPRD1	2	125213836-125255966	0	0	0.1	0.1	1
YTHDF2	2	125294717-125324175	35.249	30.4146	35.349	30.5146	0.863237
GMEB1	2	125343512-125370269	21.7664	18.5347	21.8664	18.6347	0.852208
TAF12	2	125394261-125419217	8.39294	14.1186	8.49294	14.2186	1.67416
RAB42	2	125425970-125429206	0.198757	0.605391	0.298757	0.705391	2.36109
SNHG12	2	125434926-125438151	24.9571	19.0365	25.0571	19.1365	0.763715
TRNAU1AP	2	125438590-125462779	17.3417	22.9281	17.4417	23.0281	1.32029
RCC1	2	125465019-125498124	11.1085	14.2736	11.2085	14.3736	1.28239
SNHG3	2	125499121-125500593	22.5199	25.5897	22.6199	25.6897	1.13571
PHACTR4	2	125507618-125617050	9.73617	9.43482	9.83617	9.53482	0.969363
MED18	2	125653126-125658897	3.82376	5.3801	3.92376	5.4801	1.39665
SESN2	2	125696403-125714171	11.447	7.00281	11.547	7.10281	0.615119
ATPIF1	2	125727884-125730212	452.985	560.876	453.085	560.976	1.23813
DNAJC8	2	125733239-125758069	63.7184	69.0551	63.8184	69.1551	1.08362
PTAFR	2	125784070-125811603	0.14255	0.074856	0.24255	0.174856	0.720907
EYA3	2	125877889-125972972	5.73284	4.9845	5.83284	5.0845	0.871702
XKR8	2	125975890-125983492	1.56671	1.64989	1.66671	1.74989	1.04991
LOC101908002	2	125982762-125996154	0	0	0.1	0.1	1
SMPDL3B	2	125983555-126015653	0	0	0.1	0.1	1
RPA2	2	126029966-126055504	23.9099	31.986	24.0099	32.086	1.33637
PTPN18	2	1260393-1282767	5.04099	5.8491	5.14099	5.9491	1.15719
THEMIS2	2	126056501-126070752	0.745996	0.052124	0.845996	0.152124	0.179816
LOC783201	2	126080007-126105184	0	0	0.1	0.1	1
PPP1R8	2	126111729-126129766	12.4517	14.5409	12.5517	14.6409	1.16645
STX12	2	126134945-126170511	13.6273	12.6913	13.7273	12.7913	0.931816
FAM76A	2	126188846-126219796	6.81579	8.87356	6.91579	8.97356	1.29755
IFI6	2	126246582-126250183	92.0102	848.478	92.1102	848.578	9.21264
LOC101905580	2	126272762-126274069	0	0	0.1	0.1	1
AHDC1	2	126344032-126355000	5.38422	3.05037	5.48422	3.15037	0.574442
LOC101904839	2	1263698-1281229	0	0.116709	0.1	0.216709	2.16709
WASF2	2	126399311-126470652	27.5358	30.4857	27.6358	30.5857	1.10674
GPR3	2	126477727-126480866	4.64238	4.16876	4.74238	4.26876	0.900131
FCN3	2	126499326-126504165	0	0	0.1	0.1	1
MAP3K6	2	126504398-126518913	3.23924	2.07656	3.33925	2.17656	0.651812
SYTL1	2	126519059-126530284	0.017162	0.017187	0.117162	0.117187	1.00021
WDTC1	2	126528209-126622543	19.5761	17.0821	19.6761	17.1821	0.87325
TMEM222	2	126531505-126541834	21.683	20.0168	21.783	20.1168	0.923511
LOC101908021	2	12662354-12674532	0	0	0.1	0.1	1
LOC101905738	2	126631875-126676529	1.29206	1.52278	1.39206	1.62278	1.16574
SLC9A1	2	126676549-126727482	17.7599	23.1749	17.8599	23.2749	1.30319
TRNP1	2	126810720-126816922	30.569	20.0196	30.669	20.1196	0.656025
NUDC	2	126860360-126873824	91.3547	87.1829	91.4547	87.2829	0.954384
NR0B2	2	126892662-126894809	0.313945	0.316688	0.413945	0.416688	1.00663
GPATCH3	2	126904070-126910837	2.68839	2.63634	2.78839	2.73634	0.981331
GPN2	2	126911036-126920482	12.1202	15.7312	12.2202	15.8312	1.2955
SFN	2	126929534-126930878	1.13284	2.06548	1.23284	2.16548	1.75649
ZDHHC18	2	126935980-126965129	4.66227	4.79061	4.76227	4.89061	1.02695
PIGV	2	126982720-126992478	16.5131	19.0694	16.6131	19.1694	1.15387
ARID1A	2	126998738-127087017	35.1423	24.713	35.2423	24.813	0.704067
LOC100847584	2	127026935-127035192	0	0	0.1	0.1	1
LOC101902362	2	127121296-127129824	0	0	0.1	0.1	1
RPS6KA1	2	127164646-127202574	11.6661	15.3555	11.7661	15.4555	1.31356
LOC101902429	2	127197018-127205331	0	0	0.1	0.1	1
HMGN2	2	127251764-127255408	526.796	697.018	526.896	697.118	1.32307
DHDDS	2	127256569-127295208	10.4066	11.2871	10.5066	11.3871	1.0838
LOC101902538	2	127269727-127271214	0	0.145074	0.1	0.245074	2.45074
LIN28A	2	127298446-127311013	0	0.574494	0.1	0.674494	6.74494
LOC101902608	2	127305138-127305720	0	0	0.1	0.1	1
ZNF683	2	127352360-127362318	0	0	0.1	0.1	1
LOC507142	2	127364189-127395020	0.040155	0.147348	0.140155	0.247348	1.76482
UBXN11	2	127406778-127428877	4.66078	4.34881	4.76078	4.44881	0.93447
SH3BGRL3	2	127429583-127431038	172.407	200.707	172.507	200.807	1.16405
CEP85	2	127432246-127468311	7.82877	10.3806	7.92877	10.4806	1.32184
CATSPER4	2	127488075-127500248	0.23301	0.046899	0.33301	0.146899	0.441125
LOC617552	2	127502930-127504665	0.363365	0.689856	0.463365	0.789856	1.70461
LOC101903031	2	127505299-127506782	0.090299	0	0.190299	0.1	0.525489
LOC101903102	2	127508137-127516251	0	0	0.1	0.1	1
ZNF593	2	127523709-127524790	27.8116	31.7854	27.9116	31.8854	1.14237
FAM110D	2	127530452-127534029	6.46568	11.4613	6.56568	11.5613	1.76087
LOC101903355	2	127537239-127538073	1.88027	2.88888	1.98027	2.98888	1.50933
PDIK1L	2	127558524-127570619	9.24017	18.6946	9.34017	18.7946	2.01224
TRIM63	2	127615049-127630610	0.120274	0.060636	0.220274	0.160636	0.729255
SLC30A2	2	127638360-127646653	17.7271	12.5169	17.8271	12.6169	0.707738
EXTL1	2	127647569-127665805	1.5648	1.73963	1.6648	1.83963	1.10502
PAFAH2	2	127684732-127720398	5.75594	8.98771	5.85594	9.08771	1.55188
STMN1	2	127749022-127779442	469.211	378.459	469.311	378.559	0.806626
MTFR1L	2	127833813-127849364	16.7325	17.685	16.8325	17.785	1.05658
SEPN1	2	127851643-127869417	44.0655	42.7724	44.1655	42.8724	0.970722
MAN1C1	2	127888234-128008287	14.1852	8.35528	14.2852	8.45528	0.591891
LOC101903474	2	128052291-128053247	0.172385	0	0.272385	0.1	0.367127
LOC101903529	2	128053731-128057920	0	0	0.1	0.1	1
LOC101903589	2	128059904-128063511	0	0	0.1	0.1	1
LDLRAP1	2	128078917-128103316	15.4347	19.0238	15.5347	19.1238	1.23104
LOC101903641	2	128125703-128131092	0	0	0.1	0.1	1
TMEM57	2	128137397-128203757	32.6403	24.2224	32.7403	24.3224	0.742888
LOC282685	2	128213682-128254598	0	0	0.1	0.1	1
LOC101901994	2	12825453-12857375	0	0	0.1	0.1	1
TMEM50A	2	128256207-128272007	94.1886	105.705	94.2886	105.805	1.12214
LOC615263	2	128302897-128306995	20.6557	12.9252	20.7557	13.0252	0.627547
SYF2	2	128316509-128326051	12.3235	15.8779	12.4235	15.9779	1.2861
RUNX3	2	128629675-128656642	5.15188	2.42632	5.25188	2.52632	0.481032
CLIC4	2	128710444-128783921	38.4666	45.1796	38.5666	45.2796	1.17406
SRRM1	2	128848012-128877312	71.1522	60.7585	71.2522	60.8585	0.854127
NCMAP	2	128913470-128963983	0.637261	0.793188	0.737261	0.893188	1.21149
RCAN3	2	128984353-129018364	8.32661	13.0567	8.42661	13.1567	1.56132
NIPAL3	2	129037629-129095191	23.8538	34.6498	23.9538	34.7498	1.4507
STPG1	2	129093550-129157407	3.67724	3.98955	3.77724	4.08955	1.08268
IL28RA	2	129315209-129340654	1.15024	1.12236	1.25024	1.22236	0.9777
IL22RA1	2	129351697-129378160	0.483471	0.26657	0.583471	0.36657	0.628257
MYOM3	2	129386312-129438820	0.412137	0.635162	0.512137	0.735162	1.43548
LOC101904365	2	129500268-129502419	0	0	0.1	0.1	1
SFRS13A	2	129522624-129535760	170.408	160.842	170.508	160.942	0.943894
PNRC2	2	129536931-129540976	131.762	153.4	131.862	153.5	1.16409
CNR2	2	129597273-129634312	0.054342	0	0.154342	0.1	0.647912
FUCA1	2	129652476-129675555	125.153	178.874	125.253	178.974	1.42891
HMGCL	2	129687514-129705680	10.233	13.4104	10.333	13.5104	1.3075
GALE	2	129706541-129711871	12.5029	15.2965	12.6029	15.3965	1.22167
LYPLA2	2	129711917-129713577	86.4916	111.038	86.5916	111.138	1.28348
PITHD1	2	129716208-129723904	14.107	18.9092	14.207	19.0092	1.33802
LOC100849054	2	129726285-129730992	17.2083	26.1149	17.3083	26.2149	1.51458
TCEB3	2	129736341-129753875	32.7376	52.8892	32.8376	52.9892	1.61367
RPL11	2	129791370-129795564	1849.93	1810.43	1850.03	1810.53	0.978648
ID3	2	129895412-129897012	27.8425	40.4436	27.9425	40.5436	1.45096
LOC100851883	2	129900899-129906184	0	0.180814	0.1	0.280814	2.80814
E2F2	2	129927342-129945066	1.63426	2.9503	1.73426	3.0503	1.75885
ASAP3	2	129969268-130013690	1.49901	1.77489	1.59901	1.87489	1.17253
TCEA3	2	130023473-130069616	49.999	57.4555	50.099	57.5555	1.14883
LOC101904738	2	130072112-130078708	0.137072	0.036098	0.237072	0.136098	0.574079
ZNF436	2	130078208-130086932	9.37515	8.16187	9.47515	8.26187	0.871951
HNRNPR	2	130100351-130132650	76.5457	77.1631	76.6457	77.2631	1.00806
LOC101904844	2	130148583-130152493	0	0	0.1	0.1	1
HTR1D	2	130192790-130247904	0.048493	0.024304	0.148493	0.124304	0.837103
LUZP1	2	130266730-130368777	6.63602	3.33309	6.73602	3.43309	0.509661
LOC101906431	2	130320300-130325749	0	0	0.1	0.1	1
KDM1A	2	130370185-130436527	45.6815	36.1673	45.7815	36.2673	0.792182
LACTBL1	2	130462082-130479450	0	0	0.1	0.1	1
EPHB2	2	130498485-130638771	3.74153	0.102432	3.84153	0.202432	0.0526957
LOC100336526	2	130627810-130630125	2.96432	0	3.06432	0.1	0.0326336
LOC100847217	2	130763198-130763826	1.26587	0.287601	1.36587	0.387601	0.283775
C1QB	2	130769169-130775911	1.22459	0.247923	1.32459	0.347923	0.262665
C1QC	2	130783985-130788357	1.48093	0.21376	1.58093	0.31376	0.198465
C1QA	2	130792853-130795743	1.68803	0.732164	1.78803	0.832164	0.465409
EPHA8	2	130829134-130858979	0	0	0.1	0.1	1
ZBTB40	2	130896712-130980256	7.68395	6.45214	7.78395	6.55214	0.84175
LOC101905536	2	130980428-130989373	0	0	0.1	0.1	1
WNT4	2	131288700-131318292	0.01831	0	0.11831	0.1	0.845237
CDC42	2	131340244-131387446	82.7109	90.7715	82.8109	90.8715	1.09734
LOC101905607	2	131407069-131409385	0	0	0.1	0.1	1
LOC515042	2	131410539-131414758	136.387	168.789	136.487	168.889	1.2374
CELA3B	2	131425506-131432711	0	0	0.1	0.1	1
LOC100847958	2	131436609-131438541	0	0	0.1	0.1	1
LOC789612	2	131462791-131466409	0	0	0.1	0.1	1
HSPG2	2	131478238-131588309	180.957	116.396	181.057	116.496	0.643422
LOC101905737	2	131517357-131522188	0	0	0.1	0.1	1
LDLRAD2	2	131588333-131596962	0	0	0.1	0.1	1
USP48	2	131624139-131696593	42.5263	53.4533	42.6263	53.5533	1.25634
ALPL	2	131791663-131857642	1.22242	2.04372	1.32242	2.14372	1.62107
LOC101906756	2	131932152-131935225	0.699032	0.515885	0.799032	0.615885	0.770789
ECE1	2	131935425-132060212	305.608	389.152	305.708	389.252	1.27328
EIF4G3	2	132094724-132452282	34.8202	36.9419	34.9202	37.0419	1.06076
LOC101906820	2	132332581-132363167	0	0	0.1	0.1	1
HP1BP3	2	132470177-132507589	41.9752	39.3345	42.0752	39.4345	0.937238
SH2D5	2	132516923-132531694	2.13889	1.25432	2.23889	1.35432	0.604909
KIF17	2	132533706-132584710	5.64227	3.98361	5.74227	4.08361	0.711148
DDOST	2	132587654-132600988	201.327	186.314	201.427	186.414	0.925467
PINK1	2	132601294-132621743	16.2287	14.2884	16.3287	14.3884	0.881168
CDA	2	132636461-132657392	1.11161	1.57336	1.21161	1.67336	1.38111
FAM43B	2	132691699-132692799	4.23407	1.79336	4.33407	1.89336	0.436855
LOC101907322	2	132725600-132730963	0.892126	0.599823	0.992126	0.699823	0.705377
MUL1	2	132731028-132738645	6.09528	7.79693	6.19528	7.89693	1.27467
LOC101907377	2	132735514-132751767	0	0	0.1	0.1	1
CAMK2N1	2	132751702-132754809	0.138121	0	0.238121	0.1	0.419955
VWA5B1	2	132874737-132936807	0	0.010033	0.1	0.110033	1.10033
LOC101907430	2	132948601-132953125	0	0	0.1	0.1	1
UBXN10	2	133067443-133073610	0.114475	0.167577	0.214475	0.267577	1.24759
PLA2G2C	2	133072416-133101480	0	0	0.1	0.1	1
PLA2G2F	2	133111280-133124161	0	0	0.1	0.1	1
PLA2G2D4	2	133149339-133157295	0.111116	0	0.211116	0.1	0.473673
PLA2G2D1	2	133176537-133189041	0	0	0.1	0.1	1
PLA2G5	2	133224521-133246491	0	0	0.1	0.1	1
PLA2G2A	2	133267276-133272110	0	0	0.1	0.1	1
PLA2G2A	2	133289294-133295334	0	0	0.1	0.1	1
LOC615045	2	133318035-133323732	0	0	0.1	0.1	1
PLA2G2E	2	133373262-133376607	0	0	0.1	0.1	1
OTUD3	2	133382400-133416162	4.76419	4.43393	4.86418	4.53393	0.932106
RNF186	2	133473126-133474220	0	0	0.1	0.1	1
TMCO4	2	133502434-133608513	7.18548	6.82686	7.28548	6.92686	0.950776
HTR6	2	133610638-133623061	0	0	0.1	0.1	1
NBL1	2	133631942-133641746	37.0625	28.6136	37.1625	28.7136	0.772649
MINOS1	2	133660213-133698798	86.0003	93.5514	86.1003	93.6514	1.0877
CAPZB	2	133789484-133926216	111.78	112.769	111.88	112.869	1.00884
PQLC2	2	133933046-133949857	14.3502	13.1266	14.4502	13.2266	0.91532
AKR7A2	2	133953069-133956670	57.3929	78.6433	57.4929	78.7433	1.36962
LOC101902285	2	133961044-133964862	0.046637	0	0.146637	0.1	0.681956
AKR7A3	2	133974327-133983438	3.05229	6.2676	3.1523	6.3676	2.01999
MRTO4	2	133992722-133998200	38.4016	36.2672	38.5016	36.3672	0.944564
EMC1	2	133998517-134022760	118.771	108.486	118.871	108.586	0.913478
UBR4	2	134038991-134176365	22.5384	20.7309	22.6384	20.8309	0.920159
IFFO2	2	134292477-134344322	2.07939	1.90885	2.17939	2.00885	0.921749
LOC101902943	2	134344326-134346652	0	0	0.1	0.1	1
ALDH4A1	2	134345969-134380243	5.0301	2.89295	5.1301	2.99295	0.58341
TAS1R2	2	134390906-134404755	0	0	0.1	0.1	1
PAX7	2	134508861-134616273	0	0	0.1	0.1	1
NUP35	2	13455250-13493444	9.95953	10.6869	10.0595	10.7869	1.07231
KLHDC7A	2	134774603-134779706	0.025467	0.012743	0.125467	0.112743	0.898587
IGSF21	2	134864752-135060996	0	0	0.1	0.1	1
DUSP19	2	13503487-13519946	2.51824	3.76136	2.61824	3.86136	1.47479
LOC101903163	2	135193940-135197076	0	0	0.1	0.1	1
ARHGEF10L	2	135557007-135672133	8.94733	9.29258	9.04733	9.39258	1.03816
LOC101903720	2	135686711-135692383	0	0	0.1	0.1	1
LOC101907541	2	13574039-13666597	33.9928	37.0195	34.0928	37.1195	1.08878
RCC2	2	135779972-135811680	45.7808	33.7676	45.8808	33.8676	0.738165
LOC101903805	2	135792475-135793641	2.39437	1.33684	2.49437	1.43684	0.576034
PADI4	2	135836638-135864718	0.030719	0	0.130719	0.1	0.765
PADI3	2	135890678-135920575	0	0.021709	0.1	0.121709	1.21709
PADI1	2	135922928-135967599	2.36126	5.33054	2.46126	5.43054	2.20641
PADI2	2	136049643-136106203	0.494623	0.456948	0.594623	0.556948	0.936641
SDHB	2	136125303-136154371	129.91	139.263	130.01	139.363	1.07195
LOC101903997	2	136160338-136162478	0.543511	0.936567	0.643511	1.03657	1.6108
ATP13A2	2	136162615-136182586	17.9134	18.821	18.0134	18.921	1.05038
MFAP2	2	136185255-136192154	290.348	358.213	290.448	358.313	1.23365
CROCC	2	136193319-136240637	13.9347	9.72589	14.0347	9.82589	0.700112
NECAP2	2	136252377-136266429	21.5961	24.3193	21.6961	24.4193	1.12552
SPATA21	2	136272063-136315250	0	0.041367	0.1	0.141367	1.41367
SZRD1	2	136317924-136337852	40.6475	30.879	40.7475	30.979	0.760267
FBXO42	2	136338496-136447732	8.45975	6.18659	8.55975	6.28659	0.734436
LOC101904654	2	136339061-136344366	52.1478	35.3573	52.2478	35.4573	0.678636
LOC101904494	2	136403965-136421264	0	0	0.1	0.1	1
RSG1	2	136456747-136463796	5.98265	4.32632	6.08265	4.42632	0.727696
ARHGEF19	2	136473583-136491545	2.91489	2.19354	3.01489	2.29354	0.760737
EPHA2	2	136525536-136552381	52.8427	24.5774	52.9427	24.6774	0.466116
LOC101907212	2	136580655-136587247	0.135344	0.136634	0.235344	0.236634	1.00548
FAM131C	2	136596881-136617772	2.54309	3.63574	2.64309	3.73574	1.4134
CLCNKA	2	136618238-136631244	0.02729	0	0.12729	0.1	0.785608
HSPB7	2	136635131-136638959	0.310346	0.062292	0.410346	0.162292	0.3955
C2H1orf64	2	136647767-136650918	0	0.073514	0.1	0.173514	1.73514
LOC101905127	2	136670897-136696652	1.27648	1.80924	1.37648	1.90924	1.38705
LOC101905181	2	136731217-136733114	1.94688	2.37012	2.04689	2.47012	1.20677
LOC101905319	2	136762440-136778458	0.247303	0.212923	0.347303	0.312923	0.901009
LOC788414	2	136768681-136772175	0	0	0.1	0.1	1
LOC101907284	2	136859952-136865487	0	0	0.1	0.1	1
DNAJC10	2	13825853-13873784	74.4678	72.4196	74.5678	72.5196	0.972532
FAM123C	2	1399172-1407196	0	0	0.1	0.1	1
PDE1A	2	14087270-14483437	0.040701	0	0.140701	0.1	0.710727
LOC101905179	2	14443729-14446035	0.368268	0.369805	0.468268	0.469805	1.00328
PPP1R1C	2	14502550-14623643	0	0	0.1	0.1	1
LOC100850749	2	1463131-1681846	0.727223	0.1915	0.827223	0.2915	0.352384
SSFA2	2	14683867-14751421	5.91779	4.53031	6.01779	4.63031	0.769436
LOC100847482	2	14858504-14864580	0	0	0.1	0.1	1
NEUROD1	2	14951905-14956367	0	0	0.1	0.1	1
ITGA4	2	15115672-15207508	9.80439	15.551	9.90439	15.651	1.58021
LOC101905679	2	15292088-15296710	0	0	0.1	0.1	1
LOC101905778	2	15361763-15516588	0	0	0.1	0.1	1
LOC101905731	2	15379067-15397054	0	0	0.1	0.1	1
LOC101905824	2	15567085-15578810	0	0	0.1	0.1	1
LOC101905876	2	15656844-15662169	0.287049	0.156693	0.387049	0.256693	0.663205
UBE2E3	2	15671108-15761822	51.4688	42.5269	51.5688	42.6269	0.826604
CWC22	2	16820445-16884151	3.85383	4.10467	3.95383	4.20467	1.06344
LOC101907824	2	16965046-17083863	0.090691	0	0.190691	0.1	0.524409
ZNF385B	2	17083798-17449870	10.3798	8.97869	10.4798	9.07869	0.866306
SESTD1	2	17626647-17731390	6.27121	3.93107	6.37121	4.03107	0.6327
ARHGEF4	2	1765542-1792906	0.98713	0.445348	1.08713	0.545348	0.50164
LOC530799	2	17791813-18014520	0.041183	0.020595	0.141183	0.120595	0.854175
FAM168B	2	1793431-1834588	29.9014	26.5776	30.0014	26.6776	0.889214
TTN	2	18054930-18330825	0.003007	0.005406	0.103007	0.105406	1.02329
LOC101906295	2	18111783-18118809	0	0.018708	0.1	0.118708	1.18708
PLEKHA3	2	18381897-18410532	8.269	10.4276	8.369	10.5276	1.25793
FKBP7	2	18413866-18421612	34.001	23.1733	34.101	23.2733	0.682482
DFNB59	2	18424772-18431102	1.57193	1.01519	1.67193	1.11519	0.667011
PRKRA	2	18433085-18449878	9.32375	9.59882	9.42375	9.69882	1.02919
OSBPL6	2	18476152-18693744	11.7552	11.1165	11.8552	11.2165	0.946131
PLEKHB2	2	1850038-1899292	10.5343	13.6948	10.6343	13.7948	1.2972
RBM45	2	18759168-18776348	26.2644	28.4773	26.3644	28.5773	1.08393
CYCT	2	18776461-18799858	0	0	0.1	0.1	1
PDE11A	2	18823637-19247879	0.088656	0.199908	0.188656	0.299908	1.58971
TTC30A	2	19257061-19259996	4.96343	5.81896	5.06343	5.91896	1.16896
TTC30B	2	19323589-19326230	0.407864	0.434525	0.507864	0.534525	1.0525
AGPS	2	19339166-19433176	14.5795	16.7895	14.6795	16.8895	1.15055
LOC101902986	2	19508957-19511484	0	0	0.1	0.1	1
AGPS	2	19510420-19510691	17.1399	18.8536	17.2399	18.9536	1.0994
NFE2L2	2	19659539-19692054	32.1504	32.6778	32.2504	32.7778	1.01635
HNRNPA3	2	19696429-19706048	254.576	237.264	254.676	237.364	0.932021
LOC101903371	2	2020072-2029088	0	0	0.1	0.1	1
LOC101903121	2	20314158-20329384	0	0	0.1	0.1	1
LOC101903160	2	20350041-20368320	0	0	0.1	0.1	1
MTX2	2	20603381-20678885	17.4235	18.0221	17.5235	18.1221	1.03416
LOC100847387	2	20769601-20774181	1.66683	0.923008	1.76683	1.02301	0.579008
HOXD4	2	20794854-20797028	4.80472	1.61088	4.90472	1.71088	0.348824
HOXD8	2	20815868-20820854	1.6326	2.06166	1.7326	2.16166	1.24764
HOXD9	2	20823750-20828854	0.123404	0.768527	0.223404	0.868527	3.8877
HOXD11	2	20825283-20842004	0.141796	2.18404	0.241796	2.28404	9.44614
HOXD10	2	20828932-20832040	0.079842	2.64861	0.179842	2.74862	15.2835
HOXD12	2	20848043-20849004	0	0	0.1	0.1	1
LOC100849025	2	20850452-20852017	0	0	0.1	0.1	1
EVX2	2	20853480-20860798	0	0	0.1	0.1	1
KIAA1715	2	20941562-21012002	5.11501	5.41522	5.21501	5.51522	1.05757
LOC100847478	2	21070376-21077307	0	0	0.1	0.1	1
LOC101903996	2	21098444-21100949	0	0	0.1	0.1	1
ATP5G3	2	21702149-21705262	234.164	288.127	234.264	288.227	1.23035
ATF2	2	21725215-21832546	10.8712	13.3557	10.9712	13.4557	1.22645
CHN1	2	21880322-22081288	1.45201	0.789608	1.55201	0.889608	0.573198
CHRNA1	2	22120290-22139878	0.146224	0.109837	0.246224	0.209837	0.85222
WIPF1	2	22165648-22294720	0.669876	0.38671	0.769876	0.48671	0.632193
LOC101904308	2	22243744-22253529	0	0	0.1	0.1	1
GPR155	2	22355206-22395776	10.7626	7.61524	10.8626	7.71524	0.71026
SCRN3	2	22395991-22433000	6.77795	7.61502	6.87795	7.71502	1.1217
CIR1	2	22459858-22474626	12.1303	13.2432	12.2302	13.3432	1.091
SP9	2	22485429-22487883	0	0	0.1	0.1	1
LOC101904686	2	22494478-22495450	0	0	0.1	0.1	1
OLA1	2	22564517-22728763	79.2695	86.2844	79.3695	86.3844	1.08838
SP3	2	22841097-22889958	23.2837	28.3217	23.3837	28.4217	1.21545
CDCA7	2	23377566-23414625	11.9357	13.4996	12.0357	13.5996	1.12994
ZAK	2	23441646-23608450	4.95331	4.75072	5.05331	4.85072	0.95991
LOC538526	2	238089-305169	0	0	0.1	0.1	1
PDK1	2	24065276-24114768	33.9267	48.5489	34.0267	48.6489	1.42972
ITGA6	2	24130121-24217909	121.507	102.783	121.607	102.883	0.846031
DLX2	2	24489073-24491347	0	0	0.1	0.1	1
DLX1	2	24502907-24506928	0	0.035629	0.1	0.135629	1.35629
METAP1D	2	24511989-24590701	3.99611	4.16983	4.09611	4.26983	1.04241
SLC25A12	2	24590875-24777206	6.89258	5.52163	6.99258	5.62163	0.803942
HAT1	2	24606870-24646845	22.3339	29.9276	22.4339	30.0277	1.33849
LOC101904968	2	24719751-24740512	0	0	0.1	0.1	1
DYNC1I2	2	24806837-24861024	38.2118	36.6378	38.3118	36.7378	0.958914
CYBRD1	2	24953080-24987967	1.19273	1.15283	1.29273	1.25283	0.969137
LOC101905180	2	24989953-24990807	0	0	0.1	0.1	1
DCAF17	2	25045499-25070547	1.90549	1.35706	2.00549	1.45706	0.726537
METTL8	2	25070920-25155980	3.4074	3.01061	3.5074	3.11061	0.88687
TLK1	2	25314754-25494731	13.3908	14.5024	13.4908	14.6024	1.0824
GORASP2	2	25566065-25599241	57.5761	52.2429	57.6761	52.3429	0.907532
LOC101905343	2	25569449-25572165	1.63223	2.65337	1.73223	2.75337	1.5895
ERICH2	2	25705565-25747069	0.187307	0.286285	0.287307	0.386285	1.3445
SP5	2	25772948-25777000	0	0	0.1	0.1	1
LOC101905483	2	25776862-25777939	0	0	0.1	0.1	1
LOC536123	2	25826527-26263973	0	0.019058	0.1	0.119058	1.19058
LOC101905558	2	26199761-26217361	0	0	0.1	0.1	1
UBR3	2	26360610-26565277	9.52172	11.7028	9.62172	11.8028	1.22669
METTL5	2	26582626-26592947	25.4754	27.5228	25.5754	27.6228	1.08005
SSB	2	26591740-26601790	39.307	42.211	39.407	42.311	1.07369
KLHL23	2	26617808-26637610	0.629159	0.360091	0.729159	0.460091	0.630989
PHOSPHO2	2	26660788-26666018	12.5132	14.3549	12.6132	14.4549	1.14601
CCDC173	2	26665687-26690532	0.497032	0.46572	0.597032	0.56572	0.947554
PPIG	2	26690972-26736076	20.4189	23.7141	20.5189	23.8141	1.16059
FASTKD1	2	26740842-26776378	4.28488	5.65626	4.38488	5.75626	1.31275
LOC101906273	2	26749040-26749963	0	0	0.1	0.1	1
KBTBD10	2	26780736-26798046	0.259109	0.260143	0.359109	0.360143	1.00288
BBS5	2	26800327-26821869	3.83253	5.75138	3.93253	5.85138	1.48794
LRP2	2	26901618-27079662	0.008229	0.016446	0.108229	0.116446	1.07592
DHRS9	2	27116687-27140610	0.048494	0	0.148494	0.1	0.673428
ABCB11	2	27160674-27260967	0	0	0.1	0.1	1
G6PC2	2	27274584-27281293	0	0	0.1	0.1	1
SPC25	2	27296842-27312916	6.96201	11.3026	7.06201	11.4026	1.61464
NOSTRIN	2	27317632-27380604	9.36702	13.9223	9.46702	14.0223	1.48117
CERS6	2	27407916-27653182	1.87388	0.157979	1.97388	0.257979	0.130697
STK39	2	27924667-28017775	1.06568	0.805011	1.16568	0.905011	0.776378
LOC100847850	2	28277477-28279276	0.174789	0	0.274789	0.1	0.363916
LOC100141284	2	28309803-28310677	0	0	0.1	0.1	1
B3GALT1	2	28397042-29029392	0.647944	0.011651	0.747944	0.111651	0.149277
XIRP2	2	29080089-29428855	0	0.020827	0.1	0.120827	1.20827
LOC101903502	2	2961505-2968563	0	0	0.1	0.1	1
SCN7A	2	29915229-29996444	0.01794	0.00897	0.11794	0.10897	0.923944
SCN9A	2	30021157-30186008	11.0312	6.60164	11.1312	6.70164	0.602057
LOC780963	2	30088133-30092770	0	0.093407	0.1	0.193407	1.93407
LOC101904811	2	30110093-30183340	0	0	0.1	0.1	1
SCN1A	2	30233097-30415369	11.2254	4.83922	11.3254	4.93922	0.436118
TTC21B	2	30433134-30531192	10.7835	8.33479	10.8835	8.43479	0.775003
GALNT3	2	30613094-30666641	0.028611	0	0.128611	0.1	0.777538
CSRNP3	2	30704489-30875259	1.17126	1.39868	1.27126	1.49868	1.1789
LOC101904870	2	30898122-30912601	0	2.78045	0.1	2.88045	28.8045
SCN2A	2	30981156-31119776	0.15355	0.080429	0.25355	0.180429	0.711611
SCN3A	2	31164307-31285811	0.178238	0	0.278238	0.1	0.359405
COBLL1	2	31530962-31699849	2.24724	0.22868	2.34724	0.32868	0.140028
LOC101904812	2	31782262-31783507	0	0	0.1	0.1	1
GRB14	2	31783343-31912559	70.4882	63.8566	70.5882	63.9566	0.906052
LOC101905268	2	32558951-32562375	0	0	0.1	0.1	1
FIGN	2	32726563-32854424	0.448613	0.435362	0.548613	0.535362	0.975846
LOC101905392	2	32912644-32949921	0	0.203218	0.1	0.303218	3.03218
LOC534542	2	33632678-34163375	0	0	0.1	0.1	1
LOC101905456	2	33917271-33936203	0	0	0.1	0.1	1
IFIH1	2	34207528-34272417	3.47266	22.0875	3.57266	22.1875	6.21035
FAP	2	34297725-34376829	0.135038	0.18045	0.235038	0.28045	1.19321
GCG	2	34398010-34408393	0	0	0.1	0.1	1
LOC101906174	2	34476862-34481105	0	0	0.1	0.1	1
DPP4	2	34487608-34571857	0.718254	1.47675	0.818254	1.57675	1.92697
DPP4	2	34527545-34530243	0	0.707999	0.1	0.807999	8.07999
SLC4A10	2	34578608-34826834	0	0	0.1	0.1	1
LOC524289	2	347039-631539	0	0	0.1	0.1	1
TBR1	2	35063833-35071532	0.031992	0.032117	0.131992	0.132117	1.00095
PSMD14	2	35076258-35186366	47.1483	68.8424	47.2483	68.9424	1.45915
TANK	2	35247177-35343065	8.48878	10.972	8.58878	11.072	1.28912
LOC101906377	2	35324949-35325676	0	0	0.1	0.1	1
RBMS1	2	35960011-36179263	12.2666	16.1397	12.3666	16.2397	1.31318
LOC101906588	2	36024946-36041098	0	0	0.1	0.1	1
ITGB6	2	36255972-36350763	0.026239	0	0.126239	0.1	0.792148
LOC101906724	2	36349920-36353881	0	0	0.1	0.1	1
PLA2R1	2	36373938-36508295	0.03273	0.010914	0.13273	0.110914	0.835636
LOC101906860	2	36521802-36531824	0	0	0.1	0.1	1
LY75	2	36557430-36647994	0.022218	0.011114	0.122218	0.111114	0.909146
MARCH7	2	36682209-36729935	23.6073	27.0611	23.7073	27.1611	1.14568
BAZ2B	2	36815145-37152704	6.50437	4.50585	6.60437	4.60585	0.697394
LOC101906988	2	37157090-37162174	0	0	0.1	0.1	1
WDSUB1	2	37167215-37236864	12.6787	13.2291	12.7787	13.3291	1.04307
TANC1	2	37237855-37490264	5.35139	4.83203	5.45139	4.93203	0.904729
PKP4	2	37814941-37929695	11.0056	11.08	11.1056	11.18	1.0067
CCDC148	2	38004137-38302383	0.128083	0.462351	0.228083	0.562351	2.46555
UPP2	2	38323896-38363939	0.081763	0.032748	0.181763	0.132748	0.730336
LOC101907729	2	38506169-39227369	0	0	0.1	0.1	1
ACVR1C	2	38542054-38599514	0	0.100281	0.1	0.200281	2.00281
CYTIP	2	38629873-38713950	0.183741	0.032556	0.283741	0.132556	0.467173
ERMN	2	38780332-38785793	0	0	0.1	0.1	1
GALNT5	2	38796688-38838127	0.023729	0.023789	0.123729	0.123789	1.00048
LOC101907666	2	38829744-38891179	0	0	0.1	0.1	1
ACVR1	2	39287888-39361501	6.13822	4.2229	6.23822	4.3229	0.69297
LOC101907870	2	39700610-39710297	0	0	0.1	0.1	1
GPD2	2	39762911-39913858	3.53801	3.10204	3.63801	3.20204	0.880162
NR4A2	2	39999655-40017687	2.0518	0.678587	2.1518	0.778587	0.36183
HS6ST1	2	4111870-4149372	26.3928	29.9615	26.4928	30.0615	1.1347
LOC101908198	2	41562705-41568230	0	0	0.1	0.1	1
GALNT13	2	41791614-42444630	14.8107	22.3529	14.9107	22.4529	1.50583
UGGT1	2	4222279-4333476	28.9254	28.0299	29.0254	28.1299	0.969149
RPRM	2	42762912-42764359	5.55227	0.099802	5.65227	0.199802	0.035349
LOC101902019	2	42781414-42801771	0	0	0.1	0.1	1
LOC101901971	2	42799293-42802840	0	0	0.1	0.1	1
LOC101902197	2	43307292-43457012	0	0	0.1	0.1	1
LOC785568	2	43381552-43382659	0.542194	0.410683	0.642194	0.510683	0.795216
ARL6IP6	2	43543015-43584230	14.0216	18.9568	14.1216	19.0568	1.34948
PRPF40A	2	43584971-43644271	26.2103	25.6042	26.3103	25.7042	0.976963
FMNL2	2	43649133-43979707	15.2026	10.3632	15.3026	10.4632	0.68375
SAP130	2	4383277-4461734	8.62991	9.00478	8.72991	9.10478	1.04294
LOC101902733	2	43848162-43848803	0	0	0.1	0.1	1
LOC101902868	2	44097002-44120042	0.066977	0	0.166977	0.1	0.598885
STAM2	2	44110116-44145084	10.5345	9.54973	10.6345	9.64973	0.907402
LOC100847279	2	44145235-44169507	6.92304	6.83562	7.02304	6.93562	0.987552
CACNB4	2	44185170-44464485	0	0.007733	0.1	0.107733	1.07733
ARL5A	2	44468904-44497565	17.0009	16.6724	17.1009	16.7724	0.980792
NEB	2	44546006-44754673	0.008285	0.024832	0.108285	0.124832	1.15281
RIF1	2	44761968-44819230	12.59	9.61219	12.69	9.71219	0.76534
TNFAIP6	2	44850891-44867293	42.6369	0.175235	42.7369	0.275235	0.00644021
NMI	2	44930024-44950486	18.6792	17.61	18.7792	17.71	0.943066
RBM43	2	44961706-44973219	7.20542	9.23472	7.30542	9.33472	1.27778
AMMECR1L	2	4531940-4551926	14.8149	13.1801	14.9149	13.2801	0.890391
POLR2D	2	4554333-4565803	30.8355	33.7223	30.9355	33.8223	1.09332
RND3	2	45800467-45822009	31.5492	3.04269	31.6492	3.14269	0.0992975
WDR33	2	4608386-4718067	26.3834	27.5939	26.4834	27.6939	1.04571
LOC101903185	2	46441245-46596479	0	0	0.1	0.1	1
MMADHC	2	46648516-46664676	72.7532	83.5289	72.8532	83.6289	1.14791
LYPD6	2	46723029-46852794	0	0	0.1	0.1	1
LOC616612	2	47067411-47302251	0	0	0.1	0.1	1
SFT2D3	2	4722245-4724699	1.87567	1.66028	1.97567	1.76028	0.890979
EPC2	2	47524098-47651169	9.70191	9.3368	9.80191	9.4368	0.962751
LIMS2	2	4774525-4819195	2.08081	1.57815	2.18081	1.67815	0.769507
LOC101903421	2	47758868-47772305	0	0.112732	0.1	0.212732	2.12732
MBD5	2	47799490-48282167	2.50366	2.41841	2.60366	2.51841	0.967259
PTMA	2	47998596-47999635	1.75696	0.665736	1.85696	0.765736	0.412359
GPR17	2	4805764-4811802	0	0	0.1	0.1	1
MYO7B	2	4819742-4922542	0	0.017912	0.1	0.117912	1.17912
ORC4	2	48282724-48378557	22.7698	27.5322	22.8698	27.6322	1.20824
ACVR2A	2	48380661-48476764	1.73563	1.50476	1.83563	1.60476	0.874229
LOC101903689	2	48573328-48581089	0	0	0.1	0.1	1
LOC101903750	2	48583707-48609649	0	0	0.1	0.1	1
LOC101903804	2	48668594-48680030	0	0	0.1	0.1	1
IWS1	2	4945257-4991158	12.9469	12.4198	13.0469	12.5198	0.959595
LOC786829	2	49735994-49736418	0	0	0.1	0.1	1
LOC507930	2	5013605-5016251	0.050867	0.255055	0.150867	0.355055	2.35343
PROC	2	5034438-5044991	0.409483	0.595233	0.509483	0.695233	1.36459
LOC510454	2	50555941-50562434	0	0	0.1	0.1	1
MAP3K2	2	5082779-5174970	7.64477	6.57321	7.74477	6.67321	0.86164
ERCC3	2	5181036-5211359	14.9278	15.0142	15.0278	15.1142	1.00575
LOC101904564	2	5203856-5204898	0	0.32175	0.1	0.42175	4.2175
LOC101904069	2	52270151-52274501	0.017101	0	0.117101	0.1	0.853964
LOC613677	2	52274160-52276962	1.82576	1.39398	1.92576	1.49398	0.775789
ZEB2	2	52275131-52365184	7.60281	6.46742	7.70281	6.56742	0.852601
CYP27C1	2	5230001-5251685	0	0	0.1	0.1	1
GTDC1	2	52552245-52897805	12.8831	16.455	12.9831	16.555	1.27512
LOC101904139	2	52929235-52963573	0.449504	0.45213	0.549504	0.55213	1.00478
LOC101904192	2	53044064-53079595	0	0.050868	0.1	0.150868	1.50868
ARHGAP15	2	53065402-53764906	0.167698	0	0.267698	0.1	0.373555
LOC524236	2	5345249-5345959	0	0	0.1	0.1	1
BIN1	2	5350432-5407880	13.5015	12.0665	13.6015	12.1665	0.894495
KYNU	2	53843444-53964125	0.759863	0.201636	0.859863	0.301636	0.350795
LOC101905344	2	54043521-54068646	0	0	0.1	0.1	1
LOC101904263	2	54108389-54118265	0	1.09247	0.1	1.19247	11.9247
LOC101904401	2	54618657-54619284	0	0	0.1	0.1	1
LOC100848327	2	54619649-54620368	0	0	0.1	0.1	1
LRP1B	2	54815781-56923944	1.11271	0.768772	1.21271	0.868772	0.716391
LOC101904764	2	5487838-5514897	0	0	0.1	0.1	1
LOC101904447	2	55185288-55186460	0	0	0.1	0.1	1
NAB1	2	5566899-5616134	8.1346	7.69721	8.2346	7.79721	0.946884
LOC101904893	2	5614015-5632335	0	0.031428	0.1	0.131428	1.31428
LRP1B	2	56939886-57013836	0.603368	0.325649	0.703368	0.425649	0.605158
TMEM194B	2	5719284-5752555	2.28054	2.08652	2.38054	2.18652	0.918499
LOC782142	2	57196747-57213280	0	0	0.1	0.1	1
LOC101906378	2	57381301-57456438	0	0	0.1	0.1	1
MFSD6	2	5751520-5840925	6.12337	3.43982	6.22337	3.53982	0.568794
LOC101906514	2	58326790-58343124	0	0	0.1	0.1	1
LOC101906569	2	58551039-58553488	0	0	0.1	0.1	1
NXPH2	2	58582460-58712391	0	0	0.1	0.1	1
INPP1	2	5867804-5912536	8.21343	5.20764	8.31343	5.30764	0.638442
HIBCH	2	5878675-6032782	26.1325	32.5487	26.2325	32.6487	1.24459
SPOPL	2	58794169-58851895	8.41877	9.31573	8.51877	9.41573	1.10529
LOC101906641	2	58847303-58995436	0	0	0.1	0.1	1
HNMT	2	59376268-59417330	0.073909	0.111389	0.173909	0.211389	1.21552
THSD7B	2	59749008-60547028	0.514159	0.503215	0.614159	0.603215	0.982181
LOC101907230	2	59872620-59878671	0	0	0.1	0.1	1
LOC101907168	2	59919163-59929583	0	0	0.1	0.1	1
LOC100849229	2	60024847-60045742	1.65812	0.246116	1.75812	0.346116	0.196867
LOC101907066	2	60025834-60039089	0	0	0.1	0.1	1
C2H2orf88	2	6038401-6113008	3.93107	3.86914	4.03107	3.96914	0.984636
HNRNPA1L2	2	60615807-60617136	0.546794	0.275424	0.646794	0.375424	0.580438
CXCR4	2	61582124-61585840	2.69146	1.94487	2.79146	2.04487	0.732548
LOC101907474	2	61706966-61718364	0	0	0.1	0.1	1
DARS	2	61722451-61787888	64.4194	91.5928	64.5194	91.6928	1.42117
MCM6	2	61821929-61856346	24.1098	29.9138	24.2098	30.0138	1.23974
LCT	2	61867079-61884820	0	0	0.1	0.1	1
LCT	2	61888710-61915814	0	0.027163	0.1	0.127163	1.27163
UBXN4	2	61918072-61949692	49.6552	59.0892	49.7552	59.1893	1.18961
LOC100847709	2	61958642-61961708	0	0	0.1	0.1	1
R3HDM1	2	61968417-62020081	13.7226	15.6651	13.8226	15.7651	1.14053
R3HDM1	2	62023433-62078963	6.82292	7.65222	6.92292	7.75222	1.11979
ZRANB3	2	62131429-62433913	5.26288	7.1632	5.36288	7.2632	1.35435
MSTN	2	6213565-6220196	2.78749	0.097198	2.88749	0.197198	0.068294
RAB3GAP1	2	62456337-62568201	18.5929	19.2568	18.6929	19.3568	1.03552
YSK4	2	62601090-62642814	0	0	0.1	0.1	1
CCNT2	2	62647198-62682054	9.63219	6.89887	9.73219	6.99887	0.719146
ACMSD	2	62692758-62753711	0	0	0.1	0.1	1
MGAT5	2	63113204-63452165	2.60911	1.12817	2.70911	1.22817	0.453347
LOC101905246	2	6350266-6367199	0	0	0.1	0.1	1
LOC100335809	2	6350550-6357697	96.4093	4.39581	96.5093	4.49581	0.0465842
LOC101905292	2	6379928-6387942	0	0	0.1	0.1	1
PMS1	2	6395003-6531227	6.94288	8.81452	7.04288	8.91452	1.26575
NCKAP5	2	64102655-65214068	0.738368	0.569771	0.838368	0.669771	0.798899
HERC2	2	646025-879083	15.8063	14.9897	15.9063	15.0897	0.948665
ORMDL1	2	6511299-6523391	37.4907	38.7351	37.5907	38.8351	1.0331
OSGEPL1	2	6531463-6542370	4.32937	5.94275	4.42937	6.04275	1.36424
ANKAR	2	6544564-6598946	0.015959	0	0.115959	0.1	0.862374
LOC101903587	2	65662716-65663914	0	0	0.1	0.1	1
SLC35F5	2	65677507-65719364	15.3165	17.296	15.4165	17.396	1.1284
LOC100847374	2	65768348-65802700	1.17852	2.22575	1.27852	2.32575	1.8191
ACTR3	2	65864698-65913737	67.3618	77.3597	67.4618	77.4597	1.1482
ASNSD1	2	6605442-6616484	13.2006	15.5892	13.3006	15.6892	1.17959
LOC101904159	2	66270972-66272053	486.889	521.584	486.989	521.684	1.07124
LOC101904193	2	66607763-66608956	71.7094	71.0172	71.8094	71.1172	0.990361
SLC40A1	2	6716590-6740337	5.73934	3.05051	5.83934	3.15051	0.539532
DPP10	2	67307817-68111289	0.022338	0.044774	0.122338	0.144774	1.18339
LOC100848294	2	6801763-6825819	0.149575	0	0.249575	0.1	0.400681
LOC101905678	2	6863410-6871100	0	0	0.1	0.1	1
WDR75	2	6875260-6917311	10.8626	9.63711	10.9626	9.73711	0.888214
LOC101904610	2	69808146-69899549	0	0	0.1	0.1	1
LOC101905730	2	6982246-7003189	0	0	0.1	0.1	1
DDX18	2	69859767-69876428	12.7489	10.8555	12.8489	10.9555	0.852646
LOC523484	2	69897823-69918425	0	0	0.1	0.1	1
CCDC93	2	69924667-70029720	5.95253	5.34473	6.05253	5.44473	0.89958
INSIG2	2	70121979-70144074	9.62	9.13303	9.72	9.23303	0.9499
LOC101904813	2	70151801-70165087	0.04884	0.107231	0.14884	0.207231	1.39231
LOC100848049	2	70428888-70438200	0	0	0.1	0.1	1
EN1	2	70972376-70977037	1.85414	3.00302	1.95414	3.10302	1.58792
MARCO	2	71099031-71134083	0.05025	0.050587	0.15025	0.150587	1.00224
C1QL2	2	71282590-71285403	0.042724	0	0.142724	0.1	0.700653
STEAP3	2	71375311-71427010	2.11024	1.69967	2.21024	1.79967	0.814242
COL5A2	2	7139755-7300077	5.35896	0.054703	5.45896	0.154703	0.0283393
C2H2orf76	2	71473525-71566072	11.406	13.8604	11.506	13.9604	1.21331
DBI	2	71561191-71566372	291.549	321.856	291.649	321.956	1.10391
TMEM37	2	71607733-71613808	106.509	20.6169	106.609	20.7169	0.194326
SCTR	2	71616188-71714943	0	0	0.1	0.1	1
LOC101907751	2	71663909-71669147	0.312187	0.557816	0.412187	0.657816	1.59592
PCDP1	2	71765138-71882838	0.163956	0.109631	0.263956	0.209631	0.794189
TMEM177	2	71891911-71894868	4.001	5.98965	4.101	6.08965	1.48492
LOC101902258	2	71946703-71961627	0	0	0.1	0.1	1
LOC101907825	2	71972680-71981691	0	0	0.1	0.1	1
PTPN4	2	71992464-72146835	11.9489	11.4405	12.0489	11.5405	0.957801
LOC101907871	2	72032519-72042487	6.0347	7.60265	6.1347	7.70265	1.25559
EPB41L5	2	72166252-72334267	10.8938	6.31126	10.9938	6.41126	0.583173
TMEM185B	2	72355935-72358049	16.0944	21.8642	16.1944	21.9642	1.35628
RALB	2	72357844-72430782	30.2723	42.1744	30.3723	42.2744	1.39187
LOC101907999	2	72448616-72480676	0	0	0.1	0.1	1
INHBB	2	72523470-72527172	416.193	495.897	416.293	495.997	1.19146
LOC781979	2	72589400-72592434	0	0	0.1	0.1	1
LOC101908127	2	72716448-72721957	0	0	0.1	0.1	1
LOC101908175	2	72745143-72746519	0	0	0.1	0.1	1
GLI2	2	72977049-73170170	0.029764	0.040571	0.129764	0.140571	1.08328
COL3A1	2	7317286-7356904	6.19353	0.012104	6.29353	0.112104	0.0178126
TFCP2L1	2	73379486-73441646	9.69886	0.503841	9.79886	0.603841	0.0616236
CLASP1	2	73488190-73762423	25.7761	21.8458	25.8761	21.9458	0.848109
NIFK	2	73804840-73815342	30.3522	26.2235	30.4522	26.3235	0.864421
TSN	2	73827106-73834529	29.5944	34.9016	29.6944	35.0016	1.17873
LOC101901939	2	74149292-74178288	0	0	0.1	0.1	1
LOC101902046	2	74279341-74282922	0	0	0.1	0.1	1
LOC784679	2	74646284-74646840	0	0	0.1	0.1	1
DIRC1	2	7625647-7633616	0	0	0.1	0.1	1
CNTNAP5	2	76541403-77287005	0.888642	0.254119	0.988642	0.354119	0.358187
LOC100848318	2	7745933-7751103	0	0	0.1	0.1	1
LOC789626	2	77949065-77950400	0	0	0.1	0.1	1
LOC101904521	2	78151177-78192300	0	0	0.1	0.1	1
GULP1	2	7830306-8068230	3.39252	1.98428	3.49252	2.08428	0.596785
GYPC	2	79255584-79304415	10.9857	6.19447	11.0857	6.29447	0.5678
LOC101904634	2	79450267-79459846	0	0	0.1	0.1	1
LOC100295717	2	79550810-79553979	0	0	0.1	0.1	1
LOC101905318	2	79702394-79728606	0	0	0.1	0.1	1
LOC101905269	2	79702974-79728363	0	0	0.1	0.1	1
GLS	2	79798198-79885580	37.8294	35.8036	37.9294	35.9036	0.946592
STAT1	2	79886684-79927182	38.4363	90.8793	38.5363	90.9793	2.36087
STAT4	2	79939321-80075994	0.339879	0.157325	0.439879	0.257325	0.58499
MYO1B	2	80166177-80369689	86.8213	111.337	86.9213	111.437	1.28204
NABP1	2	80640998-80651739	18.316	20.5212	18.416	20.6212	1.11974
SDPR	2	80857421-80871118	0.322641	0.70016	0.422641	0.80016	1.89324
TMEFF2	2	80997732-81275827	0.078986	0.198489	0.178986	0.298489	1.66767
LOC101906700	2	82899158-82901975	0	0	0.1	0.1	1
LOC101906753	2	83081220-83083011	0.095443	0	0.195443	0.1	0.511658
SLC39A10	2	84610666-84773232	6.93129	6.0849	7.03129	6.1849	0.879625
DNAH7	2	84773342-85028058	0.182842	0.151418	0.282842	0.251418	0.888899
LOC101906888	2	84930003-84932623	0	0	0.1	0.1	1
STK17B	2	85074925-85105129	1.479	1.21789	1.579	1.31789	0.834636
HECW2	2	85135316-85576958	0	0	0.1	0.1	1
LOC101906937	2	85256726-85260668	0	0	0.1	0.1	1
CCDC150	2	85640649-85726702	1.50681	1.02791	1.60681	1.12791	0.701959
GTF3C3	2	85760102-85792758	9.57071	9.78248	9.67071	9.88248	1.0219
PGAP1	2	85835324-85909951	2.65635	3.26488	2.75635	3.36488	1.22077
ANKRD44	2	85965112-86151195	5.41636	6.96085	5.51636	7.06085	1.27998
LOC101907169	2	86027840-86031739	0.086171	0.155336	0.186171	0.255336	1.37151
SF3B1	2	86349364-86410501	157.202	133.167	157.302	133.267	0.847202
COQ10B	2	86410859-86427846	16.518	16.1037	16.618	16.2037	0.975064
HSPD1	2	86438978-86449372	190.936	191.079	191.036	191.179	1.00075
HSPE1	2	86449524-86451565	402.082	405.283	402.182	405.383	1.00796
MOBKL3	2	86464307-86494087	10.2415	12.8756	10.3415	12.9756	1.25471
LOC101906751	2	8647339-8696300	0	0	0.1	0.1	1
RFTN2	2	86504324-86596862	0.547722	0.228498	0.647722	0.328498	0.507159
MARS2	2	86593546-86595790	1.64172	1.861	1.74172	1.961	1.1259
BOLL	2	86630193-86693826	0	0	0.1	0.1	1
PLCL1	2	86717861-87088818	0.126473	0	0.226473	0.1	0.441554
LOC101907475	2	86975520-87019378	0	0	0.1	0.1	1
TFPI	2	8786374-8884005	0.138028	0	0.238028	0.1	0.420119
SATB2	2	88248634-88457667	0.457086	0.093404	0.557086	0.193404	0.347171
LOC613365	2	88734806-88850684	0.787548	0.885773	0.887548	0.985773	1.11067
LOC101907686	2	88873613-88877085	0	0	0.1	0.1	1
LOC101907730	2	88878336-88896851	0	0.355986	0.1	0.455986	4.55986
C2H2orf69	2	88897082-88910998	2.52542	4.25441	2.62542	4.35441	1.65856
TYW5	2	88915660-88935719	2.19141	3.77929	2.29141	3.87929	1.69297
C2H2orf47	2	88935767-88949394	12.0275	14.4475	12.1275	14.5475	1.19955
LOC100848623	2	88977994-89052898	0	0	0.1	0.1	1
CALCRL	2	8901431-9030990	0.126721	0.014092	0.226721	0.114092	0.503226
LOC531990	2	89166307-89166736	0	0	0.1	0.1	1
SPATS2L	2	89247890-89439610	4.99309	8.75347	5.09309	8.85347	1.73833
KCTD18	2	89449656-89471630	4.58956	6.19076	4.68956	6.29076	1.34144
SGOL2	2	89485765-89514823	5.52686	5.66108	5.62686	5.76108	1.02385
AOX1	2	89517708-89589232	2.14295	8.99129	2.24295	9.09129	4.05328
AOX4	2	89699123-89772702	0.177559	0.138971	0.277559	0.238971	0.860974
LOC101908056	2	89699370-89701450	0	0	0.1	0.1	1
AOX3L1	2	89783243-89859650	0	0	0.1	0.1	1
BZW1	2	89886237-89901613	44.799	38.9742	44.899	39.0742	0.87027
CLK1	2	89920584-89928695	18.7241	20.8974	18.8241	20.9974	1.11545
PPIL3	2	89936308-89945860	14.7593	17.7543	14.8593	17.8543	1.20155
NIF3L1	2	89946163-89964695	6.86418	8.77106	6.96418	8.87106	1.27381
ORC2	2	89967556-90005424	5.51802	7.41764	5.61801	7.51764	1.33813
FAM126B	2	90013552-90077641	4.22025	2.78191	4.32025	2.88191	0.667072
NDUFB3	2	90077710-90088466	74.9296	85.1679	75.0296	85.2679	1.13646
CFLAR	2	90119588-90175888	7.57616	9.02637	7.67616	9.12636	1.18892
CASP10	2	90211921-90220581	0	0	0.1	0.1	1
LOC101902177	2	90232320-90247746	0	0	0.1	0.1	1
CASP8	2	90277892-90301821	0.899998	1.21893	0.999998	1.31893	1.31893
ALS2CR12	2	90301848-90340718	0	0	0.1	0.1	1
TRAK2	2	90354890-90424763	11.3305	12.1672	11.4305	12.2672	1.0732
STRADB	2	90425024-90456178	28.3864	33.5175	28.4864	33.6175	1.18012
ALS2CR11	2	90461478-90585191	0	0	0.1	0.1	1
TMEM237	2	90588103-90611595	6.33719	6.47119	6.43719	6.57119	1.02082
MPP4	2	90612391-90638771	0	0	0.1	0.1	1
ALS2	2	90663878-90724717	7.67576	8.16507	7.77576	8.26506	1.06293
CDK15	2	90753028-90846812	0	0	0.1	0.1	1
FZD7	2	90987007-90989214	1.30023	0.372825	1.40023	0.472825	0.337676
LOC614993	2	91026888-91155343	0.010485	0	0.110485	0.1	0.9051
SUMO1	2	91155241-91181089	56.5363	71.3706	56.6363	71.4706	1.26192
NOP58	2	91203325-91227106	68.0221	54.6528	68.1221	54.7528	0.803745
BMPR2	2	91280811-91462969	6.41942	6.87905	6.51942	6.97905	1.0705
LOC101903372	2	91447887-91448470	3.60385	1.12345	3.70385	1.22345	0.33032
NIPA1	2	916148-963842	3.21715	5.57984	3.31715	5.67984	1.71226
WDR12	2	91621730-91645548	13.9081	14.1779	14.0081	14.2779	1.01926
CARF	2	91658158-91726299	4.05601	4.17584	4.15601	4.27584	1.02883
LOC783376	2	91685325-91686167	1.61516	2.69896	1.71516	2.79896	1.6319
NBEAL1	2	91732623-91888620	4.49084	4.67705	4.59084	4.77705	1.04056
CYP20A1	2	91899068-91943225	21.8109	23.8598	21.9109	23.9598	1.09351
ABI2	2	91960474-92062996	10.1391	9.8835	10.2391	9.9835	0.975032
RAPH1	2	92065248-92126362	6.62233	5.78998	6.72233	5.88998	0.876181
CD28	2	92325179-92360036	0	0	0.1	0.1	1
CTLA4	2	92490271-92496880	0	0	0.1	0.1	1
ICOS	2	92564260-92589913	0	0	0.1	0.1	1
PARD3B	2	93222361-94387193	4.82829	6.27007	4.92828	6.37007	1.29255
LOC101904026	2	94433252-94441621	0	0	0.1	0.1	1
NRP2	2	94455342-94576706	0.766926	0.030183	0.866926	0.130183	0.150166
LOC101904070	2	94459546-94460674	0	0.111113	0.1	0.211113	2.11113
LOC101904118	2	94763825-94765708	0	0	0.1	0.1	1
INO80D	2	94795856-94855992	2.85362	2.1008	2.95362	2.2008	0.74512
LOC100847622	2	94855440-94900673	5.87264	6.80532	5.97264	6.90532	1.15616
NDUFS1	2	94892526-94922667	27.7081	33.6075	27.8081	33.7075	1.21215
EEF1B2	2	94922822-94926124	510.394	415.572	510.494	415.672	0.814255
GPR1	2	94939245-94989563	0	0	0.1	0.1	1
ZSWIM2	2	9502290-9523394	0.072775	0.10965	0.172775	0.20965	1.21343
ZDBF2	2	95040209-95053559	0	0	0.1	0.1	1
LOC101904312	2	95073208-95118083	0	0	0.1	0.1	1
ADAM23	2	95144864-95342298	16.4877	20.5519	16.5877	20.6519	1.24501
LOC100139318	2	95370099-95375107	0	0.348708	0.1	0.448708	4.48708
DYTN	2	95378113-95452885	0	0	0.1	0.1	1
MDH1B	2	95466141-95499382	2.38256	2.84924	2.48256	2.94924	1.18798
FASTKD2	2	95499477-95519764	7.76565	10.7955	7.86565	10.8955	1.3852
FAM171B	2	9563952-9590366	23.0122	30.6689	23.1122	30.7689	1.33128
CPO	2	95668824-95700854	0	0	0.1	0.1	1
KLF7	2	95777484-95903644	2.91919	0.821246	3.01919	0.921246	0.30513
CREB1	2	96296414-96328761	5.77362	7.96456	5.87362	8.06456	1.37301
METTL21A	2	96340497-96350450	8.25621	8.07658	8.35621	8.17657	0.978502
LOC784637	2	96350539-96415054	0.858579	0.521542	0.958579	0.621542	0.648399
CCNYL1	2	96423787-96460890	30.2298	23.1317	30.3298	23.2317	0.765968
FZD5	2	96465984-96473295	11.8235	15.2785	11.9235	15.3785	1.28977
ITGAV	2	9647699-9760325	251.902	112.88	252.002	112.98	0.448328
PLEKHM3	2	96532556-96749397	2.86859	3.17128	2.96859	3.27128	1.10196
CRYGA	2	96813209-96816163	0	0	0.1	0.1	1
CRYGD	2	96826376-96828228	0	0	0.1	0.1	1
CRYGC	2	96836605-96838606	0	0	0.1	0.1	1
CRYGB	2	96848291-96850508	0	0	0.1	0.1	1
CRYGA	2	96862955-96865506	0	0	0.1	0.1	1
C2H2orf80	2	96867512-96890885	0	0	0.1	0.1	1
IDH1	2	96941042-96962496	63.4993	78.9358	63.5993	79.0358	1.24271
PIKFYVE	2	96978991-97059854	5.16576	4.75181	5.26576	4.85181	0.921388
LOC507494	2	97069294-97086960	0.024957	0	0.124957	0.1	0.800275
PTH2R	2	97098842-97182875	0.085253	0	0.185253	0.1	0.539802
LOC101905416	2	97229176-97236586	0	0	0.1	0.1	1
LOC101905457	2	97257961-97260500	0	0	0.1	0.1	1
NIPA2	2	973836-995609	35.3284	35.2732	35.4284	35.3732	0.998442
LOC100300864	2	97475402-97481434	0.124246	0.17415	0.224246	0.27415	1.22254
LOC616092	2	97501491-97503975	0	0	0.1	0.1	1
MAP2	2	97693717-97991789	4.71734	1.40838	4.81734	1.50838	0.313114
UNC80	2	98024489-98254570	1.33665	0.656392	1.43665	0.756392	0.526498
RPE	2	98258479-98269169	5.25308	4.84969	5.35308	4.94969	0.924643
KANSL1L	2	98278779-98400326	3.75563	1.61009	3.85563	1.71009	0.443531
ACADL	2	98416082-98457032	6.21257	9.34773	6.31257	9.44773	1.49665
ZC3H15	2	9849223-9870250	34.7612	40.6546	34.8612	40.7546	1.16905
LOC101906274	2	98517151-98518866	0	0	0.1	0.1	1
MYL1	2	98527563-98555415	0	0	0.1	0.1	1
LANCL1	2	98617455-98666531	14.1306	18.8507	14.2306	18.9507	1.33169
CPS1	2	98758035-98898492	0.126461	0.264539	0.226461	0.364539	1.60972
LOC101906862	2	99302387-99306556	0	0	0.1	0.1	1
CYFIP1	2	996055-1104771	27.122	21.7609	27.222	21.8609	0.803057
ERBB4	2	99658723-100575679	0.831838	0.186357	0.931838	0.286357	0.307303
EFCAB14	3	100019995-100058110	16.0321	19.9732	16.1321	20.0732	1.2443
ATPAF1-AS1	3	100059949-100061714	0	0	0.1	0.1	1
ATPAF1	3	100065226-100090938	42.5747	51.7737	42.6747	51.8737	1.21556
LOC101907481	3	100068026-100069335	0.834758	0.504649	0.934758	0.604649	0.646851
MOB3C	3	100113455-100122220	2.31426	2.69788	2.41426	2.79788	1.1589
MKNK1	3	100126188-100172593	6.2939	6.5606	6.3939	6.6606	1.04171
KNCN	3	100179027-100183069	0	0	0.1	0.1	1
LOC101907755	3	100188908-100204832	0	0	0.1	0.1	1
DMBX1	3	100217369-100238740	0	0	0.1	0.1	1
LOC101903328	3	10028417-10061050	0	0	0.1	0.1	1
LOC513210	3	100284831-100309327	0.060171	0	0.160171	0.1	0.624333
DUSP23	3	10029469-10031312	10.8231	12.262	10.9231	12.362	1.13173
FAAH	3	100317420-100351713	1.6096	1.06612	1.7096	1.16612	0.682103
NSUN4	3	100349701-100374511	6.84099	7.6745	6.94099	7.77449	1.12008
UQCRH	3	100391831-100401195	201.276	199.922	201.376	200.022	0.993272
LOC100847274	3	100401160-100408474	10.6285	11.7827	10.7285	11.8827	1.10758
LRRC41	3	100411036-100415213	104.709	122.286	104.809	122.386	1.1677
LRRC41	3	100417599-100419962	92.8452	105.388	92.9452	105.488	1.13495
RAD54L	3	100419920-100446228	20.7731	21.4247	20.8731	21.5247	1.03122
POMGNT1	3	100472029-100495793	70.2207	77.147	70.3207	77.247	1.0985
LURAP1	3	100481408-100483419	1.51036	1.47262	1.61036	1.57262	0.976567
TSPAN1	3	100498106-100503197	0.056883	0	0.156883	0.1	0.637418
LOC101902049	3	100506398-100507079	0	0	0.1	0.1	1
PIK3R3	3	100565314-100670215	0.138802	0.288767	0.238802	0.388767	1.62799
MAST2	3	100674144-100881234	11.8418	6.792	11.9418	6.892	0.577133
LOC101904542	3	10082117-10082938	0	0	0.1	0.1	1
IPP	3	100935636-100972708	4.06604	6.71054	4.16604	6.81054	1.63477
TMEM69	3	100978496-100982362	3.33928	3.62488	3.43928	3.72488	1.08304
GPBP1L1	3	100983363-101055263	21.3837	16.0764	21.4837	16.1764	0.752958
CRP	3	10100405-10104524	0	0	0.1	0.1	1
CCDC17	3	101055257-101061008	2.26408	2.18307	2.36408	2.28307	0.965734
NASP	3	101061880-101090758	68.0896	72.012	68.1896	72.112	1.05752
AKR1A1	3	101106703-101118441	79.8823	115.244	79.9823	115.344	1.44212
LOC790098	3	10114348-10145664	0	0.036851	0.1	0.136851	1.36851
PRDX1	3	101152891-101166733	345.638	541.044	345.738	541.144	1.56519
MMACHC	3	101167826-101172831	6.60692	8.08851	6.70692	8.18851	1.2209
TESK2	3	101181338-101320785	3.02963	5.22518	3.12963	5.32518	1.70154
TOE1	3	101320653-101324382	9.10426	12.5261	9.20426	12.6261	1.37176
MUTYH	3	101324004-101332856	6.10064	5.30258	6.20064	5.40258	0.871294
HPDL	3	101333427-101335081	0.383218	0.342578	0.483218	0.442578	0.915897
ZSWIM5	3	101565318-101615915	0.06762	0.013534	0.16762	0.113534	0.67733
UROD	3	101616856-101620196	22.4095	28.2672	22.5095	28.3672	1.26023
HECTD3	3	101623082-101631050	12.4605	9.30616	12.5605	9.40616	0.748867
EIF2B3	3	101641923-101756575	11.9169	11.4533	12.0169	11.5533	0.961424
[truncated: 23,544 more rows]

## Sheet: Sheet2
	Control	FSH-priming
BMP15	1813.43	1504.8
GDF9	1123.43	928.56
