# Supplementary material for: Transcriptomic signature of the follicular somatic compartment surrounding an oocyte with high developmental competence
Source: Sci Rep. 2017 Jul 28;7:6815. doi: 10.1038/s41598-017-07039-5 (PMC5533789; doi:10.1038/s41598-017-07039-5)
Supplement: Supplementary file 4 — Table S4 [file 41598_2017_7039_MOESM4_ESM.xls]

## Sheet: Sheet0
© 2000-2017 QIAGEN. All rights reserved.
Categories	Diseases or Functions Annotation	p-Value	Activation z-score	Flags	Molecules	# Molecules
Cellular Movement	cell movement	1.05e-59	-6.529	bias	A2M,ACKR3,ACP5,ACTA2,ACTN1,ADAM19,ADAM8,ADAMTS1,ADCYAP1,ADGRE5,ADM,AFAP1,AHNAK,ANGPTL4,ANO6,ANXA1,ANXA3,APP,ARHGAP31,ARHGEF17,ARHGEF7,ARID5B,AXL,BACH2,BCL3,BHLHE40,BMP2,BMP4,BST2,CADM1,CAPG,CARD10,CAST,CAV1,CBLB,CCBE1,CCDC40,CCL3,CCL4,CD14,CD36,CD44,CD55,CD72,CD74,CD99,CDH2,CDH3,CDK5R1,CEBPD,CHST2,CLDN11,CLU,CNTNAP2,COL18A1,COL3A1,COL4A1,CORO1A,CREB3L1,CRMP1,CRYAB,CSNK1E,CTSH,CTSS,CXCL1,CXCL2,CXC…	338
Cellular Movement	migration of cells	7.41e-55	-5.993	bias	A2M,ACKR3,ACP5,ACTA2,ADAM19,ADAM8,ADAMTS1,ADCYAP1,ADGRE5,ADM,AFAP1,AHNAK,ANGPTL4,ANO6,ANXA1,ANXA3,APP,ARHGAP31,ARHGEF7,ARID5B,AXL,BACH2,BCL3,BHLHE40,BMP2,BMP4,BST2,CAPG,CARD10,CAST,CAV1,CBLB,CCBE1,CCL3,CCL4,CD14,CD36,CD44,CD55,CD72,CD74,CD99,CDH2,CDH3,CDK5R1,CHST2,CLDN11,CLU,CNTNAP2,COL18A1,COL3A1,COL4A1,CORO1A,CREB3L1,CRMP1,CRYAB,CSNK1E,CTSH,CTSS,CXCL1,CXCL2,CXCL8,CYP19A1,CYP26B1,DAB2,DBN1,DCLK1…	305
Tissue Morphology	quantity of cells	4.81e-45	-1.723		A2M,ABCB1,ACKR3,ADAM8,ADAMTS1,ADCYAP1,ADGRE5,ADM,AGRN,AKAP13,ANXA1,APOD,APP,ARHGEF7,ARID3A,ARID5A,ARID5B,ARSB,ASXL1,ATXN3,AXL,B2M,BACH2,BCL2L11,BCL3,BCL6,BHLHE40,BMF,BMP2,BMP4,BMPR1B,C1QA,CADM1,CARTPT,CAV1,CBLB,CCBE1,CCL3,CCL4,CD36,CD44,CD72,CD74,CD83,CDK5R1,CDKN2B,CERK,CHST2,CISH,CLU,CNTNAP2,COL18A1,CORO1A,CREB3L1,CTSS,CXCL1,CXCL2,CXCL8,CYP19A1,CYP26B1,DCLK1,DCN,DDX58,DHH,DKK3,DMRTA2,DNM1,DOT1L,…	270
Cardiovascular System Development and Function	development of vasculature	2.61e-44	-4.766	bias	A2M,ACKR3,ACTA2,ADAM19,ADAM8,ADAMTS1,ADM,ANGPTL4,ANXA3,APP,AXL,BACH1,BMP2,BMP4,C1QA,CACNA1H,CACNB3,CAV1,CBX2,CCBE1,CD36,CD44,CDH2,CDKN2B,CHD7,CLU,COL18A1,COL1A2,COL3A1,COL4A1,CRYAB,CTSH,CTSS,CXCL1,CXCL2,CXCL8,DAB2,DCN,EFNB1,EFNB2,EGLN3,EHD3,ELK3,EMP1,ENPEP,ENPP1,EPAS1,EPHA1,EPHA2,EPHB2,ERRFI1,ETS1,F11R,F3,FABP4,FBLN1,FGF2,FHL2,FLNB,FLT1,FMOD,FN1,FOSL1,FOXO4,FOXS1,GADD45A,GAS6,GLRX,GPC1,GREM1,GSN,…	197
Cell Morphology	morphology of cells	1.91e-43			A2M,ABCB1,ACTA1,ACTN1,ADCYAP1,ADGRG6,ADM,AGRN,AKAP13,AMPH,ANGPTL4,ANO6,ANXA1,APP,ARHGEF7,ARID3A,ARID5B,ARSB,ASXL1,ATP2A1,B2M,BACH2,BCL2L11,BCL3,BHLHE40,BMF,BMP2,BMP4,BMPR1B,BST2,C1QA,CACNA1H,CACNB3,CADM1,CADPS,CALB1,CALD1,CARTPT,CAST,CAV1,CBLB,CD36,CD44,CD55,CD68,CDH2,CDK5R1,CDKN1C,CDKN2B,CEBPD,CERS6,CISH,CLDN1,CLDN11,CLU,CNTNAP2,COL11A2,COL12A1,COL18A1,COL3A1,COL5A2,COL9A2,CREB3L1,CRMP1,CRYAB,CS…	305
Cell Death and Survival	apoptosis	9.46e-42	1.731		A2M,ABCB1,ADAM8,ADAMTS1,ADCYAP1,ADM,AGPAT2,AGRN,ANGPTL4,ANKRD1,ANO6,ANXA1,APP,ARC,ARG2,ARHGEF7,ARNT2,ARSB,ATP2A1,ATXN3,AXIN2,AXL,B2M,BACH1,BACH2,BCL2L11,BCL3,BCL6,BHLHE40,BMF,BMP2,BMP4,BMPR1B,C1QA,C1QTNF1,CADM1,CALB1,CASP7,CAST,CASZ1,CAV1,CBLB,CBX2,CCBE1,CCL3,CCL4,CD14,CD36,CD44,CD55,CD74,CD99,CDH2,CDK5R1,CDKN1C,CEBPD,CERS6,CLU,COL18A1,COL4A1,COQ8A,CORO1A,CRYAB,CSNK1E,CSRNP1,CSTB,CTSH,CTSS,CXCL1,…	341
Organismal Development	morphology of body cavity	1.76e-40			A2M,ABCB1,ACKR3,ADAM19,ADAMTS1,ADGRE5,ADM,AGPAT2,AKAP13,ANGPTL4,ANKRD1,APP,ARG2,ARID3A,ARID5B,ARSB,ASXL1,ATP2A1,AXL,B2M,BCL2L11,BCL3,BCL6,BHLHE40,BMF,BMP2,BMP4,BMPR1B,CACNA1H,CACNB3,CADPS,CASP7,CASZ1,CAV1,CBX2,CCBE1,CD14,CD36,CD44,CD55,CD72,CDH2,CDKN2B,CHRNA3,CISH,CLU,COL18A1,COL3A1,COL9A2,CPT1A,CRIM1,CRYAB,CSRP3,CTHRC1,CYP19A1,DAB2,DAPK1,DCN,DDX58,DHX58,DOT1L,DUSP5,EFNB1,EFNB2,EGLN3,EHD3,ELK3,EP…	238
Cellular Movement, Immune Cell Trafficking	leukocyte migration	2.22e-38	-3.378	bias	ACKR3,ADAM8,ADCYAP1,ADM,ANO6,ANXA1,APP,ARHGEF7,BACH2,BCL3,BMP2,CAPG,CAST,CAV1,CBLB,CCBE1,CCL3,CCL4,CD14,CD36,CD44,CD55,CD72,CD74,CD99,CDH3,CHST2,CLU,COL4A1,CORO1A,CRYAB,CTSS,CXCL1,CXCL2,CXCL8,CYP19A1,CYP26B1,DCN,DDX58,DEFB1,DEFB4A/DEFB4B,EFNB1,EFNB2,EGLN3,ELF4,EPAS1,EPHA2,ETS1,F11R,F3,FABP4,FABP5,FCER1G,FGF2,FHL2,FLT1,FN1,FYN,GAS6,GLRX,GREM1,GSN,HBEGF,ICAM1,IFNAR1,IGF2,IGFBP3,IL10RA,IL18,IL1B,IL1…	164
Cellular Movement	cell movement of blood cells	2.46e-38	-3.333	bias	ACKR3,ADAM8,ADCYAP1,ADM,ANO6,ANXA1,APP,ARHGEF7,BACH2,BCL3,BMP2,BMP4,CAPG,CAST,CAV1,CBLB,CCBE1,CCL3,CCL4,CD14,CD36,CD44,CD55,CD72,CD74,CD99,CDH3,CHST2,CLU,COL4A1,CORO1A,CRYAB,CTSS,CXCL1,CXCL2,CXCL8,CYP19A1,CYP26B1,DCN,DDX58,DEFB1,DEFB4A/DEFB4B,EFNB1,EFNB2,EGLN3,ELF4,EPAS1,EPHA2,ETS1,F11R,F3,FABP4,FABP5,FCER1G,FGF2,FHL2,FLT1,FN1,FYN,GAS6,GLRX,GREM1,GSN,HBEGF,ICAM1,IFNAR1,IGF2,IGFBP3,IL10RA,IL18,IL1…	165
Cell Death and Survival	cell death	2.52e-38	1.559		A2M,ABCB1,ACKR3,ADAM8,ADAMTS1,ADCYAP1,ADM,AFAP1,AGPAT2,AGRN,ANGPTL4,ANKRD1,ANO6,ANXA1,APP,ARC,ARG2,ARHGEF7,ARNT2,ARSB,ATP2A1,ATXN3,AXIN2,AXL,B2M,BACH1,BACH2,BCL2L11,BCL3,BCL6,BHLHE40,BMF,BMP2,BMP4,BMPR1B,C1QA,C1QTNF1,CACNA1H,CACNB3,CADM1,CADPS,CALB1,CASP7,CAST,CASZ1,CAV1,CBLB,CBX2,CBX7,CCBE1,CCL3,CCL4,CD14,CD36,CD44,CD55,CD74,CD99,CDH2,CDH3,CDH6,CDK5R1,CDKN1C,CDR2L,CEBPD,CERK,CERS6,CISH,CLU,COL18…	396
Cell Death and Survival	necrosis	5.35e-38	1.42		A2M,ABCB1,ACKR3,ADAM8,ADAMTS1,ADCYAP1,ADM,AFAP1,AGPAT2,AGRN,ANKRD1,ANXA1,APP,ARG2,ARSB,ATP2A1,ATXN3,AXL,B2M,BACH1,BACH2,BCL2L11,BCL3,BCL6,BHLHE40,BMF,BMP2,BMP4,BMPR1B,C1QA,C1QTNF1,CACNA1H,CACNB3,CADM1,CADPS,CALB1,CASP7,CAST,CASZ1,CAV1,CBX2,CCL3,CCL4,CD14,CD36,CD44,CD55,CD74,CD99,CDH2,CDH3,CDH6,CDK5R1,CDKN1C,CDR2L,CEBPD,CERK,CERS6,CISH,CLU,COL18A1,COL4A1,CORO1A,CREB3L1,CRYAB,CTSS,CXCL1,CXCL2,CXCL8…	335
Cellular Movement	invasion of cells	1.78e-37	-4.742	bias	A2M,ACKR3,ACTA2,ADAM8,ADAMTS1,ADGRE5,ADM,AHNAK,ANGPTL4,ANXA1,APP,AXL,BATF2,BHLHE40,BMP2,BMP4,CARD10,CAV1,CD14,CD44,CD74,CD99,CDH2,CDH3,CDK5R1,CLDN1,CLU,COL18A1,CRMP1,CTSH,CTSS,CXCL8,DAB2,DCN,DDX58,DKK3,DPYSL3,EIF2AK2,EPAS1,EPHA2,EPHB2,ETS1,ETS2,F11R,F3,FABP5,FAM105A,FAM43A,FBLN1,FGD4,FGF2,FHL2,FLT1,FMOD,FN1,FOSL1,FSCN1,FYN,GPC1,GSDMB,GSN,HAS2,HBEGF,HIC1,HIPK2,HMGA1,HOXD10,HTRA3,IFIT2,IFITM3,IGF2,…	167
Cancer, Organismal Injury and Abnormalities	solid tumor	1.64e-36	-0.394		A2M,A2ML1,ABAT,ABCB1,ABHD1,ACAP3,ACKR3,ACP5,ACSM1,ACTA1,ACTA2,ACTN1,ADAM19,ADAM8,ADAMTS1,ADAMTS17,ADAMTSL5,ADCYAP1,ADGRE5,ADGRG6,ADM,AEN,AFAP1,AGPAT2,AGRN,AHNAK,AHNAK2,AHSP,AKAP13,AKAP7,AKR7A3,AMPH,ANGPTL4,ANKRD1,ANO3,ANO6,ANXA1,ANXA3,AOC2,AOX1,APOD,APOL3,APP,ARC,ARG2,ARHGAP28,ARHGAP31,ARHGEF17,ARHGEF7,ARID3A,ARID5A,ARID5B,ARL4C,ARMC4,ARNT2,ARSB,ARVCF,ASB13,ASL,ASTN2,ASXL1,ATP11A,ATP2A1,ATP6AP1L,…	887
Cardiovascular System Development and Function, Organismal Development	angiogenesis	2.06e-36	-4.764	bias	ADAM8,ADAMTS1,ADM,ANGPTL4,ANXA3,APP,AXL,BMP2,BMP4,C1QA,CAV1,CBX2,CCBE1,CD36,CD44,CDH2,CDKN2B,CHD7,COL18A1,COL1A2,COL3A1,COL4A1,CRYAB,CTSH,CTSS,CXCL1,CXCL2,CXCL8,DAB2,DCN,EFNB1,EFNB2,EGLN3,EHD3,ELK3,EMP1,ENPEP,EPAS1,EPHA1,EPHA2,EPHB2,ETS1,F11R,F3,FABP4,FBLN1,FGF2,FHL2,FLNB,FLT1,FN1,FOSL1,FOXO4,FOXS1,GADD45A,GAS6,GLRX,GPC1,GREM1,GSN,HAS2,HBEGF,HDAC7,HIPK2,HOXD10,ICAM1,IFI16,IFNAR1,IGF2,IGFBP3,IL18,…	169
Cancer, Organismal Injury and Abnormalities	malignant solid tumor	5.81e-36	0.133		A2M,A2ML1,ABAT,ABCB1,ABHD1,ACAP3,ACKR3,ACP5,ACSM1,ACTA1,ACTA2,ACTN1,ADAM19,ADAM8,ADAMTS1,ADAMTS17,ADAMTSL5,ADCYAP1,ADGRE5,ADGRG6,ADM,AEN,AFAP1,AGPAT2,AGRN,AHNAK,AHNAK2,AHSP,AKAP13,AKAP7,AKR7A3,AMPH,ANGPTL4,ANKRD1,ANO3,ANO6,ANXA1,ANXA3,AOC2,AOX1,APOD,APOL3,APP,ARC,ARG2,ARHGAP28,ARHGAP31,ARHGEF17,ARHGEF7,ARID3A,ARID5A,ARID5B,ARL4C,ARMC4,ARNT2,ARSB,ARVCF,ASB13,ASL,ASTN2,ASXL1,ATP11A,ATP2A1,ATP6AP1L,…	881
Cellular Movement, Hematological System Development and Function, Immune Cell Trafficking	cell movement of leukocytes	6.99e-36	-2.984	bias	ACKR3,ADAM8,ADCYAP1,ADM,ANO6,ANXA1,APP,ARHGEF7,BACH2,BCL3,CAPG,CAST,CAV1,CBLB,CCL3,CCL4,CD14,CD36,CD44,CD55,CD72,CD74,CD99,CDH3,CHST2,COL4A1,CORO1A,CRYAB,CTSS,CXCL1,CXCL2,CXCL8,CYP19A1,CYP26B1,DCN,DDX58,DEFB1,DEFB4A/DEFB4B,EFNB1,EFNB2,EGLN3,ELF4,EPAS1,EPHA2,ETS1,F11R,F3,FABP4,FABP5,FCER1G,FHL2,FLT1,FN1,FYN,GAS6,GREM1,GSN,ICAM1,IFNAR1,IGFBP3,IL10RA,IL18,IL1B,IL1RN,IL6ST,ITGA5,ITGAV,ITGB2,KITLG,KLF…	148
Organismal Survival	morbidity or mortality	1.22e-35	10.899	bias	A2M,ABCB1,ACKR3,ACTA1,ACTA2,ADAM19,ADAMTS1,ADCYAP1,ADGRE5,ADGRG6,ADM,AGPAT2,AGRN,AKAP13,AMPH,ANGPTL4,ANXA1,APOD,APP,ARC,ARID3A,ARID5A,ARID5B,ARNT2,ASL,ASXL1,ATP2A1,ATXN3,B2M,BATF2,BCL2L11,BCL3,BCL6,BMF,BMP2,BMP4,C1QA,CADPS,CALB1,CARD10,CASP7,CAST,CASZ1,CAV1,CBLB,CBX2,CCBE1,CD14,CD36,CD44,CD55,CD68,CD74,CDH2,CDK5R1,CDKN2B,CEBPD,CERK,CHRNA3,CLDN1,COL12A1,COL3A1,COL4A1,COL5A2,CPT1A,CRIM1,CRYAB,CSNK1…	311
Cardiovascular System Development and Function	morphology of cardiovascular system	2.59e-35			ACKR3,ACTA2,ADAM19,ADM,AKAP13,ANKRD1,APP,ARG2,ARID3A,ARSB,AXL,BACH1,BCL6,BMP2,BMP4,CACNA1H,CACNB3,CASP7,CASZ1,CAV1,CD36,CD44,CDH2,CLU,COL18A1,COL3A1,COL9A2,CPT1A,CRYAB,CSRP3,CYP19A1,DOT1L,DUSP5,EFNB2,EGLN3,EHD3,ELK3,ENPP1,EPAS1,EPHA2,ETS1,F11R,F3,FABP3,FBLN1,FGF2,FGF23,FHL2,FLRT2,FLT1,FMOD,FN1,FSTL3,GADD45A,GAL,GAS6,GSN,HAS2,HBEGF,HBZ,HDAC7,HMGA1,HOPX,HOXA3,IDUA,IGF2,IGFBP2,IL18,IL1B,IL1RN,IL6ST,…	155
Cancer, Organismal Injury and Abnormalities	cancer	1e-34	-2.106		A2M,A2ML1,ABAT,ABCB1,ABHD1,ACAP3,ACKR3,ACP5,ACSM1,ACTA1,ACTA2,ACTN1,ADAM19,ADAM8,ADAMTS1,ADAMTS17,ADAMTSL5,ADCYAP1,ADGRE5,ADGRG6,ADM,AEN,AFAP1,AGPAT2,AGRN,AHNAK,AHNAK2,AHSP,AKAP13,AKAP7,AKR7A3,AMPH,ANGPTL4,ANKRD1,ANO3,ANO6,ANXA1,ANXA3,AOC2,AOX1,APOD,APOL3,APP,ARC,ARG2,ARHGAP28,ARHGAP31,ARHGEF17,ARHGEF7,ARID3A,ARID5A,ARID5B,ARL4C,ARMC4,ARNT2,ARSB,ARVCF,ASB13,ASL,ASTN2,ASXL1,ATP11A,ATP2A1,ATP6AP1L,…	884
Organismal Survival	organismal death	2.61e-34	11.435	bias	A2M,ABCB1,ACKR3,ACTA1,ACTA2,ADAM19,ADAMTS1,ADCYAP1,ADGRG6,ADM,AGPAT2,AGRN,AKAP13,AMPH,ANGPTL4,ANXA1,APOD,APP,ARC,ARID3A,ARID5A,ARID5B,ARNT2,ASL,ASXL1,ATP2A1,ATXN3,B2M,BCL2L11,BCL3,BCL6,BMF,BMP2,BMP4,C1QA,CADPS,CALB1,CARD10,CASP7,CAST,CASZ1,CAV1,CBLB,CBX2,CCBE1,CD14,CD36,CD44,CD55,CD68,CD74,CDH2,CDK5R1,CDKN2B,CEBPD,CERK,CHRNA3,CLDN1,COL12A1,COL3A1,COL4A1,COL5A2,CPT1A,CRIM1,CRYAB,CSNK1D,CSRNP1,CSRP…	305
Cellular Movement	cell movement of myeloid cells	3.77e-34	-3.567	bias	ADAM8,ADCYAP1,ADM,ANO6,ANXA1,APP,ARHGEF7,CAPG,CAST,CAV1,CCL3,CCL4,CD14,CD36,CD44,CD55,CD72,CD74,CD99,COL4A1,CORO1A,CRYAB,CTSS,CXCL1,CXCL2,CXCL8,CYP19A1,DEFB1,DEFB4A/DEFB4B,EFNB1,EGLN3,EPAS1,F11R,F3,FABP4,FCER1G,FLT1,FN1,FYN,GAS6,GREM1,GSN,ICAM1,IGFBP3,IL18,IL1B,IL1RN,IL6ST,ITGAV,ITGB2,KITLG,LAMA5,LCAT,LGALS3,LSP1,LTC4S,LTF,MAP3K8,MGAT5,MST1,NDRG1,NFKBIA,NGF,NOG,NPR1,NT5E,PCOLCE2,PDGFB,PLAT,PLAUR,…	118
Cellular Movement	invasion of tumor cell lines	1.39e-33	-4.782	bias	A2M,ACTA2,ADAM8,ADAMTS1,ADGRE5,ADM,AHNAK,ANGPTL4,ANXA1,APP,AXL,BATF2,BMP2,BMP4,CARD10,CAV1,CD44,CD74,CD99,CDH2,CDH3,CDK5R1,CLU,COL18A1,CRMP1,CTSH,CTSS,CXCL8,DAB2,DCN,DDX58,DKK3,DPYSL3,EIF2AK2,EPAS1,EPHA2,EPHB2,ETS1,ETS2,F11R,FABP5,FAM43A,FBLN1,FGF2,FHL2,FN1,FOSL1,FSCN1,GSDMB,HAS2,HBEGF,HIC1,HIPK2,HMGA1,HTRA3,IFIT2,IFITM3,IGF2,IGFBP2,IRS2,ITGA5,ITGAV,ITGB2,KDM6B,KLF4,KRT8,LAMA5,LAMB3,LCP1,LEF1,LGA…	137
Cell-To-Cell Signaling and Interaction	activation of cells	3.6e-33	-3.335	bias	ACKR3,ADAM8,ADCYAP1,AGRN,AHNAK,ANXA1,APP,AXL,B2M,BACH2,BAMBI,BCL2L11,BCL3,BHLHE40,BMP2,C1QA,C1QTNF1,CADM1,CARTPT,CAST,CBLB,CCL3,CCL4,CD14,CD36,CD44,CD55,CD72,CD74,CD83,CERK,CISH,CORO1A,CREB3L1,CRYAB,CTSH,CTSS,CXCL1,CXCL2,CXCL8,DDX58,DEFB4A/DEFB4B,EFNB2,EIF2AK2,ENPEP,EPHB2,ETS1,F3,FCER1G,FGF2,FMOD,FN1,FYN,GADD45A,GAS6,GPNMB,GREM1,HBEGF,HDAC7,HSD11B1,ICAM1,IFI16,IFNAR1,IFNAR2,IGF2,IL10RA,IL18,IL1B,…	165
Cancer, Organismal Injury and Abnormalities	non-melanoma solid tumor	3.9e-33	0.343		A2M,A2ML1,ABAT,ABCB1,ABHD1,ACAP3,ACKR3,ACP5,ACSM1,ACTA1,ACTA2,ACTN1,ADAM19,ADAM8,ADAMTS1,ADAMTS17,ADAMTSL5,ADCYAP1,ADGRE5,ADM,AEN,AFAP1,AGPAT2,AGRN,AHNAK,AHNAK2,AKAP13,AKAP7,AKR7A3,AMPH,ANGPTL4,ANKRD1,ANO3,ANO6,ANXA1,ANXA3,AOC2,AOX1,APOD,APOL3,APP,ARC,ARG2,ARHGAP28,ARHGAP31,ARHGEF17,ARHGEF7,ARID3A,ARID5B,ARL4C,ARMC4,ARNT2,ARSB,ARVCF,ASB13,ASL,ASTN2,ASXL1,ATP11A,ATP2A1,ATP6AP1L,ATXN3,AXIN2,AXL,B2M…	835
Cellular Movement	cell movement of tumor cell lines	1.22e-32	-6.486	bias	A2M,ACKR3,ACTA2,ACTN1,ADGRE5,AFAP1,AHNAK,ANXA1,APP,AXL,BMP2,CARD10,CAV1,CCL3,CCL4,CD36,CD44,CD99,CDH2,CDH3,CLU,COL18A1,CREB3L1,CRMP1,CSNK1E,CTSH,CXCL2,CXCL8,DAB2,DCN,DDX58,DEFB4A/DEFB4B,DKK3,DUSP5,EFNB1,EGLN3,EIF2AK2,EPHA2,EPHB2,ETS1,F11R,F3,FGD4,FGF2,FHL2,FLNB,FLT1,FN1,FOSB,FOSL1,FSCN1,FYN,GAS6,GSDMB,HAS2,HBEGF,HIC1,HIPK2,HMGA1,HOMER3,HOXA4,IFIT2,IFITM3,IFNAR1,IGF2,IGFBP2,IGFBP3,IL1B,ITGA5,ITGAV…	160
Cardiovascular System Development and Function, Organismal Development	vasculogenesis	1.25e-32	-4.145	bias	ADAMTS1,ADM,ANGPTL4,APP,AXL,BMP2,BMP4,C1QA,CAV1,CBX2,CD36,CD44,CDH2,CDKN2B,CHD7,COL18A1,COL4A1,CRYAB,CXCL1,CXCL2,CXCL8,DAB2,DCN,EFNB1,EFNB2,EGLN3,EHD3,ELK3,EMP1,EPAS1,EPHA2,EPHB2,ETS1,F11R,F3,FABP4,FBLN1,FGF2,FLT1,FN1,GADD45A,GAS6,GLRX,GPC1,GSN,HAS2,HBEGF,HDAC7,HIPK2,HOXD10,ICAM1,IFI16,IFNAR1,IGF2,IGFBP3,IL18,IL1B,IL1RN,IL6ST,INSR,ITGA5,ITGAV,ITGB2,JAG1,KITLG,KLF2,KLF7,LEF1,LGALS3,LIF,LMO2,LRP5,M…	143
Cancer, Organismal Injury and Abnormalities, Reproductive System Disease	breast or ovarian cancer	1.94e-32	-0.048		ABAT,ABCB1,ACP5,ACTA2,ADAM19,ADAMTS1,ADGRG6,AGPAT2,AKAP13,AMPH,ANO3,ANXA1,ANXA3,APP,ARG2,ARHGEF7,ARID5B,ARL4C,ASXL1,ATP2A1,AXIN2,AXL,B2M,BCL2L11,BCL6,BHLHE40,BMP4,CABP1,CACNA1H,CADPS,CALD1,CAST,CASZ1,CAV1,CBX2,CCL3,CCL4,CD109,CD44,CD68,CDH2,CDH3,CDKN2B,CEBPD,CLDN1,CLEC3B,CLU,CMPK2,CNTNAP2,COL11A2,COL12A1,COL18A1,COL1A2,COL27A1,COL3A1,COL4A1,CPAMD8,CRMP1,CRYAB,CSNK1E,CXCL1,CXCL2,CXCL8,CYP19A1,DAB2…	323
Cancer, Organismal Injury and Abnormalities	benign neoplasia	4.06e-32	1.105		ABCB1,ACKR3,ACP5,ACTA2,ADGRE5,AGPAT2,AGRN,ANXA1,ANXA3,ARID5B,ARL4C,ATP2A1,AXIN2,BCL3,BMP4,CBX7,CCDC68,CCL4,CD44,CDH2,CDH3,CDKN2B,CEBPD,CLDN11,CLEC3B,CLU,CNNM2,COL11A2,COL12A1,COL18A1,COL1A2,COL27A1,COL3A1,COL4A1,COL4A5,COL5A2,COL9A2,CRYAB,CYP19A1,DAB2,DAPK1,DBN1,DCLK1,DCN,DUSP5,ENPEP,ERRFI1,FABP4,FABP5,FBLN1,FGF2,FLRT2,FLT1,FMOD,FOXO4,FSHB,GADD45A,GLRX,GPM6A,H19,HIST1H2BD,HMGA1,HOPX,HOXC5,HSD11B1…	163
Cancer, Organismal Injury and Abnormalities	neoplasia of epithelial tissue	5.57e-32	0.276		A2M,A2ML1,ABAT,ABCB1,ABHD1,ACAP3,ACP5,ACSM1,ACTA1,ACTA2,ACTN1,ADAM19,ADAM8,ADAMTS1,ADAMTS17,ADAMTSL5,ADCYAP1,ADGRE5,ADM,AEN,AFAP1,AGPAT2,AGRN,AHNAK,AHNAK2,AKAP13,AKAP7,AKR7A3,AMPH,ANGPTL4,ANKRD1,ANO3,ANO6,ANXA1,ANXA3,AOC2,AOX1,APOD,APOL3,APP,ARC,ARG2,ARHGAP28,ARHGAP31,ARHGEF17,ARHGEF7,ARID3A,ARID5B,ARL4C,ARMC4,ARNT2,ARSB,ARVCF,ASB13,ASL,ASTN2,ASXL1,ATP11A,ATP2A1,ATP6AP1L,ATXN3,AXIN2,AXL,B2M,B3GNT…	822
Cancer, Organismal Injury and Abnormalities	abdominal neoplasm	9.06e-32	0.995		A2M,A2ML1,ABAT,ABCB1,ABHD1,ACAP3,ACKR3,ACP5,ACSM1,ACTA1,ACTA2,ACTN1,ADAM19,ADAM8,ADAMTS1,ADAMTS17,ADAMTSL5,ADCYAP1,ADGRE5,ADM,AEN,AFAP1,AGPAT2,AGRN,AHNAK,AHNAK2,AKAP13,AKAP7,AKR7A3,AMPH,ANGPTL4,ANKRD1,ANO3,ANO6,ANXA1,ANXA3,AOC2,AOX1,APOD,APOL3,APP,ARC,ARG2,ARHGAP28,ARHGAP31,ARHGEF17,ARHGEF7,ARID3A,ARID5B,ARL4C,ARMC4,ARNT2,ARSB,ARVCF,ASB13,ASL,ASTN2,ASXL1,ATP11A,ATP2A1,ATP6AP1L,ATXN3,AXIN2,AXL,B2M…	818
Cellular Development, Connective Tissue Development and Function, Tissue Development	differentiation of connective tissue cells	1.47e-31	-2.441		A2M,ADAM8,ADM,ARID5A,ARID5B,ASXL1,AXIN2,BCL6,BMP2,BMP4,BMPR1B,CARTPT,CAST,CCL3,CEBPD,COL11A2,CREB3L1,CTHRC1,CXCL8,DHH,EFNB1,EFNB2,EGLN3,EIF2AK2,ELF4,ENPP1,EPHA2,FABP4,FCER1G,FGF2,FGF23,FHL2,FN1,FOSL1,FOSL2,FSHB,FSTL3,FYN,GADD45B,GPNMB,GREM1,GSN,HAS2,HDAC7,HOXD11,HSD11B1,IFI16,IGFBP5,IL18,IL1B,IL6ST,INSR,IRS2,ITGA5,JAG1,KDM6B,KITLG,KLF4,LAMB3,LEF1,LIF,LMNA,LPAR1,LRP5,LRRC17,LTF,LY6E,MAF,MAFK,MAP2K…	126
Cellular Movement, Hematological System Development and Function, Immune Cell Trafficking, Inflammatory Response	cell movement of phagocytes	2.55e-31	-2.968	bias	ADAM8,ADCYAP1,ADM,ANO6,ANXA1,APP,ARHGEF7,CAPG,CAST,CAV1,CCL3,CCL4,CD14,CD36,CD44,CD55,CD72,CD74,CD99,COL4A1,CORO1A,CTSS,CXCL1,CXCL2,CXCL8,CYP19A1,DEFB1,DEFB4A/DEFB4B,EFNB1,EGLN3,EPAS1,F11R,FABP4,FCER1G,FHL2,FLT1,FN1,FYN,GAS6,GREM1,GSN,ICAM1,IL10RA,IL18,IL1B,IL1RN,IL6ST,ITGA5,ITGAV,ITGB2,KITLG,LCAT,LGALS3,LSP1,MAP3K8,MGAT5,MST1,NDRG1,NFKBIA,NGF,NOG,NPR1,NT5E,PCOLCE2,PDGFB,PDPN,PLAT,PLAUR,PTMA,PTPN…	114
Cancer, Organismal Injury and Abnormalities	tumorigenesis of tissue	3.34e-31	0.008		A2M,A2ML1,ABAT,ABCB1,ABHD1,ACAP3,ACP5,ACSM1,ACTA1,ACTA2,ACTN1,ADAM19,ADAM8,ADAMTS1,ADAMTS17,ADAMTSL5,ADCYAP1,ADGRE5,ADM,AEN,AFAP1,AGPAT2,AGRN,AHNAK,AHNAK2,AKAP13,AKAP7,AKR7A3,AMPH,ANGPTL4,ANKRD1,ANO3,ANO6,ANXA1,ANXA3,AOC2,AOX1,APOD,APOL3,APP,ARC,ARG2,ARHGAP28,ARHGAP31,ARHGEF17,ARHGEF7,ARID3A,ARID5B,ARL4C,ARMC4,ARNT2,ARSB,ARVCF,ASB13,ASL,ASTN2,ASXL1,ATP11A,ATP2A1,ATP6AP1L,ATXN3,AXIN2,AXL,B2M,B3GNT…	826
Organismal Development	abnormal morphology of body cavity	4.17e-31			A2M,ABCB1,ACKR3,ADAM19,ADAMTS1,ADM,AGPAT2,AKAP13,ANGPTL4,ARID3A,ARID5B,ARSB,ASXL1,ATP2A1,AXL,B2M,BCL2L11,BCL3,BCL6,BHLHE40,BMF,BMP2,BMP4,BMPR1B,CACNA1H,CACNB3,CADPS,CASP7,CAV1,CBX2,CCBE1,CD36,CD44,CD55,CDH2,CDKN2B,CHRNA3,CISH,CLU,COL18A1,COL3A1,CRIM1,CSRP3,CTHRC1,CYP19A1,DAB2,DAPK1,DCN,DDX58,DHX58,DOT1L,EFNB2,EGLN3,EHD3,ELK3,EPAS1,EPHB2,ERRFI1,ETS1,F3,FBLN1,FCER1G,FGF2,FGF23,FLRT2,FMOD,FN1,FSHB,F…	184
Cell Death and Survival	cell survival	5.38e-31	-6.665	bias	ABCB1,ACKR3,ADAMTS1,ADCYAP1,AEN,AGRN,AKAP13,AKAP7,APOD,APP,AXL,B2M,BAMBI,BCL2L11,BCL3,BCL6,BHLHE40,BMP2,BMP4,CACNB3,CADM1,CALB1,CAMK1G,CARD10,CARTPT,CASP7,CAV1,CBLB,CCL3,CCL4,CD44,CD55,CD74,CDH2,CDH3,CDK5R1,CDKN1C,CEBPD,CERK,CISH,CLU,COL18A1,CXCL1,CXCL2,CXCL8,DAB2,DEFB4A/DEFB4B,DNM1,DOT1L,DUSP5,EFNA4,EFNB1,EFNB2,EGLN3,ELF4,EMP1,EPHA2,EPHB2,ETS2,FCER1G,FGF2,FLT1,FN1,FOSL1,FYN,GADD45A,GADD45B,GAS6,…	206
Inflammatory Response	inflammatory response	1.21e-30	-3.802		A2M,ACKR3,ADAM8,ADGRE5,ANGPTL4,ANO6,ANXA1,AOX1,APOL3,APP,ARHGEF7,AXL,BCL2L11,BCL6,CAPG,CAV1,CCL3,CCL4,CD14,CD36,CD44,CD72,CD74,CEBPD,CERS6,COL18A1,CORO1A,CTSS,CXCL1,CXCL2,CXCL8,CYP19A1,CYP26B1,DEFB1,DEFB4A/DEFB4B,EFNB1,ELF4,EPAS1,EPHA2,ETS1,F11R,FABP4,FCER1G,FGF2,FLT1,FN1,FYN,GADD45A,GAL,GPRC5B,GREM1,GSN,HDAC7,ICAM1,IFNAR1,IL10RA,IL18,IL1B,IL1RN,IL6ST,ISG15,ITGA5,ITGAV,ITGB2,KITLG,KLF4,LCP1,LGALS…	139
Cancer, Organismal Injury and Abnormalities	carcinoma	4.04e-30	0.237		A2M,A2ML1,ABAT,ABCB1,ABHD1,ACAP3,ACP5,ACSM1,ACTA1,ACTA2,ACTN1,ADAM19,ADAM8,ADAMTS1,ADAMTS17,ADAMTSL5,ADCYAP1,ADGRE5,ADM,AEN,AFAP1,AGPAT2,AGRN,AHNAK,AHNAK2,AKAP13,AKAP7,AKR7A3,AMPH,ANGPTL4,ANKRD1,ANO3,ANO6,ANXA1,ANXA3,AOC2,AOX1,APOD,APOL3,APP,ARC,ARG2,ARHGAP28,ARHGAP31,ARHGEF17,ARHGEF7,ARID3A,ARID5B,ARL4C,ARMC4,ARNT2,ARSB,ARVCF,ASB13,ASL,ASTN2,ASXL1,ATP11A,ATP2A1,ATP6AP1L,ATXN3,AXIN2,AXL,B2M,B3GNT…	815
Cellular Development, Cellular Growth and Proliferation, Hematological System Development and Function, Hematopoiesis, Lymphoid Tissue Structure and Development, Tissue Development	leukopoiesis	6.64e-30	-3.01	bias	ADCYAP1,ADM,AKAP13,ANXA1,APP,ARID3A,ARID5B,ASXL1,AXL,B2M,BACH2,BATF2,BCL2L11,BCL3,BCL6,BHLHE40,BMP2,BMP4,C1QC,CADM1,CAST,CAV1,CBLB,CBX2,CCL3,CD14,CD36,CD44,CD72,CD74,CD83,CDKN2B,CHD7,CISH,CXCL1,CXCL8,CYP26B1,DDX58,DHH,DUSP5,EFNB1,EFNB2,ELF4,EMP1,EPHA1,EPHA2,ETS1,ETS2,FCER1G,FGF2,FLT1,FN1,FOSL1,FYN,FZD7,GADD45A,GADD45B,GAS6,GREM1,HDAC7,HMGA1,ICAM1,IFI16,IFNAR1,IFNAR2,IGF2,IL10RA,IL17D,IL18,IL1B,IL…	142
Cancer, Organismal Injury and Abnormalities	advanced malignant tumor	7.2e-30	-2.118		ABAT,ABCB1,ACKR3,ACP5,ACTA2,ADAMTS1,ADGRE5,ADM,ANGPTL4,ANXA1,ARL4C,AXL,B2M,BACH1,BCL2L11,BMP2,BMP4,CALD1,CAPG,CAV1,CD36,CD44,CD74,CD99,CDH2,CDH6,CEBPD,CHRNA3,CLU,COL18A1,COL4A1,CSRP3,CTHRC1,CTSH,CXCL1,CXCL2,CXCL8,CYP19A1,DAB2,DAPK1,DDX58,DPYSL3,DUSP4,EMP1,ENPEP,EPAS1,EPHA2,F3,FABP5,FGF2,FLRT2,FLT1,FN1,FSCN1,FSTL3,FYN,FZD7,GADD45A,GLRX,HIC1,HMGA1,HSD11B1,ICAM1,IFI30,IFITM2,IFITM3,IFNAR1,IFNAR2,IGF…	156
Cardiovascular System Development and Function, Organ Morphology, Organismal Development	morphology of heart	2.27e-29			ACKR3,ADAM19,ADM,AKAP13,ANKRD1,ARG2,ARID3A,ARSB,BCL6,BMP4,CACNA1H,CACNB3,CASP7,CASZ1,CAV1,CD36,CDH2,CLU,COL18A1,COL9A2,CPT1A,CRYAB,CSRP3,CYP19A1,DOT1L,DUSP5,EFNB2,EPAS1,F3,FABP3,FGF2,FGF23,FHL2,FLRT2,FLT1,FMOD,FN1,FSTL3,GAL,GSN,HAS2,HBEGF,HDAC7,HMGA1,HOPX,HOXA3,IDUA,IGF2,IGFBP2,IL18,IL1B,IL1RN,IL6ST,INSR,ITGAV,JAG1,KITLG,KLF15,KLF4,LCAT,LIF,LIMS1,LMCD1,LMNA,LMO2,LY6E,MAP2K3,MARCKSL1,MMP15,MMP2,MN…	121
Cancer, Organismal Injury and Abnormalities	abdominal cancer	2.77e-29	0.833		A2M,A2ML1,ABAT,ABCB1,ABHD1,ACAP3,ACKR3,ACP5,ACSM1,ACTA1,ACTA2,ACTN1,ADAM19,ADAM8,ADAMTS1,ADAMTS17,ADAMTSL5,ADCYAP1,ADM,AEN,AFAP1,AGPAT2,AGRN,AHNAK,AHNAK2,AKAP13,AKAP7,AKR7A3,AMPH,ANGPTL4,ANKRD1,ANO3,ANO6,ANXA1,ANXA3,AOC2,AOX1,APOD,APOL3,APP,ARC,ARG2,ARHGAP28,ARHGAP31,ARHGEF17,ARHGEF7,ARID3A,ARID5B,ARL4C,ARMC4,ARNT2,ARSB,ARVCF,ASB13,ASL,ASTN2,ASXL1,ATP11A,ATP2A1,ATP6AP1L,ATXN3,AXIN2,AXL,B2M,B3GNT8…	806
Tissue Morphology	morphology of connective tissue	3.03e-29			ACTA2,AGPAT2,AMPH,APP,ARID5B,ARSB,BMP2,BMPR1B,CACNA1H,CARTPT,CAV1,CD36,CD44,CD68,CDH2,CEBPD,CERS6,CLEC3B,COL11A2,COL12A1,COL5A2,CREB3L1,CYP19A1,CYP26B1,DCN,DHH,EFNB2,ENPP1,ERRFI1,F3,FABP4,FGF2,FLNB,FLRT2,FMOD,FN1,FOSB,FOSL2,FSHB,FSTL3,G0S2,GADD45A,GFRA2,GPNMB,GRM8,GSN,HBZ,HMGA1,HOXA3,HOXC5,HSD11B1,IDUA,IFNAR1,IGF2,IGFBP3,IGFBP5,IL18,IL1RN,IL6ST,INSR,IRS2,ITGA8,JAG1,KITLG,KLF2,KSR1,LEF1,LIF,LMNA,L…	123
Hematological System Development and Function, Tissue Morphology	quantity of blood cells	3.6e-29	-0.69		ABCB1,ACKR3,ADAM8,ADCYAP1,ADGRE5,AKAP13,APP,ARID3A,ARID5A,ARID5B,ASXL1,AXL,B2M,BACH2,BCL2L11,BCL3,BCL6,BHLHE40,BMF,BMP4,C1QA,CBLB,CCBE1,CCL3,CCL4,CD36,CD44,CD72,CD74,CD83,CDKN2B,CERK,CHST2,CISH,CORO1A,CTSS,CXCL2,CXCL8,CYP19A1,DCN,DDX58,DHH,DKK3,EFNB1,EFNB2,EIF2AK2,ELF4,EPAS1,ETS1,ETS2,F3,FABP5,FCER1G,FGF23,FLT1,FOSB,FYN,GADD45A,GADD45B,GREM1,GSN,HBEGF,HBZ,HOXA3,HSD11B1,ICAM1,IFNAR1,IFNAR2,IGF2,IG…	163
Cellular Development, Cellular Growth and Proliferation	proliferation of blood cells	3.68e-29	-1.517		A2M,ABCB1,ADCYAP1,AGRN,AHNAK,AKAP13,ANXA1,AXL,B2M,BACH2,BCL2L11,BCL3,BCL6,BHLHE40,BMP2,BMP4,BMPR1B,CAV1,CBLB,CBX2,CCL3,CCL4,CD14,CD36,CD44,CD55,CD72,CD74,CD83,CD99,CDKN1C,CDKN2B,CISH,CORO1A,CXCL2,CXCL8,DCN,DHH,DKK3,EFNB1,EFNB2,EIF2AK2,ELF4,ELL,EPAS1,EPHA2,EPHB2,ETS1,ETS2,FCER1G,FGF2,FN1,FOXO4,FYN,GADD45A,GADD45B,GAL,GPNMB,HIPK2,HMGA1,HOXD4,ICAM1,IFNAR1,IFNAR2,IGF2,IGFBP2,IL10RA,IL18,IL1B,IL1RN,IL…	144
Metabolic Disease	glucose metabolism disorder	4.06e-29	2.056	bias	A2M,ACTA2,ADCYAP1,AGPAT2,ANXA1,APOD,APP,B2M,BACH2,BCL2L11,BHLHE40,BMP2,BMP4,C1QA,CACNB3,CAPG,CARTPT,CAV1,CBLB,CCDC68,CCL3,CCL4,CD36,CD44,CD55,CD74,CDKN2B,CEBPD,CISH,CLEC3B,CLU,CNTNAP2,COL11A2,COL12A1,COL18A1,COL1A2,COL27A1,COL3A1,COL4A1,COL4A5,COL5A2,COL9A2,CPT1A,CSNK1D,CTHRC1,CTSH,CTSS,CXCL8,CYP19A1,DKK3,DPYSL3,EIF2AK2,ENPEP,ENPP1,EPAS1,F3,FABP3,FABP4,FABP5,FCER1G,FGF23,FLT1,FN1,FOXO4,FRMD3,FXYD…	194
Cell Morphology	abnormal morphology of cells	4.76e-29			A2M,ABCB1,ACTA1,ADGRG6,ADM,AGRN,AKAP13,AMPH,ANGPTL4,ANO6,APP,ARID3A,ARID5B,ARSB,ASXL1,B2M,BACH2,BCL2L11,BCL3,BHLHE40,BMF,BMP4,BMPR1B,C1QA,CACNA1H,CADM1,CADPS,CALB1,CARTPT,CAST,CAV1,CBLB,CD36,CD44,CD55,CD68,CDH2,CDK5R1,CDKN2B,CEBPD,CISH,CLDN11,CLU,CNTNAP2,COL11A2,COL12A1,COL18A1,COL3A1,COL5A2,CREB3L1,CRMP1,CSRP3,CSTB,CTHRC1,CYP19A1,CYP26B1,DBN1,DCLK1,DCN,DDX58,DHH,DMPK,DNM1,EFNB1,EGLN3,EHD3,ELF4,E…	193
Immunological Disease	systemic autoimmune syndrome	1.25e-28	1.044		ABCB1,ACTA1,ACTA2,ADAM8,ADGRE5,ADGRG6,ADM,AKAP13,ANXA1,B2M,BACH2,BCL2L11,BCL6,BMP4,C1QA,C1QTNF6,CACNA1H,CALD1,CAPG,CBLB,CCL3,CCL4,CD36,CD44,CD68,CD74,CD83,CERS6,CISH,CLU,COL11A2,COL12A1,COL1A2,COL27A1,COL3A1,COL4A1,COL4A5,CPT1A,CTSS,CXCL1,CXCL2,CXCL8,CYB5D1,CYP19A1,CYYR1,DKK3,DNM1,EFNB1,EPAS1,ETS1,F11R,FABP4,FCER1G,FGF2,FLT1,FN1,FOSB,G0S2,GADD45B,GBP4,GPNMB,GSN,HDAC7,HERC6,HSD11B1,ICAM1,IFI16,IFI…	174
Cellular Movement	migration of tumor cell lines	2.27e-28	-5.393	bias	A2M,ACKR3,ACTA2,ADGRE5,AFAP1,AHNAK,ANXA1,APP,AXL,BMP2,CARD10,CAV1,CCL3,CD36,CD44,CD99,CDH2,CDH3,CLU,COL18A1,CREB3L1,CRMP1,CSNK1E,CTSH,CXCL2,CXCL8,DAB2,DCN,DDX58,DEFB4A/DEFB4B,DUSP5,EFNB1,EGLN3,EIF2AK2,EPHA2,EPHB2,ETS1,F3,FGF2,FHL2,FLNB,FN1,FOSL1,FSCN1,FYN,GAS6,HAS2,HBEGF,HIC1,HOXA4,IFIT2,IFITM3,IFNAR1,IGF2,IGFBP2,IGFBP3,IL1B,ITGA5,ITGAV,KANK1,KITLG,KLF4,KRT8,LAMA5,LAMB3,LEF1,LGALS3,LMCD1,LMNA,LMO…	134
Hematological System Development and Function, Tissue Morphology	quantity of leukocytes	2.64e-28	-1.108		ABCB1,ACKR3,ADAM8,ADCYAP1,ADGRE5,AKAP13,APP,ARID3A,ARID5A,ARID5B,ASXL1,AXL,B2M,BACH2,BCL2L11,BCL3,BCL6,BHLHE40,BMF,C1QA,CBLB,CCBE1,CCL3,CCL4,CD36,CD44,CD72,CD74,CD83,CDKN2B,CERK,CHST2,CISH,CORO1A,CTSS,CXCL2,CXCL8,CYP19A1,DCN,DDX58,DHH,DKK3,EFNB1,EFNB2,ELF4,ETS1,ETS2,F3,FABP5,FCER1G,FGF23,FLT1,FOSB,FYN,GADD45A,GADD45B,GREM1,GSN,HBEGF,HOXA3,HSD11B1,ICAM1,IFNAR1,IFNAR2,IGF2,IGFBP3,IL10RA,IL18,IL1B,I…	149
Cancer, Organismal Injury and Abnormalities, Reproductive System Disease	breast cancer	6.4e-28	-0.048		ABAT,ABCB1,ACP5,ACTA2,ADAMTS1,ADGRG6,AGPAT2,AKAP13,AMPH,ANXA1,ANXA3,APP,ARHGEF7,ARID5B,ASXL1,ATP2A1,AXIN2,AXL,BCL2L11,BCL6,BHLHE40,BMP4,CACNA1H,CALD1,CAV1,CBX2,CCL3,CCL4,CD44,CD68,CDH2,CDH3,CEBPD,CLDN1,CLU,CMPK2,COL11A2,COL12A1,COL1A2,COL27A1,CPAMD8,CRMP1,CRYAB,CSNK1E,CXCL1,CXCL2,CXCL8,CYP19A1,DCN,DLG5,DOCK11,DOT1L,DUSP4,EIF2AK2,EPAS1,EPHA2,ETS1,ETS2,F11R,FABP5,FBLN1,FGF2,FHL2,FHL3,FLNB,FLRT2,FLT…	219
Cancer, Organismal Injury and Abnormalities	metastasis	1.36e-27	-2.118		ABAT,ABCB1,ACKR3,ACP5,ACTA2,ADAMTS1,ADGRE5,ADM,ANGPTL4,ANXA1,AXL,B2M,BACH1,BCL2L11,BMP2,BMP4,CALD1,CAPG,CAV1,CD36,CD44,CD99,CDH2,CDH6,CEBPD,CLU,COL18A1,COL4A1,CSRP3,CTHRC1,CTSH,CXCL1,CXCL2,CXCL8,CYP19A1,DAPK1,DDX58,DPYSL3,DUSP4,EMP1,EPAS1,EPHA2,F3,FABP5,FGF2,FLRT2,FLT1,FN1,FSCN1,FSTL3,FYN,FZD7,GADD45A,GLRX,HIC1,HMGA1,ICAM1,IFI30,IFITM3,IFNAR1,IFNAR2,IGF2,IGFBP2,IGFBP5,IL18,IL1B,IL1RN,INSR,IRF1,IR…	142
Cardiovascular System Development and Function, Cellular Movement	cell movement of endothelial cells	1.79e-27	-3.501	bias	ACKR3,ADAMTS1,ADM,ANGPTL4,ANXA3,AXL,BMP2,BMP4,CAV1,CCBE1,CD36,CD44,CDH2,COL18A1,COL4A1,CRYAB,CXCL1,CXCL8,DCN,EFNB1,EFNB2,ETS1,F11R,F3,FGF2,FLNB,FLT1,FN1,GADD45A,GAS6,GPC1,GREM1,ICAM1,IGF2,IGFBP3,IL1B,ITGAV,ITGB2,KLF2,LGALS3,MAP2K3,MMP2,MYC,NDP,NOX4,NOXA1,NPTX1,NR4A2,NRP1,OLR1,PDGFB,PIM1,PLAUR,PTPN6,RCAN1,RGCC,S100A2,S100A4,SCG2,SDC4,SEMA5A,SERPINE1,SFRP4,SNAI2,SP100,SPP1,STAT3,STC1,TGFB1,TGFB2,TG…	82
Connective Tissue Development and Function, Skeletal and Muscular System Development and Function, Tissue Development	morphology of bone	2.05e-27			APP,ARID5B,ARSB,ASXL1,BMP2,BMP4,BMPR1B,CALB1,CARTPT,CAV1,CBX2,CD14,CD36,CD44,CD68,CHD7,CLEC3B,COL11A2,COL12A1,COL18A1,COL1A2,CREB3L1,CTHRC1,CYP19A1,DCN,EFNB1,EFNB2,ENPP1,EPHB2,ERRFI1,FCER1G,FGF2,FGF23,FHL2,FLNB,FMOD,FOSL1,FOSL2,GAS1,GPNMB,GREM1,GSN,H19,HDAC7,HOXA3,HOXA4,HOXC5,HOXD10,HOXD11,HOXD4,IDUA,IFNAR1,IGF2,IGFBP5,IL1RN,IL6ST,INSR,ISG15,ITGB2,KDM6B,KLF2,KLF4,LEF1,LFNG,LGALS3,LIF,LMNA,LRP5,MA…	109
Connective Tissue Development and Function, Tissue Development	growth of connective tissue	2.72e-27	-3.492		ADM,ARID3A,BMP2,BMP4,BMPR1B,CAV1,CBX2,CBX7,CD109,CD44,CD74,CD83,CDH3,CDKN2B,CTHRC1,CXCL8,DCN,DKK3,DUSP4,EFNB2,EIF2AK2,EPHA2,ERF,ERRFI1,FBLN1,FGF2,FGF23,FLT1,FN1,FOSB,FOSL1,FOSL2,FOXO4,FSHB,FYN,GADD45A,GAS6,GREM1,HAS2,HBEGF,HDAC7,HIPK2,HMGA1,IFI30,IFNAR1,IGF2,IGFBP3,IGFBP5,IL10RA,IL18,IL1B,IL6ST,INSR,ITGA5,ITGAV,KITLG,KLF4,KLF9,KSR1,LGALS3,LIF,LMNA,LPAR1,LRIG1,LRP5,LTF,MAP2K3,MMP2,MSTN,MYC,MYCN,ND…	118
Cancer, Organismal Injury and Abnormalities, Reproductive System Disease	mammary tumor	2.91e-27	-0.55		ABAT,ABCB1,ACP5,ACTA2,ADAMTS1,ADGRG6,AGPAT2,AKAP13,AMPH,ANXA1,ANXA3,APP,ARHGEF7,ARID5B,ASXL1,ATP2A1,AXIN2,AXL,BCL2L11,BCL6,BHLHE40,BMP2,BMP4,CACNA1H,CALD1,CAV1,CBX2,CCL3,CCL4,CD44,CD68,CDH2,CDH3,CEBPD,CLDN1,CLU,CMPK2,COL11A2,COL12A1,COL1A2,COL27A1,CPAMD8,CRMP1,CRYAB,CSNK1E,CXCL1,CXCL2,CXCL8,CYP19A1,DAB2,DCN,DLG5,DOCK11,DOT1L,DUSP4,EIF2AK2,EPAS1,EPHA2,ETS1,ETS2,F11R,FABP5,FBLN1,FGF2,FHL2,FHL3,FLNB…	230
Cellular Function and Maintenance	cellular homeostasis	3.3e-27	-5.474		A2M,ADAMTS1,ADCYAP1,ADM,AGPAT2,ANGPTL4,ANXA1,APP,ARHGEF7,ARSB,ATP2A1,ATXN3,AXL,B2M,BCL2L11,BCL3,BCL6,BHLHE40,BMF,BMP4,BST2,C1QTNF1,CACNA1H,CACNB3,CADM1,CADPS,CALB1,CARTPT,CASP7,CAST,CAV1,CBLB,CBX2,CCL3,CCL4,CD36,CD55,CD72,CD74,CD83,CDK5R1,CHD7,CHRNA3,CISH,CLDN1,COL4A1,CORO1A,CRYAB,CSRP3,CXCL1,CXCL2,CXCL8,CYP19A1,CYP26B1,DAPK1,DCN,DEFB1,DEFB4A/DEFB4B,DHH,DMPK,DPP6,DUSP4,EFHD2,EFNB1,EFNB2,EIF2AK2,E…	215
Cancer, Gastrointestinal Disease, Organismal Injury and Abnormalities	digestive organ tumor	6.44e-27	0.829		A2M,A2ML1,ABCB1,ABHD1,ACAP3,ACKR3,ACP5,ACTA1,ACTA2,ACTN1,ADAM19,ADAMTS1,ADAMTS17,ADAMTSL5,ADCYAP1,ADM,AEN,AFAP1,AGPAT2,AGRN,AHNAK,AHNAK2,AKAP13,AKAP7,AKR7A3,AMPH,ANGPTL4,ANO3,ANO6,ANXA1,ANXA3,AOC2,AOX1,APP,ARC,ARHGAP28,ARHGAP31,ARHGEF17,ARHGEF7,ARID3A,ARID5B,ARMC4,ARNT2,ARSB,ARVCF,ASB13,ASL,ASTN2,ASXL1,ATP11A,ATP2A1,ATP6AP1L,ATXN3,AXIN2,AXL,B2M,B3GNT8,BACH1,BACH2,BATF2,BCL2L11,BCL3,BCL6,BEND4,BHL…	769
Cellular Growth and Proliferation, Connective Tissue Development and Function, Tissue Development	proliferation of connective tissue cells	7.56e-27	-3.524		ADM,ARID3A,BMP2,BMP4,BMPR1B,CAV1,CBX2,CBX7,CD109,CD44,CD74,CDH3,CDKN2B,CTHRC1,CXCL8,DCN,DKK3,DUSP4,EFNB2,EIF2AK2,EPHA2,ERF,ERRFI1,FBLN1,FGF2,FGF23,FLT1,FN1,FOSB,FOSL1,FOSL2,FOXO4,FSHB,FYN,GADD45A,GAS6,GREM1,HAS2,HBEGF,HDAC7,IFI30,IFNAR1,IGF2,IGFBP3,IGFBP5,IL18,IL1B,IL6ST,INSR,ITGA5,ITGAV,KITLG,KLF4,KLF9,KSR1,LGALS3,LIF,LMNA,LPAR1,LRIG1,LRP5,LTF,MAP2K3,MMP2,MSTN,MYC,MYCN,NDRG1,NFKBIA,NGF,NOG,NOX4,…	111
Embryonic Development, Organismal Development	development of body trunk	8.11e-27	-2.949	bias	ACKR3,ADAM19,ADAMTS1,ADCYAP1,ADM,AFAP1,AGPAT2,AKAP13,ANKRD1,ANXA1,APP,ARHGEF7,ARID5B,ARMC4,ARSB,ASL,ASXL1,ATP2A1,B2M,BCL2L11,BCL3,BMF,BMP2,BMP4,CADM1,CASP7,CASZ1,CAV1,CBX2,CCBE1,CCDC40,CD14,CD44,CD74,CD83,CDH3,CDH6,CDKN2B,CEBPD,CHD7,CISH,CLEC3B,CLU,COL3A1,COL4A5,CSRP3,CTSH,CTSS,CYP19A1,EFNB1,EHD3,ELK3,EMP1,EPAS1,ERRFI1,ETS1,FBLN1,FCER1G,FGF2,FGF23,FLRT2,FLT1,FN1,FOSB,FOSL2,FSHB,FYN,FZD7,GAL,GAS1,…	180
Cell Death and Survival	cell viability	1.24e-26	-6.179	bias	ABCB1,ACKR3,ADAMTS1,ADCYAP1,AEN,AGRN,AKAP13,AKAP7,APOD,APP,AXL,B2M,BCL2L11,BCL3,BCL6,BHLHE40,BMP2,BMP4,CACNB3,CADM1,CALB1,CAMK1G,CARD10,CARTPT,CASP7,CAV1,CCL3,CCL4,CD44,CD55,CD74,CDH2,CDH3,CDK5R1,CDKN1C,CEBPD,CERK,CISH,CLU,CXCL1,CXCL2,CXCL8,DAB2,DNM1,DOT1L,DUSP5,EFNA4,EFNB1,EGLN3,ELF4,EPHA2,EPHB2,ETS2,FCER1G,FGF2,FLT1,FN1,FOSL1,GADD45A,GADD45B,GAS6,GFRA2,GPC1,GPNMB,HBEGF,HBZ,HIPK2,HMGA1,HTRA3,ICA…	188
Cellular Development, Cellular Growth and Proliferation, Hematological System Development and Function, Hematopoiesis, Lymphoid Tissue Structure and Development, Tissue Development	development of mononuclear leukocytes	1.26e-26	-3.54	bias	ADCYAP1,ADM,ANXA1,APP,ARID3A,ARID5B,ASXL1,AXL,B2M,BACH2,BCL2L11,BCL3,BCL6,BHLHE40,BMP4,CADM1,CBLB,CBX2,CCL3,CD14,CD36,CD44,CD72,CD74,CD83,CHD7,CISH,CXCL1,CYP26B1,DDX58,DHH,DUSP5,EFNB1,EFNB2,ELF4,EPHA1,EPHA2,ETS1,ETS2,FCER1G,FLT1,FOSL1,FYN,FZD7,GADD45A,GADD45B,GAS6,GREM1,HDAC7,HMGA1,ICAM1,IFI16,IFNAR1,IFNAR2,IGF2,IL10RA,IL17D,IL18,IL1B,IL1RN,IL6ST,INF2,IRF1,IRF7,ITGB2,JAG1,KITLG,KLF2,KLF4,LCP1,LEF…	124
Cell Death and Survival	cell death of tumor cell lines	1.27e-26	0.187		ABCB1,ACKR3,ADM,AFAP1,AGPAT2,ANKRD1,APP,ARSB,ATP2A1,ATXN3,AXL,B2M,BACH1,BACH2,BCL2L11,BCL3,BCL6,BHLHE40,BMF,BMP2,BMP4,BMPR1B,CACNA1H,CADM1,CADPS,CALB1,CASP7,CAST,CAV1,CBX2,CD44,CD55,CD99,CDK5R1,CDKN1C,CDR2L,CEBPD,CERK,CERS6,CLU,COL18A1,COL4A1,CREB3L1,CRYAB,CXCL8,DAB2,DAPK1,DDX58,DEFB1,DKK3,DNM1,DUSP4,EGLN3,EIF2AK2,ELL,EPAS1,EPHA2,EPHB2,ETS1,ETS2,FBLN1,FCER1G,FGF2,FLNB,FLT1,FN1,FOSB,FOSL1,FOXO4,G0…	210
Lymphoid Tissue Structure and Development, Tissue Morphology	quantity of lymphatic system cells	1.6e-26	-1.892		ABCB1,ACKR3,ADCYAP1,AKAP13,APP,ARID3A,ARID5A,ARID5B,ASXL1,AXL,B2M,BACH2,BCL2L11,BCL3,BCL6,BHLHE40,BMF,CBLB,CCL4,CD36,CD44,CD72,CD74,CD83,CDKN2B,CHST2,CISH,CORO1A,CTSS,CYP19A1,DDX58,DHH,DKK3,EFNB1,EFNB2,ELF4,ETS1,ETS2,F3,FABP5,FCER1G,FGF23,FLT1,FOSB,FYN,GADD45A,GADD45B,HOXA3,ICAM1,IFNAR1,IFNAR2,IGF2,IGFBP3,IL10RA,IL18,IL1B,IL6ST,IRF1,ISG15,ITGB2,KITLG,KLF2,KLF4,LGALS3,LIF,LSP1,MAF,MAP3K14,MAP3K8,M…	130
Cellular Development, Cellular Growth and Proliferation, Hematological System Development and Function, Hematopoiesis, Lymphoid Tissue Structure and Development, Tissue Development	differentiation of mononuclear leukocytes	1.83e-26	-3.807	bias	ADCYAP1,ANXA1,APP,ARID3A,ARID5B,ASXL1,AXL,B2M,BACH2,BCL2L11,BCL3,BCL6,BHLHE40,BMP4,CADM1,CBLB,CBX2,CCL3,CD14,CD36,CD44,CD72,CD74,CD83,CHD7,CISH,CXCL1,CXCL8,CYP26B1,DDX58,DHH,DUSP5,EFNB1,EFNB2,ELF4,EPHA1,EPHA2,ETS1,ETS2,FCER1G,FLT1,FOSL1,FYN,FZD7,GADD45A,GADD45B,GAS6,GREM1,HDAC7,HMGA1,ICAM1,IFI16,IFNAR1,IFNAR2,IGF2,IL10RA,IL17D,IL18,IL1B,IL1RN,IL6ST,INF2,IRF1,IRF7,ITGB2,JAG1,KITLG,KLF2,KLF4,LCP1,L…	124
Cellular Development, Cellular Growth and Proliferation, Hematological System Development and Function, Hematopoiesis, Lymphoid Tissue Structure and Development, Tissue Development	hematopoiesis of mononuclear leukocytes	3.95e-26	-3.728	bias	ADCYAP1,ANXA1,APP,ARID3A,ARID5B,ASXL1,AXL,B2M,BACH2,BCL2L11,BCL3,BCL6,BHLHE40,BMP4,CADM1,CBLB,CBX2,CCL3,CD14,CD36,CD44,CD72,CD74,CD83,CHD7,CISH,CXCL1,CYP26B1,DDX58,DHH,DUSP5,EFNB1,EFNB2,ELF4,EPHA1,EPHA2,ETS1,ETS2,FCER1G,FLT1,FOSL1,FYN,FZD7,GADD45A,GADD45B,GAS6,GREM1,HDAC7,HMGA1,ICAM1,IFI16,IFNAR1,IFNAR2,IGF2,IL10RA,IL17D,IL18,IL1B,IL1RN,IL6ST,INF2,IRF1,IRF7,ITGB2,JAG1,KITLG,KLF2,KLF4,LCP1,LEF1,LF…	123
Connective Tissue Disorders, Inflammatory Disease, Organismal Injury and Abnormalities, Skeletal and Muscular Disorders	Rheumatic Disease	4.25e-26	0.593		ABCB1,ACTA1,ACTA2,ADAM8,ADAMTS1,ADAMTS17,ADGRE5,ADGRG6,ADM,AKAP13,ANXA1,AXL,B2M,BCL2L11,BCL3,BCL6,BMP2,BMP4,C1QA,C1QB,C1QTNF6,CACNA1H,CALD1,CCL3,CCL4,CD36,CD44,CD68,CD72,CD74,CD83,CERS6,CLEC3B,CLU,COL11A2,COL3A1,COL4A5,COL9A2,CRYAB,CTSS,CXCL1,CXCL2,CXCL8,CYB5D1,CYP19A1,CYYR1,DKK3,DNM1,EFNB1,EGLN3,EPAS1,ERRFI1,F11R,FABP4,FCER1G,FGF2,FLT1,FMOD,FN1,FOSB,G0S2,GADD45B,GSN,HDAC7,HOXC5,ICAM1,IFIH1,IFIT1…	174
Cancer, Gastrointestinal Disease, Organismal Injury and Abnormalities	digestive system cancer	4.47e-26	1.035		A2M,A2ML1,ABCB1,ABHD1,ACAP3,ACKR3,ACP5,ACTA1,ACTA2,ACTN1,ADAM19,ADAMTS1,ADAMTS17,ADAMTSL5,ADCYAP1,ADM,AEN,AFAP1,AGPAT2,AGRN,AHNAK,AHNAK2,AKAP13,AKAP7,AKR7A3,AMPH,ANGPTL4,ANO3,ANO6,ANXA1,ANXA3,AOC2,AOX1,APP,ARC,ARHGAP28,ARHGAP31,ARHGEF17,ARHGEF7,ARID3A,ARID5B,ARMC4,ARNT2,ARSB,ARVCF,ASB13,ASL,ASTN2,ASXL1,ATP11A,ATP2A1,ATP6AP1L,ATXN3,AXIN2,AXL,B2M,B3GNT8,BACH1,BACH2,BATF2,BCL2L11,BCL3,BCL6,BEND4,BHL…	760
Cellular Movement	homing of cells	1.65e-25	-5.935	bias	A2M,ACKR3,ACTN1,ADAM8,ANO6,ANXA1,APP,ARHGEF7,AXL,BMP2,BMP4,CAPG,CAV1,CCL3,CCL4,CD36,CD44,CD72,CD74,CHST2,CLU,CORO1A,CXCL1,CXCL2,CXCL8,CYP19A1,DEFB1,DEFB4A/DEFB4B,DNM1,EFNB1,EFNB2,ELF4,EPHA2,EPHB2,FCER1G,FGF2,FLT1,FN1,FOSL1,FYN,GAS6,GLRX,GREM1,GSN,HBEGF,HOMER3,ICAM1,IGF2,IGFBP3,IL18,IL1B,ITGA5,ITGAV,ITGB2,KITLG,LCP1,LEF1,LGALS3,LIF,LPAR1,LSP1,MAP3K14,MMP2,MST1,MYC,NEDD9,NGF,NPR1,NPTX1,NRCAM,NRP1,P…	107
Cancer, Organismal Injury and Abnormalities	neoplasia of cells	1.76e-25	-2.463		ABCB1,ADAM19,ADAMTS1,AHNAK,AHNAK2,ANGPTL4,ANO3,ANXA1,ARC,ARG2,ARHGEF17,ARID3A,ARID5B,ARSB,ASXL1,ATP2A1,ATXN3,AXIN2,AXL,B2M,BACH1,BACH2,BCL2L11,BCL3,BCL6,BMF,BMP2,BMP4,BMPR1B,C1QTNF1,CABP1,CADM1,CADPS,CALD1,CAP2,CAST,CASZ1,CAV1,CBLB,CD109,CD14,CD44,CD55,CD74,CD83,CD99,CDH2,CDH3,CHD7,CLU,CMPK2,CNTNAP2,COBLL1,COL11A2,COL12A1,COL18A1,COL1A2,COL27A1,COL3A1,COL4A1,CPAMD8,CPNE7,CREB3L1,CSMD2,CSNK1E,CSRP…	356
Cardiovascular System Development and Function, Cellular Movement	migration of endothelial cells	2.04e-25	-3.59	bias	ACKR3,ADAMTS1,ADM,ANGPTL4,ANXA3,AXL,BMP2,BMP4,CAV1,CCBE1,CD36,CD44,COL18A1,COL4A1,CRYAB,CXCL1,CXCL8,DCN,EFNB2,ETS1,F11R,F3,FGF2,FLNB,FLT1,FN1,GADD45A,GAS6,GPC1,GREM1,ICAM1,IGF2,IGFBP3,IL1B,ITGAV,ITGB2,KLF2,MAP2K3,MMP2,MYC,NDP,NOX4,NOXA1,NR4A2,NRP1,OLR1,PDGFB,PIM1,PLAUR,PTPN6,RCAN1,RGCC,S100A2,SCG2,SDC4,SEMA5A,SERPINE1,SFRP4,SP100,SPP1,STAT3,STC1,TGFB1,TGFB2,TGFBI,TGFBR2,THBS1,TIMP1,TIMP3,TMSB10/T…	75
Lymphoid Tissue Structure and Development, Tissue Morphology	quantity of lymphoid cells	2.13e-25	-1.755	bias	ABCB1,ACKR3,ADCYAP1,AKAP13,APP,ARID3A,ARID5A,ARID5B,ASXL1,AXL,B2M,BACH2,BCL2L11,BCL3,BHLHE40,BMF,CBLB,CCL4,CD36,CD44,CD72,CD74,CD83,CDKN2B,CHST2,CISH,CORO1A,CTSS,CYP19A1,DDX58,DKK3,EFNB1,EFNB2,ELF4,ETS1,ETS2,F3,FABP5,FCER1G,FGF23,FLT1,FOSB,FYN,GADD45A,GADD45B,HOXA3,ICAM1,IFNAR1,IFNAR2,IGF2,IGFBP3,IL10RA,IL18,IL1B,IL6ST,IRF1,ISG15,ITGB2,KITLG,KLF2,KLF4,LGALS3,LIF,LSP1,MAF,MAP3K14,MAP3K8,MERTK,MMP1…	122
Inflammatory Response	immune response of cells	2.4e-25	-2.801	bias	ABCB1,ADCYAP1,ANXA1,ANXA3,APP,ATXN3,AXL,BCL2L11,BCL6,BHLHE40,C1QA,CALB1,CAPG,CAV1,CCL3,CD14,CD36,CD44,CD55,CD68,CD74,CD83,CDK5R1,CERK,CORO1A,CTSS,CXCL1,CXCL8,DDX58,DHX58,EIF2AK2,ETS1,ETS2,F3,FCER1G,FN1,FYN,GAS6,GLRX,GSN,HBEGF,ICAM1,IFIH1,IFNAR1,IFNAR2,IL10RA,IL18,IL1B,IL6ST,IRF1,IRF7,ISG15,ITGAV,ITGB2,KLF2,LGALS3,LTF,MAP3K8,MERTK,MEX3B,MFGE8,MID1,MMP25,MNT,MYC,NR4A2,PLAUR,POSTN,PTPN6,PTX3,PYCARD,…	106
Cellular Development, Cellular Growth and Proliferation, Embryonic Development, Hematological System Development and Function, Hematopoiesis, Lymphoid Tissue Structure and Development, Organ Development, Organismal Development, Tissue Development	lymphopoiesis	3.22e-25	-4.072	bias	ADCYAP1,ANXA1,ARID3A,ARID5B,ASXL1,AXL,B2M,BACH2,BCL2L11,BCL3,BCL6,BHLHE40,BMP4,CADM1,CBLB,CBX2,CCL3,CD14,CD36,CD44,CD72,CD74,CD83,CHD7,CISH,CXCL1,CYP26B1,DDX58,DHH,DUSP5,EFNB1,EFNB2,ELF4,EPHA1,EPHA2,ETS1,ETS2,FCER1G,FLT1,FOSL1,FYN,FZD7,GADD45A,GADD45B,GAS6,HDAC7,HMGA1,ICAM1,IFNAR1,IFNAR2,IGF2,IL10RA,IL17D,IL18,IL1B,IL1RN,IL6ST,INF2,IRF1,ITGB2,JAG1,KITLG,KLF2,KLF4,LCP1,LEF1,LFNG,LGALS3,LIF,LMO2,LS…	117
Skeletal and Muscular System Development and Function	morphology of muscle	3.3e-25			ACTA1,ADAM19,ADCYAP1,AKAP13,APP,ARID3A,ATP2A1,BACH1,BCL3,BMP4,CACNA1H,CACNB3,CAST,CAV1,CD55,CDH2,CLU,COL12A1,CRYAB,CSRP3,CYP19A1,DCN,DHH,DMPK,DUSP5,ENPP1,FGF2,FGF23,FHL2,FMOD,FN1,FSTL3,HBEGF,HMGA1,HOXA3,HSD11B1,ICAM1,IDUA,IFRD1,IGFBP3,IGFBP5,IL18,IL1B,IL6ST,INSR,ITGAV,KITLG,KLF15,KLF2,KLF4,LIF,LIMS1,LMCD1,LMNA,LMO7,LPL,MAP2K3,MARCKSL1,MMP2,MSTN,MYC,MYCN,MYH11,NFKBIA,NOX4,NPR1,PDE5A,PDGFB,PDLIM5,P…	99
Cell Death and Survival	apoptosis of tumor cell lines	4.06e-25	-0.397		ABCB1,ADM,AGPAT2,ANKRD1,APP,ARSB,ATP2A1,B2M,BACH1,BACH2,BCL2L11,BCL3,BCL6,BHLHE40,BMF,BMP2,BMP4,BMPR1B,CALB1,CASP7,CAST,CAV1,CBX2,CD44,CD55,CD99,CDK5R1,CDKN1C,CEBPD,CERS6,CLU,COL18A1,COL4A1,CRYAB,CXCL8,DAB2,DAPK1,DDX58,DEFB1,DKK3,DNM1,DUSP4,EIF2AK2,ELL,EPAS1,EPHA2,EPHB2,ETS1,ETS2,FBLN1,FGF2,FLNB,FLT1,FN1,FOSB,FOSL1,FOXO4,G0S2,GADD45A,GADD45B,GAL,GAS1,GLRX,GSN,HBEGF,HIC1,HIPK2,HMGA1,IFI16,IFI6,IFN…	176
Cancer, Organismal Injury and Abnormalities	breast or colorectal cancer	4.87e-25	0.5		A2ML1,ABAT,ABCB1,ACAP3,ACKR3,ACP5,ACTA1,ACTA2,ADAM19,ADAMTS1,ADAMTSL5,ADGRG6,ADM,AFAP1,AGPAT2,AGRN,AHNAK2,AKAP13,AKAP7,AMPH,ANGPTL4,ANO3,ANXA1,ANXA3,AOC2,APP,ARC,ARHGAP31,ARHGEF17,ARHGEF7,ARID5B,ARMC4,ARVCF,ASB13,ASTN2,ASXL1,ATP11A,ATP2A1,AXIN2,AXL,B2M,B3GNT8,BACH2,BATF2,BCL2L11,BCL3,BCL6,BEND4,BHLHE40,BMP2,BMP4,BMPR1B,BST2,C1QTNF6,CABP1,CACNA1H,CACNB3,CADPS,CALD1,CAMK1G,CAPG,CARD10,CASP7,CAST,CA…	523
Cellular Growth and Proliferation, Lymphoid Tissue Structure and Development	proliferation of lymphatic system cells	5.11e-25	-1.841		A2M,ADCYAP1,ADM,AHNAK,AKAP13,ANXA1,APP,AXL,B2M,BACH2,BCL2L11,BCL3,BCL6,BHLHE40,BMP2,BMP4,BMPR1B,CAV1,CBLB,CBX2,CCL3,CCL4,CD14,CD36,CD44,CD55,CD72,CD74,CD83,CD99,CDKN2B,CISH,CORO1A,CXCL8,DKK3,EFNB1,EFNB2,EIF2AK2,ELF4,EPHA2,EPHB2,ETS1,ETS2,FCER1G,FGF2,FN1,FOXO4,FYN,GADD45A,GADD45B,GAL,GPNMB,HMGA1,ICAM1,IFNAR1,IFNAR2,IGF2,IGFBP2,IGFBP3,IL18,IL1B,IL1RN,IL6ST,IRF1,IRS2,ISG15,ISG20,ITGA5,ITGB2,JAG1,KIT…	130
Cellular Movement	cellular infiltration	5.18e-25	0.272		ADAM8,ADM,ANXA1,ANXA3,APP,CAV1,CBLB,CCL3,CCL4,CD14,CD36,CD44,CD55,CDH3,CRYAB,CTSS,CXCL2,CXCL8,CYP19A1,DCN,EGLN3,EPHA2,ETS1,F3,FABP4,FCER1G,FGF2,FLT1,FN1,GAS6,ICAM1,IGFBP3,IL18,IL1B,IL1RN,IL6ST,ITGB2,KITLG,LCAT,LGALS3,LIF,LTC4S,LTF,MAP3K14,MAP3K8,MAT1A,MGAT5,MMP2,NDRG1,NFKBIA,NOG,NRP1,NT5E,PCOLCE2,PDGFA,PDGFB,PLAT,PTMA,PTPN6,PTX3,REN,RSPO3,RUNX3,S100A8,SELP,SERPINE1,SERPING1,SFRP1,SGK1,SMAD7,SOCS2…	90
Hematological System Development and Function, Lymphoid Tissue Structure and Development, Tissue Morphology	quantity of lymphocytes	5.45e-25	-1.678	bias	ABCB1,ACKR3,ADCYAP1,AKAP13,APP,ARID3A,ARID5A,ARID5B,ASXL1,AXL,B2M,BACH2,BCL2L11,BCL3,BHLHE40,BMF,CBLB,CCL4,CD36,CD44,CD72,CD74,CD83,CDKN2B,CHST2,CISH,CORO1A,CTSS,CYP19A1,DDX58,DKK3,EFNB1,EFNB2,ELF4,ETS1,ETS2,F3,FABP5,FCER1G,FGF23,FLT1,FOSB,FYN,GADD45A,GADD45B,HOXA3,ICAM1,IFNAR1,IFNAR2,IGF2,IGFBP3,IL10RA,IL18,IL6ST,IRF1,ISG15,ITGB2,KITLG,KLF2,KLF4,LGALS3,LIF,LSP1,MAF,MAP3K14,MAP3K8,MERTK,MMP19,MNT…	121
Connective Tissue Disorders, Inflammatory Disease, Inflammatory Response, Organismal Injury and Abnormalities, Skeletal and Muscular Disorders	inflammation of joint	6.7e-25	0.536		ABCB1,ACTA1,ACTA2,ADAM8,ADAMTS1,ADAMTS17,ADGRE5,ADGRG6,ADM,AKAP13,ANXA1,AXL,B2M,BCL2L11,BCL3,BCL6,BMP2,BMP4,C1QA,C1QTNF6,CACNA1H,CALD1,CCL3,CCL4,CD36,CD44,CD68,CD72,CD74,CD83,CERS6,CLEC3B,CLU,COL11A2,COL3A1,COL4A5,COL9A2,CRYAB,CTSS,CXCL1,CXCL2,CXCL8,CYB5D1,CYP19A1,CYYR1,DNM1,EFNB1,EGLN3,EPAS1,ERRFI1,F11R,FABP4,FCER1G,FGF2,FLT1,FMOD,FN1,FOSB,G0S2,GADD45B,GSN,HDAC7,HOXC5,ICAM1,IFNAR1,IFNAR2,IGFBP5,…	156
Cancer, Organismal Injury and Abnormalities	growth of tumor	9.29e-25	-1.483		ACKR3,ADAMTS1,ADM,ANGPTL4,ANXA1,AXL,BAMBI,BATF2,BMP2,BMP4,BST2,CARD10,CAV1,CCL3,CD36,CD44,CDH3,CDKN2B,CERS6,CLU,COL18A1,COL4A1,CTSS,CXCL1,CXCL8,CYP19A1,DAPK1,DCN,EFNB2,EPAS1,EPHA2,EPHB2,ETS1,F3,FABP5,FCER1G,FGF2,FHL2,FLT1,FN1,FOSL1,GADD45A,GAS6,GPC1,GPNMB,GREM1,H19,HBEGF,HIC1,HMGA1,ICAM1,IFITM3,IFNAR1,IGF2,IGFBP2,IGFBP3,IGFBP5,IL18,IL1B,IL1RN,IL6ST,INSR,IRF1,ITGA5,JAG1,KITLG,LAMB1,LEF1,LGALS3,LIF…	133
Cellular Assembly and Organization, Cellular Function and Maintenance	organization of cytoskeleton	1.47e-24	-6.862	bias	A2M,ACTN1,ADCYAP1,ADGRG6,ADM,AFAP1,AGRN,AHNAK,ANGPTL4,ANXA1,APP,ARC,ARHGEF17,ARHGEF7,ARSB,ATXN3,AXL,BCL6,BICDL1,BMP2,BMP4,BST2,C1QA,CACNA1H,CALD1,CAMK1G,CAP2,CAPG,CAST,CAV1,CCL3,CD44,CD99,CDH2,CDK5R1,CHRNA3,CLU,CNTNAP2,CORO1A,CRMP1,CRYAB,CSNK1D,CTSS,CXCL1,CXCL8,CYP19A1,DAPK1,DBN1,DCLK1,DHH,DKK3,DLG5,DNM1,DPYSL3,EFHD1,EFNB1,EFNB2,EPHA2,EPHB2,ETS1,F3,FGD4,FGF2,FHL2,FHL3,FLNB,FLT1,FMNL3,FN1,FSCN1,FY…	191
Cellular Development, Cellular Growth and Proliferation	cell proliferation of tumor cell lines	1.64e-24	-2.677		A2M,ABCB1,ACKR3,ACTN1,ADAMTS1,ADCYAP1,ADM,AFAP1,AHNAK,ANGPTL4,ANO3,ANXA1,APP,ARID3A,AXL,BATF2,BCL2L11,BCL3,BCL6,BMP2,BMP4,BMPR1B,CARD10,CASP7,CASZ1,CAV1,CBX7,CCL3,CD44,CD72,CD74,CD99,CDK5R1,CDKN1C,CDKN2B,CEBPD,CLU,COL18A1,CSNK1D,CSNK1E,CXCL1,CXCL8,CYP19A1,DAB2,DCLK1,DCN,DDX58,DEFB1,DKK3,DLG5,DUSP4,DUSP5,ELL,ELMSAN1,EMP1,EPAS1,EPHA1,EPHA2,ERRFI1,ETS1,ETS2,F3,FABP5,FCER1G,FGF2,FHL2,FLT1,FN1,FOSB,FO…	212
Cardiovascular Disease	occlusion of blood vessel	2.63e-24	-2.208		ABCB1,ACTA2,ADM,AKAP13,ANGPTL4,APP,ARG2,ASTN2,BMPR1B,CACNB3,CAV1,CBLB,CD14,CD36,CD44,CD55,CD68,CDR2L,CERS6,CLU,COL18A1,COL5A2,CSMD2,CTSS,CXCL2,CYP19A1,CYP26B1,DOCK9,F3,FABP4,FABP5,FGF23,FLT1,FN1,FOSB,GREM1,ICAM1,IGF2,IL18,IL1B,IL1RN,INSR,ITGA8,ITGAV,ITGB2,KCNJ8,KLF2,KLF4,LCAT,LGALS3,LPL,LRIG1,LRP11,LRP5,LRRC17,MFGE8,MICAL2,MMP11,MMP2,NFKBIA,NPR1,NPR3,OLR1,PARVA,PDE10A,PDE5A,PDE7B,PDPN,PLAT,PLAUR,…	99
Cardiovascular Disease, Organismal Injury and Abnormalities	atherosclerosis	4.72e-24	-1.982		ABCB1,ACTA2,ADM,AKAP13,ANGPTL4,APP,ARG2,ASTN2,BMPR1B,CACNB3,CAV1,CD14,CD36,CD44,CD55,CD68,CDR2L,CERS6,CLU,COL18A1,COL5A2,CSMD2,CTSS,CXCL2,CYP19A1,CYP26B1,DOCK9,F3,FABP4,FABP5,FGF23,FLT1,FN1,FOSB,GREM1,ICAM1,IGF2,IL18,IL1B,IL1RN,INSR,ITGA8,ITGAV,ITGB2,KCNJ8,KLF2,KLF4,LCAT,LGALS3,LPL,LRIG1,LRP11,LRP5,LRRC17,MFGE8,MICAL2,MMP11,MMP2,NFKBIA,NPR1,NPR3,OLR1,PARVA,PDE10A,PDE5A,PDE7B,PDPN,PLAT,PLAUR,PTX3,…	95
Cellular Development, Cellular Growth and Proliferation, Hematological System Development and Function, Lymphoid Tissue Structure and Development	proliferation of mononuclear leukocytes	6.05e-24	-1.501		A2M,ADCYAP1,AHNAK,AKAP13,ANXA1,AXL,B2M,BACH2,BCL2L11,BCL3,BCL6,BHLHE40,BMP4,CAV1,CBLB,CBX2,CCL4,CD14,CD36,CD44,CD55,CD72,CD74,CD83,CD99,CDKN2B,CISH,CORO1A,CXCL2,DKK3,EFNB1,EFNB2,EIF2AK2,ELF4,EPHA2,EPHB2,ETS1,ETS2,FCER1G,FN1,FYN,GADD45A,GADD45B,GAL,GPNMB,HMGA1,ICAM1,IFNAR1,IFNAR2,IGF2,IGFBP2,IL10RA,IL18,IL1B,IL1RN,IL6ST,IRF1,IRS2,ISG15,ISG20,ITGA5,ITGB2,JAG1,KITLG,KLF2,KLF4,KLF9,KSR1,LAPTM5,LCP1,L…	122
Hematological System Development and Function, Tissue Morphology	quantity of mononuclear leukocytes	6.05e-24	-1.496		ABCB1,ACKR3,ADCYAP1,AKAP13,APP,ARID3A,ARID5A,ARID5B,ASXL1,AXL,B2M,BACH2,BCL2L11,BCL3,BHLHE40,BMF,CBLB,CCL4,CD36,CD44,CD72,CD74,CD83,CDKN2B,CHST2,CISH,CORO1A,CTSS,CXCL8,CYP19A1,DDX58,DKK3,EFNB1,EFNB2,ELF4,ETS1,ETS2,F3,FABP5,FCER1G,FGF23,FLT1,FOSB,FYN,GADD45A,GADD45B,HOXA3,ICAM1,IFNAR1,IFNAR2,IGF2,IGFBP3,IL10RA,IL18,IL6ST,IRF1,ISG15,ITGB2,KITLG,KLF2,KLF4,LGALS3,LIF,LSP1,MAF,MAP3K14,MAP3K8,MERTK,MMP…	122
Cardiovascular Disease, Cardiovascular System Development and Function	abnormal morphology of cardiovascular system	6.69e-24			ACKR3,ACTA2,ADAM19,ADM,AKAP13,ARID3A,ARSB,AXL,BACH1,BCL6,BMP2,CACNA1H,CACNB3,CASP7,CAV1,CD36,CD44,CDH2,CLU,COL18A1,COL3A1,CSRP3,DOT1L,EFNB2,EGLN3,EHD3,ELK3,ENPP1,F3,FBLN1,FGF2,FLRT2,FLT1,FMOD,FN1,GADD45A,HAS2,HBEGF,HBZ,HDAC7,HMGA1,HOXA3,IDUA,IGF2,IL18,IL1RN,IL6ST,ITGA5,ITGAV,JAG1,KLF2,LEF1,LIF,LMNA,LMO2,LPL,LRP5,LY6E,MERTK,MMP15,MMP2,MYC,MYCN,MYH11,NEXN,NOX4,NPR1,NRP1,PDGFA,PDGFB,PDLIM5,PDPN,PER2…	101
Cardiovascular Disease, Organismal Injury and Abnormalities	vaso-occlusion	7.19e-24	-2.077		ABCB1,ACTA2,ADM,AKAP13,ANGPTL4,APP,ARG2,ASTN2,BMPR1B,CACNB3,CAV1,CBLB,CD14,CD36,CD44,CD55,CD68,CDR2L,CERS6,CLU,COL18A1,COL5A2,CSMD2,CTSS,CXCL2,CYP19A1,CYP26B1,DOCK9,F3,FABP4,FABP5,FGF23,FLT1,FN1,FOSB,GREM1,ICAM1,IGF2,IL18,IL1B,IL1RN,INSR,ITGA8,ITGAV,ITGB2,KCNJ8,KLF2,KLF4,LCAT,LGALS3,LPL,LRIG1,LRP11,LRP5,LRRC17,MFGE8,MICAL2,MMP11,MMP2,NFKBIA,NPR1,NPR3,OLR1,PARVA,PDE10A,PDE5A,PDE7B,PDPN,PLAT,PLAUR,…	98
Cardiovascular Disease, Organismal Injury and Abnormalities	occlusion of artery	1.16e-23	-1.944		ABCB1,ACTA2,ADM,AKAP13,ANGPTL4,APP,ARG2,ASTN2,BMPR1B,CACNB3,CAV1,CBLB,CD14,CD36,CD44,CD55,CD68,CDR2L,CERS6,CLU,COL18A1,COL5A2,CSMD2,CTSS,CXCL2,CYP19A1,CYP26B1,DOCK9,F3,FABP4,FABP5,FGF23,FLT1,FN1,FOSB,GREM1,ICAM1,IGF2,IL18,IL1B,IL1RN,INSR,ITGA8,ITGAV,ITGB2,KCNJ8,KLF2,KLF4,LCAT,LGALS3,LPL,LRIG1,LRP11,LRP5,LRRC17,MFGE8,MICAL2,MMP11,MMP2,NFKBIA,NPR1,NPR3,OLR1,PARVA,PDE10A,PDE5A,PDE7B,PDPN,PLAT,PLAUR,…	97
Cancer, Organismal Injury and Abnormalities	cancer of cells	1.19e-23	-1.523		ABCB1,ADAM19,ADAMTS1,AHNAK,AHNAK2,ANGPTL4,ANO3,ANXA1,ARC,ARG2,ARHGEF17,ARID5B,ARSB,ASXL1,ATP2A1,ATXN3,AXIN2,AXL,B2M,BACH1,BACH2,BCL2L11,BCL6,BMF,BMP2,BMP4,BMPR1B,C1QTNF1,CABP1,CADM1,CADPS,CALD1,CAP2,CAST,CASZ1,CAV1,CBLB,CD109,CD14,CD44,CD55,CD74,CD83,CD99,CDH2,CDH3,CHD7,CLU,CMPK2,CNTNAP2,COBLL1,COL11A2,COL12A1,COL18A1,COL1A2,COL27A1,COL3A1,COL4A1,CPAMD8,CPNE7,CREB3L1,CSMD2,CSRP3,CTHRC1,CTSH,CXCL1…	342
Cancer, Organismal Injury and Abnormalities	advanced malignant solid tumor	1.33e-23	-1.328		ABAT,ABCB1,ACKR3,ACP5,ACTA2,ADAMTS1,ADM,ANGPTL4,ANXA1,ARL4C,AXL,B2M,CALD1,CAPG,CAV1,CD36,CD44,CDH2,CDH6,CEBPD,CHRNA3,CLU,COL18A1,COL4A1,CXCL8,CYP19A1,DAB2,DPYSL3,DUSP4,EMP1,ENPEP,EPAS1,EPHA2,FGF2,FLRT2,FLT1,FN1,FSTL3,FYN,FZD7,GLRX,HMGA1,HSD11B1,ICAM1,IFI30,IFITM2,IFNAR1,IFNAR2,IGF2,IGFBP2,IGFBP5,IL18,IL1RN,INSR,IRF7,JAG1,KLF4,KLK10,KRT18,KRT8,LAMB3,LGALS3,LIMD2,LMCD1,LOC102724428/SIK1,LRIG1,LRRC1…	115
Cancer, Gastrointestinal Disease, Organismal Injury and Abnormalities	gastrointestinal neoplasia	1.63e-23	0.197		A2M,A2ML1,ABCB1,ACAP3,ACKR3,ACP5,ACTA1,ACTA2,ADAM19,ADAMTS1,ADAMTSL5,ADCYAP1,ADM,AEN,AFAP1,AGPAT2,AGRN,AHNAK,AHNAK2,AKAP13,AKAP7,AMPH,ANGPTL4,ANO3,ANO6,ANXA1,ANXA3,AOC2,AOX1,APP,ARC,ARHGAP28,ARHGAP31,ARHGEF17,ARHGEF7,ARID3A,ARID5B,ARMC4,ARVCF,ASB13,ASL,ASTN2,ASXL1,ATP11A,ATP2A1,ATXN3,AXIN2,AXL,B2M,B3GNT8,BACH1,BACH2,BATF2,BCL2L11,BCL3,BCL6,BEND4,BHLHE40,BMP2,BMP4,BMPR1B,BST2,C1QC,C1QTNF1,C1QTNF6,…	675
Endocrine System Disorders, Gastrointestinal Disease, Metabolic Disease, Organismal Injury and Abnormalities	diabetes mellitus	1.66e-23	0.41		A2M,ACTA2,ANXA1,APOD,B2M,BACH2,BCL2L11,BMP2,BMP4,CAPG,CARTPT,CBLB,CCDC68,CCL3,CCL4,CD36,CD44,CD74,CEBPD,CISH,CLEC3B,CLU,CNTNAP2,COL11A2,COL12A1,COL18A1,COL1A2,COL27A1,COL3A1,COL4A1,COL4A5,COL5A2,COL9A2,CPT1A,CSNK1D,CTSH,CTSS,CXCL8,CYP19A1,DKK3,DPYSL3,ENPEP,ENPP1,F3,FABP4,FCER1G,FLT1,FN1,FRMD3,FXYD2,FYN,GAL,GAS1,GAS6,GBP4,GPNMB,HERC6,HMGA1,HOXA3,HSD11B1,ICAM1,IFI16,IFI44,IFIH1,IFIT1,IFIT2,IFIT3,IF…	159
Cellular Movement	chemotaxis	1.8e-23	-5.586	bias	A2M,ACKR3,ACTN1,ADAM8,ANO6,ANXA1,APP,ARHGEF7,AXL,BMP2,BMP4,CAPG,CAV1,CCL3,CCL4,CD36,CD44,CD72,CD74,CLU,CORO1A,CXCL1,CXCL2,CXCL8,CYP19A1,DEFB1,DEFB4A/DEFB4B,EFNB1,EFNB2,EPHA2,EPHB2,FCER1G,FGF2,FLT1,FN1,FOSL1,FYN,GAS6,GLRX,GREM1,GSN,HBEGF,HOMER3,ICAM1,IGF2,IL18,IL1B,ITGAV,ITGB2,KITLG,LCP1,LEF1,LGALS3,LIF,LPAR1,LSP1,MAP3K14,MMP2,MST1,NEDD9,NGF,NPR1,NPTX1,NRCAM,NRP1,PDGFA,PDGFB,PLAT,PLAUR,PTPN6,RELB,…	100
Cellular Function and Maintenance	function of blood cells	2.98e-23	0.175		ABCB1,ADCYAP1,AHNAK,AKAP13,ANO6,AXL,B2M,BACH2,BCL2L11,BCL3,BCL6,BHLHE40,CACNB3,CAPG,CAV1,CBLB,CBX2,CCBE1,CD14,CD36,CD44,CD55,CD74,CHST2,CTSS,CXCL8,DDX58,DUSP4,ELF4,ETS1,F11R,F3,FCER1G,FLT1,FYN,GADD45B,GAS6,GPNMB,GSN,ICAM1,IDUA,IFI30,IFIH1,IFNAR1,IFNAR2,IL10RA,IL18,IL1B,IRF1,IRF7,ITGB2,KLF2,LCP1,LGALS3,LSP1,MAP2K3,MARCKSL1,MERTK,MST1,MYC,NEDD9,NFKBIA,NPY1R,NT5E,PER2,PIM1,PLAT,PLAUR,PTPRCAP,PYCARD,…	97
Cell-To-Cell Signaling and Interaction, Cellular Assembly and Organization	cell-cell contact	3.38e-23	-3.233	bias	ACTN1,ADAM8,ADGRE5,AGRN,AMPH,ANXA1,APP,ARHGEF7,B2M,CACNA1H,CADM1,CAV1,CD36,CD44,CD99,CDH2,CDH3,CDK5R1,CLDN1,CLDN11,CLSTN3,CLU,CNTNAP2,COL4A1,COL4A5,CSRP3,CXCL8,CYP19A1,DAB2,DCLK1,DHH,DLG5,DNM1,DUSP4,EFNB2,EPHB2,F11R,FGF2,FLRT2,FN1,FSCN1,FYN,GPM6A,HDAC7,HIPK2,HOXA4,ICAM1,IFI16,IFRD1,IGF2,IGSF9,IGSF9B,ITGA5,ITGB2,KLF2,LGALS3,LIMS1,MAP3K14,MARCKSL1,MMP2,MSTN,MYCN,NCAM1,NGF,NLGN3,NPTX1,NPTX2,NRCAM,NR…	108
Cellular Development, Cellular Growth and Proliferation, Hematological System Development and Function, Lymphoid Tissue Structure and Development	proliferation of immune cells	3.59e-23	-1.231		A2M,ADCYAP1,AHNAK,AKAP13,ANXA1,AXL,B2M,BACH2,BCL2L11,BCL3,BCL6,BHLHE40,BMP4,CAV1,CBLB,CBX2,CCL4,CD14,CD36,CD44,CD55,CD72,CD74,CD83,CD99,CDKN2B,CISH,CORO1A,CXCL2,DCN,DKK3,EFNB1,EFNB2,EIF2AK2,ELF4,EPHA2,EPHB2,ETS1,ETS2,FCER1G,FN1,FYN,GADD45A,GADD45B,GAL,GPNMB,HMGA1,ICAM1,IFNAR1,IFNAR2,IGF2,IGFBP2,IL10RA,IL18,IL1B,IL1RN,IL6ST,IRF1,IRS2,ISG15,ISG20,ITGA5,ITGB2,JAG1,KITLG,KLF2,KLF4,KLF9,KSR1,LAPTM5,LC…	124
Cancer, Gastrointestinal Disease, Organismal Injury and Abnormalities	gastrointestinal tract cancer	5.45e-23	0.786		A2M,A2ML1,ABCB1,ACAP3,ACKR3,ACP5,ACTA1,ACTA2,ADAM19,ADAMTS1,ADAMTSL5,ADCYAP1,ADM,AEN,AFAP1,AGPAT2,AGRN,AHNAK,AHNAK2,AKAP13,AKAP7,AMPH,ANGPTL4,ANO3,ANO6,ANXA1,ANXA3,AOC2,AOX1,APP,ARC,ARHGAP28,ARHGAP31,ARHGEF17,ARHGEF7,ARID3A,ARID5B,ARMC4,ARVCF,ASB13,ASL,ASTN2,ASXL1,ATP11A,ATP2A1,ATXN3,AXIN2,AXL,B2M,B3GNT8,BACH1,BACH2,BATF2,BCL2L11,BCL3,BCL6,BEND4,BHLHE40,BMP2,BMP4,BMPR1B,BST2,C1QC,C1QTNF1,C1QTNF6,…	666
Cellular Development, Cellular Growth and Proliferation, Hematological System Development and Function, Lymphoid Tissue Structure and Development	proliferation of lymphocytes	5.58e-23	-1.565		A2M,ADCYAP1,AHNAK,AKAP13,ANXA1,AXL,B2M,BACH2,BCL2L11,BCL3,BCL6,BHLHE40,BMP4,CAV1,CBLB,CBX2,CCL4,CD14,CD36,CD44,CD55,CD72,CD74,CD83,CD99,CDKN2B,CISH,CORO1A,DKK3,EFNB1,EFNB2,EIF2AK2,ELF4,EPHA2,EPHB2,ETS1,ETS2,FCER1G,FN1,FYN,GADD45A,GADD45B,GAL,GPNMB,HMGA1,ICAM1,IFNAR1,IFNAR2,IGF2,IGFBP2,IL18,IL1B,IL1RN,IL6ST,IRF1,IRS2,ISG15,ISG20,ITGA5,ITGB2,JAG1,KITLG,KLF2,KLF4,KLF9,KSR1,LAPTM5,LCP1,LEF1,LGALS3,LT…	119
Cell Death and Survival	cell death of blood cells	6.8e-23	0.549		ABCB1,ADAM8,ADCYAP1,AGRN,ANXA1,APP,BCL2L11,BCL3,BCL6,BMF,BMP2,BMP4,C1QA,CACNB3,CASP7,CAST,CAV1,CCL3,CCL4,CD14,CD44,CD74,CD99,CISH,CLU,CORO1A,CXCL1,CXCL2,CXCL8,DAPK1,DCN,DHX58,DKK3,DOT1L,DUSP4,EFNB1,EIF2AK2,EPAS1,ETS1,ETS2,FABP4,FCER1G,FN1,FOSL1,FYN,GADD45B,GSN,HIPK2,HOXA3,ICAM1,IFIH1,IFNAR1,IL18,IL1B,IL1RN,IL6ST,IRF1,IRS2,ISG15,ITGA5,ITGB2,KITLG,KLF2,KLF4,LEF1,LGALS3,LRIG1,LTF,MAP2K3,MAP3K14,MERT…	114
Cell-To-Cell Signaling and Interaction	adhesion of blood cells	7.03e-23	-3.718	bias	A2M,ADGRE5,ANXA1,APP,AXL,C1QA,CADM1,CBLB,CCL3,CCL4,CD14,CD36,CD44,CD55,CD74,CD83,CD99,CLU,CORO1A,CXCL1,CXCL2,CXCL8,DCN,EFNB1,F11R,F3,FCER1G,FLT1,FN1,FYN,GAS6,GLRX,ICAM1,IL1B,IL6ST,ITGA5,ITGB2,KITLG,LAMA5,LCP1,LGALS3,LIF,LSP1,LTF,MAP3K14,MGAT5,MYC,NEDD9,NFKBIA,NPTX1,NRP1,NT5E,OLR1,PLAUR,PODXL,PTPN6,PTX3,RELB,RGS1,RHOD,S100A8,SDC4,SELP,SERPINE1,SERPING1,SIRPA,SPON2,SPP1,STAT1,SWAP70,SYK,TGFB1,TGFBR…	77
Cellular Movement, Hematological System Development and Function, Immune Cell Trafficking	cell movement of granulocytes	8.01e-23	-3.38	bias	ADAM8,ADCYAP1,ADM,ANXA1,APP,CAPG,CAST,CCL3,CCL4,CD14,CD36,CD44,CD55,CD74,CD99,CORO1A,CRYAB,CXCL1,CXCL2,CXCL8,DEFB1,DEFB4A/DEFB4B,F3,FABP4,FCER1G,FN1,GSN,ICAM1,IGFBP3,IL18,IL1B,IL1RN,IL6ST,ITGB2,LAMA5,LGALS3,LSP1,LTC4S,LTF,MAP3K8,MGAT5,NFKBIA,NPR1,NT5E,PLAT,PLAUR,PTPN6,PTX3,REN,RSPO3,RUNX3,S100A12,S100A14,S100A8,SCG2,SELP,SFRP1,SGK1,SIRPA,SOCS3,SPHK1,SPON2,SPP1,STAT3,SWAP70,SYK,TGFB1,TGFB2,TGFBR2,…	77
Cell Death and Survival	cell death of immune cells	1.3e-22	0.112		ADAM8,ADCYAP1,ANXA1,APP,BCL2L11,BCL3,BCL6,BMF,BMP2,BMP4,C1QA,CACNB3,CASP7,CAST,CAV1,CCL3,CCL4,CD14,CD44,CD74,CD99,CISH,CLU,CORO1A,CXCL1,CXCL2,CXCL8,DAPK1,DCN,DHX58,DKK3,DUSP4,EFNB1,EIF2AK2,ETS1,ETS2,FABP4,FCER1G,FN1,FOSL1,FYN,GADD45B,GSN,HOXA3,ICAM1,IFIH1,IFNAR1,IL18,IL1B,IL1RN,IL6ST,IRF1,IRS2,ISG15,ITGA5,ITGB2,KITLG,KLF2,KLF4,LEF1,LGALS3,LRIG1,LTF,MAP2K3,MAP3K14,MERTK,MGAT5,MNT,MX1,MYC,MYH11,NFK…	109
Dermatological Diseases and Conditions, Organismal Injury and Abnormalities	psoriasis	1.46e-22	-0.128		A2M,ACTA2,ADGRE5,ADM,ANXA1,ANXA3,APOD,ATXN3,CAV1,CD36,CDK5R1,CDKN1C,CEBPD,CHRNA3,CLEC3B,COL1A2,CSTB,CTSS,CXCL1,CXCL8,DBN1,DDX58,DEFB4A/DEFB4B,EFNB2,ELL2,EPHA2,EPSTI1,FABP5,FLT1,FN1,FOSL1,FSCN1,G0S2,GAL,GSN,HERC6,ICAM1,IFI16,IFI27,IFI30,IFI35,IFI44,IFI44L,IFI6,IFIT1,IFIT3,IFNAR1,IFNAR2,IGFBP3,IL17D,IL18,IL1B,IL1RN,IRF7,ISG15,ISG20,ITGA5,ITGB2,KLK10,KRT18,LAMA5,LGALS3,LRIG1,LTF,MAP2K3,MMP19,MMP2,MX…	100
Cell Death and Survival, Organismal Injury and Abnormalities	necrosis of epithelial tissue	2.16e-22	-0.576		ADAMTS1,ADM,APP,ARG2,AXL,BCL2L11,BCL6,BMF,BMP4,CALB1,CASP7,CAV1,CD36,CD44,CD74,CDH2,CEBPD,CLU,COL18A1,CRYAB,CTSS,CXCL8,CYP19A1,DAB2,DCN,EFNB2,EIF2AK2,EMP1,EPHA2,EPHB2,F3,FGF2,FLT1,FOXO4,FYN,GADD45A,GADD45B,GAS6,HIPK2,ICAM1,IGFBP3,IGFBP5,IL18,IL1B,IL1RN,INSR,IRF1,ITGA5,ITGAV,KLF2,KLF4,KRT18,KRT8,KSR1,LRP5,MAP2K3,MAP3K8,MAPK13,MFGE8,MMP2,MSI1,MST1,MYC,MYCN,NDRG1,NFKBIA,NGF,NOG,OLR1,PIM1,PLAT,PLAUR,…	102
Connective Tissue Disorders, Organismal Injury and Abnormalities, Skeletal and Muscular Disorders	non-traumatic arthropathy	2.3e-22	-0.662		ABCB1,ACTA1,ACTA2,ADAM8,ADAMTS1,ADAMTS17,ADGRE5,ADGRG6,ADM,AKAP13,ANXA1,B2M,BCL6,BMP2,BMP4,C1QA,C1QTNF6,CACNA1H,CALD1,CCL3,CCL4,CD36,CD44,CD68,CD74,CD83,CERS6,CLU,COL11A2,COL3A1,COL4A5,CRYAB,CXCL1,CXCL2,CXCL8,CYB5D1,CYP19A1,CYYR1,DNM1,EFNB1,EPAS1,ERRFI1,F11R,FABP4,FGF2,FLT1,FMOD,FN1,FOSB,G0S2,GADD45B,GSN,HDAC7,ICAM1,IFNAR1,IFNAR2,IGFBP5,IL10RA,IL17D,IL18,IL1B,IL1RN,IL6ST,ITGA5,ITGB2,JMJD1C,LCP1,L…	133
Cardiovascular System Development and Function	morphology of vasculature	2.56e-22			A2M,ACKR3,ACTA2,ADM,APP,AXL,BACH1,BMP2,BMP4,CACNA1H,CACNB3,CAV1,CLU,COL18A1,COL3A1,CRYAB,EFNB2,EGLN3,EHD3,ELK3,ENPP1,EPAS1,ERRFI1,F3,FBLN1,FGF2,FLT1,FMOD,FN1,HAS2,HDAC7,HOXA3,ICAM1,IL18,IL1RN,IL6ST,ITGA5,ITGAV,KLF2,LEF1,LFNG,LIF,LMO2,LPL,LRP5,MERTK,MMP15,MMP2,MYC,MYCN,MYH11,NDP,NRP1,PDGFB,PDPN,PER2,PITX2,RAMP2,REN,S100A1,SDC4,SELP,SEMA5A,SERPINE1,SLC4A7,SOX4,SPP1,SYK,TGFB2,THBS1,THBS2,TIMP3,TNFRS…	77
Tissue Development	development of epithelial tissue	3.13e-22	-2.063		ADAMTS1,ADM,ANGPTL4,APP,AXL,BCL2L11,BMP2,BMP4,CAV1,CD36,CD44,CDH2,CHD7,COL18A1,COL4A1,COL4A5,CXCL1,CXCL2,CXCL8,CYP19A1,DAB2,EFNB2,EPHA2,F11R,F3,FABP4,FGF2,FLNB,FLT1,FN1,FOSL2,GAS6,GPC1,HBEGF,HIPK2,IGF2,IL18,IL1B,IL1RN,JAG1,JMJD1C,KITLG,KLF2,KLF4,KRT18,KRT8,LAMA5,LAMB1,LFNG,LGALS3,MAP2K3,MAP3K14,MERTK,MMP2,MST1,MYC,MYCN,NDP,NFKBIA,NGF,NR4A2,NRP1,PDGFB,PIM1,PITX2,PLAT,PLAUR,PLXNA4,RASA3,RCAN1,RELB,…	94
Cardiovascular System Development and Function	vascularization	3.31e-22	-2.079	bias	ADAMTS1,AXL,BMP2,CD44,COL18A1,CRYAB,EFNB1,EFNB2,EPAS1,EPHA2,EPHB2,ERRFI1,F3,FGF2,FLT1,FSHB,GAS6,ICAM1,IFNAR1,IGF2,IGFBP3,IGFBP5,IL18,IL1B,IL1RN,INSR,ITGB2,LGALS3,LIF,LRP5,LTF,MFGE8,MGAT5,MMP2,MYC,NDP,NRP1,PDGFA,PLAT,PLAUR,RELB,RNF213,S100A4,SDC4,SERPINE1,SFRP1,SOCS3,SPHK1,SPP1,STAT3,STC1,TGFB1,TGFBR2,THBS1,THBS2,TIMP1,TNFAIP3,TNFRSF6B	58
Gastrointestinal Disease, Hepatic System Disease, Organismal Injury and Abnormalities	liver lesion	3.49e-22	2.036		A2M,A2ML1,ABHD1,ACTA2,ACTN1,ADAM19,ADAMTS1,ADAMTS17,ADAMTSL5,ADCYAP1,ADM,AGRN,AHNAK,AHNAK2,AKAP13,AMPH,ANO6,ANXA1,ANXA3,AOX1,ARC,ARHGEF7,ARID5B,ARMC4,ARNT2,ARSB,ARVCF,ASB13,ASTN2,ASXL1,ATP11A,ATP2A1,ATP6AP1L,ATXN3,AXIN2,AXL,B2M,BACH1,BCL2L11,BCL6,BEND4,BHLHE40,BMF,BMPR1B,C1QTNF1,CABP1,CADPS,CALB1,CAP2,CAPG,CASP7,CAST,CASZ1,CBLB,CBX2,CBX7,CCDC40,CCDC88C,CCL3,CCL4,CD109,CD14,CD36,CD44,CD55,CD74,CDH…	444
Cell-To-Cell Signaling and Interaction, Cellular Movement	recruitment of cells	3.82e-22	-3.438	bias	ADCYAP1,ANXA1,APP,BCL3,CAV1,CCL3,CCL4,CD14,CD36,CD44,CD74,CLU,CRYAB,CXCL1,CXCL2,CXCL8,DDX58,DEFB4A/DEFB4B,EFNB2,ETS1,F3,FABP5,FGF2,FLT1,FN1,GLRX,GSN,HBEGF,ICAM1,IFNAR1,IL18,IL1B,IL1RN,IRF7,ITGB2,KDM6B,KITLG,LGALS3,LIF,LSP1,LTF,MAP2K3,MAP3K8,MGAT5,MMP2,NFKBIA,NOG,OLR1,PDGFB,PTX3,PYCARD,RCAN1,S100A4,S100A8,SDC1,SELP,SERPINE1,SFRP1,SOD3,SPON2,SPP1,ST3GAL4,ST3GAL6,SWAP70,SYK,TGFB1,TGFBR2,THBS1,THBS2,…	74
Cancer, Organismal Injury and Abnormalities	genitourinary tumor	4.19e-22	-0.039		ABAT,ABCB1,ACP5,ACSM1,ACTN1,ADAM19,ADAM8,ADGRE5,ADM,AFAP1,AGPAT2,AHNAK,AHNAK2,AMPH,ANKRD1,ANO3,ANO6,ANXA1,ANXA3,AOC2,APOD,APOL3,APP,ARG2,ARHGEF17,ARHGEF7,ARID3A,ARID5B,ARL4C,ARMC4,ARSB,ASTN2,ASXL1,ATP11A,ATP2A1,ATXN3,AXIN2,AXL,B2M,BACH1,BAMBI,BCL2L11,BCL6,BHLHE40,BMP4,BMPR1B,C1QC,CABP1,CACHD1,CACNA1H,CACNB3,CADM1,CADPS,CALB1,CALD1,CAP2,CARD10,CAST,CASZ1,CAV1,CBX7,CCL3,CCL4,CD109,CD44,CD55,CD68,CD…	473
Cellular Development, Connective Tissue Development and Function, Tissue Development	differentiation of bone	5.46e-22	-2.155		ADAM8,AXIN2,BCL6,BMP2,BMP4,BMPR1B,CARTPT,CCL3,CEBPD,CREB3L1,CTHRC1,CXCL8,DHH,EFNB1,EFNB2,EIF2AK2,ELF4,ENPP1,EPHA2,FCER1G,FGF2,FGF23,FHL2,FN1,FOSL1,FOSL2,FSHB,FSTL3,GPNMB,GREM1,GSN,HDAC7,IFI16,IGFBP5,IL18,IL6ST,ITGA5,JAG1,KDM6B,KITLG,KLF4,LIF,LMNA,LPAR1,LRP5,LRRC17,LTF,LY6E,MAP2K3,MAP3K14,MYC,NOG,NRP1,PDK4,PITX2,POSTN,RUNX2,S100A8,SFRP1,SFRP2,SFRP4,SH3BP2,SIRPA,SKI,SMAD7,SNAI2,SOCS3,SPP1,STAT1,STC…	80
Cellular Movement, Hematological System Development and Function, Immune Cell Trafficking	cellular infiltration by leukocytes	5.74e-22	0.373		ADAM8,ADM,ANXA1,APP,CAV1,CBLB,CCL3,CCL4,CD14,CD36,CD44,CD55,CDH3,CRYAB,CXCL2,CXCL8,CYP19A1,DCN,EGLN3,EPHA2,ETS1,F3,FABP4,FCER1G,FLT1,FN1,GAS6,ICAM1,IGFBP3,IL18,IL1B,IL1RN,IL6ST,ITGB2,KITLG,LGALS3,LTC4S,LTF,MAP3K8,MAT1A,MMP2,NDRG1,NFKBIA,NOG,NT5E,PCOLCE2,PLAT,PTMA,PTPN6,PTX3,REN,RSPO3,RUNX3,S100A8,SELP,SERPINE1,SERPING1,SFRP1,SGK1,SMAD7,SOCS3,SOD3,SPHK1,SPP1,STAT1,STAT3,STC1,TGFB1,TGFBR2,THBS1,TIM…	78
Organismal Development	size of body	7.75e-22	-8.823	bias	A2M,ACTA1,ADAMTS1,ADGRG6,AHNAK,ANGPTL4,APP,ARID3A,ARID5B,ARSB,BAMBI,BCL2L11,BCL6,BMF,BMP4,CACNA1H,CAV1,CBX2,CBX7,CD36,CD74,CERK,CHD7,CHRNA3,CNTNAP2,COL11A2,COL12A1,COL3A1,COL5A2,DCN,DMRTA2,EHD3,ETS1,F3,FABP4,FABP5,FBLN1,FCER1G,FGF23,FMOD,FOSB,FOXS1,FYN,G0S2,GATM,GFRA2,H19,H2AFY2,HBEGF,HMGA1,HOXD4,HSD11B1,IFRD1,IGF2,IGFBP3,IGFBP5,IL1RN,IL6ST,INSR,IRS2,KRT8,LEF1,LFNG,LIF,LMNA,LMO7,LPAR1,MAF,MAP2,ME…	130
Cell-To-Cell Signaling and Interaction, Hematological System Development and Function, Immune Cell Trafficking	adhesion of immune cells	7.91e-22	-3.826	bias	A2M,ADGRE5,ANXA1,APP,AXL,C1QA,CADM1,CBLB,CCL3,CCL4,CD14,CD36,CD44,CD74,CD83,CD99,CLU,CORO1A,CXCL1,CXCL2,CXCL8,DCN,F11R,F3,FLT1,FN1,FYN,GAS6,GLRX,ICAM1,IL1B,IL6ST,ITGA5,ITGB2,KITLG,LCP1,LGALS3,LIF,LSP1,LTF,MAP3K14,MGAT5,MYC,NEDD9,NFKBIA,NPTX1,NRP1,NT5E,OLR1,PLAUR,PODXL,PTPN6,RELB,RGS1,RHOD,S100A8,SDC4,SELP,SERPINE1,SERPING1,SIRPA,SPON2,SPP1,STAT1,SWAP70,SYK,TGFB1,TGFBR2,THBS1,THBS2,TNFRSF6B,VASP	72
Cellular Function and Maintenance	function of leukocytes	1.23e-21	0.478		ABCB1,ADCYAP1,AHNAK,AKAP13,AXL,B2M,BACH2,BCL2L11,BCL3,BCL6,BHLHE40,CACNB3,CAPG,CAV1,CBLB,CCBE1,CD14,CD36,CD44,CD74,CHST2,CTSS,CXCL8,DDX58,DUSP4,ELF4,ETS1,F11R,F3,FCER1G,FLT1,FYN,GADD45B,GPNMB,GSN,ICAM1,IDUA,IFI30,IFIH1,IFNAR1,IFNAR2,IL10RA,IL18,IL1B,IRF1,IRF7,ITGB2,KLF2,LCP1,LGALS3,LSP1,MAP2K3,MARCKSL1,MERTK,MST1,MYC,NEDD9,NFKBIA,NPY1R,PIM1,PLAT,PLAUR,PTPRCAP,PYCARD,RCAN1,RELB,RGS1,S100A4,SELP,SH…	88
Cellular Assembly and Organization, Cellular Function and Maintenance	organization of cytoplasm	1.37e-21	-6.915	bias	A2M,ACTN1,ADCYAP1,ADGRG6,ADM,AFAP1,AGRN,AHNAK,ANGPTL4,ANXA1,APP,ARC,ARHGEF17,ARHGEF7,ARSB,ATXN3,AXL,BCL6,BICDL1,BMP2,BMP4,BST2,C1QA,CACNA1H,CALD1,CAMK1G,CAP2,CAPG,CAST,CAV1,CCL3,CD44,CD99,CDH2,CDK5R1,CHRNA3,CLU,CNTNAP2,CORO1A,CRMP1,CRYAB,CSNK1D,CTSS,CXCL1,CXCL8,CYP19A1,DAPK1,DBN1,DCLK1,DHH,DKK3,DLG5,DNM1,DPYSL3,EFHD1,EFNB1,EFNB2,EPAS1,EPHA2,EPHB2,ETS1,F3,FGD4,FGF2,FHL2,FHL3,FLNB,FLT1,FMNL3,FN1,FS…	196
Cell-To-Cell Signaling and Interaction, Hematological System Development and Function	activation of blood cells	1.71e-21	-2.278	bias	ADCYAP1,AGRN,AHNAK,ANXA1,APP,AXL,B2M,BACH2,BCL2L11,BCL3,BHLHE40,C1QA,C1QTNF1,CADM1,CBLB,CCL3,CCL4,CD14,CD36,CD44,CD55,CD72,CD74,CD83,CERK,CISH,CORO1A,CTSH,CTSS,CXCL1,CXCL8,DDX58,DEFB4A/DEFB4B,EFNB2,EPHB2,ETS1,F3,FCER1G,FN1,FYN,GADD45A,GAS6,GPNMB,HDAC7,HSD11B1,ICAM1,IFNAR1,IL18,IL1B,IL1RN,IRF1,ITGA5,ITGAV,ITGB2,KITLG,KLF2,KLF4,KSR1,LAPTM5,LGALS3,LTF,MAF,MAOB,MAP2K3,MERTK,METRNL,MGAT5,MMP19,MYCN,ND…	116
Cell-To-Cell Signaling and Interaction, Cellular Movement	recruitment of myeloid cells	1.92e-21	-3.584	bias	ADCYAP1,ANXA1,APP,BCL3,CAV1,CCL3,CCL4,CD14,CD36,CD44,CD74,CRYAB,CXCL1,CXCL2,CXCL8,DEFB4A/DEFB4B,ETS1,F3,FLT1,GLRX,GSN,HBEGF,ICAM1,IFNAR1,IL18,IL1B,IL1RN,IRF7,ITGB2,KDM6B,KITLG,LGALS3,LIF,LSP1,LTF,MAP2K3,MAP3K8,MGAT5,MMP2,NFKBIA,OLR1,PTX3,PYCARD,RCAN1,S100A4,S100A8,SELP,SERPINE1,SFRP1,SPON2,SPP1,ST3GAL4,ST3GAL6,SWAP70,TGFB1,TGFBR2,THBS1,THBS2,TIRAP,TNFRSF1B,TRPM2,TWIST1	62
Cell-To-Cell Signaling and Interaction, Hematological System Development and Function	binding of leukocytes	2.8e-21	-3.376	bias	A2M,ADGRE5,ANXA1,APP,AXL,C1QA,CADM1,CBLB,CCL3,CCL4,CD14,CD36,CD44,CD74,CD83,CD99,CLU,CORO1A,CXCL1,CXCL2,CXCL8,DCN,F11R,F3,FGF2,FLT1,FN1,FYN,GAS6,GLRX,ICAM1,IL1B,IL6ST,ITGA5,ITGB2,KITLG,LCP1,LFNG,LGALS3,LIF,LSP1,LTF,MAP3K14,MGAT5,MYC,NEDD9,NFKBIA,NPTX1,NRP1,NT5E,OLR1,PLAUR,PODXL,PTPN6,RELB,RGS1,RHOD,S100A8,SDC4,SELP,SERPINE1,SERPING1,SIRPA,SPON2,SPP1,ST3GAL4,STAT1,SWAP70,SYK,TGFB1,TGFBR2,THBS1,THB…	75
Cancer, Hematological Disease, Organismal Injury and Abnormalities	lymphocytic neoplasm	3.05e-21	1.117		ADAM19,AHNAK,AMPH,ANXA1,APP,ARID5B,ATP11A,ATXN3,B2M,BACH2,BCL2L11,BCL3,BCL6,BMF,BST2,C1QTNF1,CACNB3,CADM1,CALD1,CBLB,CCL3,CCL4,CD14,CD36,CD44,CD68,CD74,CDH3,CDKN2B,CEBPD,CLU,CNTNAP2,COL12A1,COL1A2,COL27A1,COL3A1,COL4A1,COL4A5,CSNK1E,CTSH,CXCL2,CXCL8,DAPK1,DCLK3,DCN,DDX58,DLG5,DUSP4,DUSP5,EFNB2,ENPP1,EPAS1,EPHA2,ETS1,F3,FGF2,FLRT2,FLT1,FN1,FOSL2,FYN,FZD7,GADD45A,GADD45B,GAS6,GSN,H19,HDAC7,HIC1,HMG…	192
Cardiovascular Disease, Cardiovascular System Development and Function, Organismal Injury and Abnormalities	abnormal morphology of vasculature	3.71e-21			A2M,ACKR3,ACTA2,ADM,AXL,BACH1,BMP2,CACNA1H,CACNB3,CAV1,CLU,COL18A1,COL3A1,EFNB2,EGLN3,EHD3,ELK3,ENPP1,EPAS1,ERRFI1,FBLN1,FLT1,FMOD,FN1,HAS2,HDAC7,HOXA3,ICAM1,IL18,IL1RN,ITGA5,ITGAV,KLF2,LEF1,LFNG,LIF,LMO2,LPL,LRP5,MERTK,MMP15,MMP2,MYC,MYCN,MYH11,NDP,NRP1,PDGFB,PDPN,PER2,PITX2,RAMP2,REN,S100A1,SDC4,SELP,SEMA5A,SLC4A7,SOX4,SPP1,SYK,TGFB2,THBS1,THBS2,TIMP3,TNFRSF1B,TNFRSF21,TYRO3,ZMIZ1	69
Cell-To-Cell Signaling and Interaction, Cellular Movement	recruitment of blood cells	3.71e-21	-3.476	bias	ADCYAP1,ANXA1,APP,BCL3,CAV1,CCL3,CCL4,CD14,CD36,CD44,CD74,CLU,CRYAB,CXCL1,CXCL2,CXCL8,DDX58,DEFB4A/DEFB4B,ETS1,F3,FABP5,FLT1,FN1,GLRX,GSN,HBEGF,ICAM1,IFNAR1,IL18,IL1B,IL1RN,IRF7,ITGB2,KDM6B,KITLG,LGALS3,LIF,LSP1,LTF,MAP2K3,MAP3K8,MGAT5,MMP2,NFKBIA,OLR1,PTX3,PYCARD,RCAN1,S100A4,S100A8,SDC1,SELP,SERPINE1,SFRP1,SPON2,SPP1,ST3GAL4,ST3GAL6,SWAP70,SYK,TGFB1,TGFBR2,THBS1,THBS2,TIRAP,TNFRSF1B,TRPM2,TWIST…	69
Cell-To-Cell Signaling and Interaction, Cellular Movement, Hematological System Development and Function, Immune Cell Trafficking	recruitment of leukocytes	4.31e-21	-3.468	bias	ADCYAP1,ANXA1,APP,BCL3,CAV1,CCL3,CCL4,CD14,CD36,CD44,CD74,CLU,CRYAB,CXCL1,CXCL2,CXCL8,DDX58,DEFB4A/DEFB4B,ETS1,F3,FABP5,FLT1,FN1,GLRX,GSN,HBEGF,ICAM1,IFNAR1,IL18,IL1B,IL1RN,IRF7,ITGB2,KDM6B,KITLG,LGALS3,LIF,LSP1,LTF,MAP2K3,MAP3K8,MGAT5,MMP2,NFKBIA,OLR1,PTX3,PYCARD,RCAN1,S100A4,S100A8,SDC1,SELP,SERPINE1,SFRP1,SPON2,SPP1,ST3GAL4,ST3GAL6,SWAP70,SYK,TGFB1,TGFBR2,THBS1,THBS2,TIRAP,TNFRSF1B,TRPM2,TWIST1	68
Cancer, Hematological Disease, Immunological Disease, Organismal Injury and Abnormalities	T-cell non-Hodgkin disease	4.34e-21	-0.541	bias	ADAM19,ANXA1,BCL2L11,BCL6,BMF,C1QTNF1,CALD1,CDH3,CLU,COL12A1,COL1A2,COL27A1,COL3A1,COL4A1,CTSH,DCN,DUSP4,DUSP5,EFNB2,EPAS1,EPHA2,FN1,FYN,GADD45A,GADD45B,GAS6,HDAC7,HIC1,IFI30,IFI35,IFI44,IFI44L,IFI6,IFIT2,IFIT3,IFNAR1,IFNAR2,IRF7,IRS2,ISG15,ISG20,ITGA5,JMJD1C,LAMB1,LEF1,LIF,LPAR1,MAF,MAP3K14,MAP3K8,MNT,MX1,MYC,NCAM1,NEDD4L,NFKBIA,NR4A2,OAS2,OSMR,PCDH17,PIM1,RELB,RGCC,RHOBTB3,RSAD2,RUNX1,SDC1,SELP…	77
Cellular Development, Connective Tissue Development and Function, Tissue Development	differentiation of bone cells	4.98e-21	-2.194		ADAM8,AXIN2,BCL6,BMP2,BMP4,BMPR1B,CARTPT,CCL3,CEBPD,CREB3L1,CTHRC1,CXCL8,DHH,EFNB1,EFNB2,EIF2AK2,ELF4,ENPP1,EPHA2,FCER1G,FGF2,FGF23,FHL2,FN1,FOSL1,FOSL2,FSHB,FSTL3,GPNMB,GREM1,GSN,HDAC7,IFI16,IGFBP5,IL18,IL6ST,ITGA5,JAG1,KDM6B,KLF4,LIF,LMNA,LPAR1,LRP5,LRRC17,LTF,LY6E,MAP2K3,MAP3K14,MYC,NOG,NRP1,PDK4,PITX2,POSTN,RUNX2,S100A8,SFRP1,SFRP2,SFRP4,SH3BP2,SIRPA,SKI,SMAD7,SNAI2,SOCS3,SPP1,STAT1,STC1,SYK,…	78
Cell-To-Cell Signaling and Interaction	binding of blood cells	5.03e-21	-3.29	bias	A2M,ADGRE5,ANXA1,APP,AXL,C1QA,CADM1,CBLB,CCL3,CCL4,CD14,CD36,CD44,CD55,CD74,CD83,CD99,CLU,CORO1A,CXCL1,CXCL2,CXCL8,DCN,EFNB1,F11R,F3,FCER1G,FGF2,FLT1,FN1,FYN,GAS6,GLRX,ICAM1,IL1B,IL6ST,ITGA5,ITGB2,KITLG,LAMA5,LCP1,LFNG,LGALS3,LIF,LSP1,LTF,MAP3K14,MGAT5,MYC,NEDD9,NFKBIA,NPTX1,NRP1,NT5E,OLR1,PLAUR,PODXL,PTPN6,PTX3,RELB,RGS1,RHOD,S100A8,SDC4,SELP,SERPINE1,SERPING1,SIRPA,SPON2,SPP1,ST3GAL4,STAT1,SWAP…	80
Cell Death and Survival	cell death of connective tissue cells	5.72e-21	0.127		ABCB1,ADM,APP,BACH2,BCL2L11,BCL6,BMF,BMP2,BMP4,BMPR1B,CALB1,CASP7,CASZ1,CD36,CD44,CLU,CXCL8,CYP19A1,DAPK1,DCN,DDX58,DUSP4,EFNB2,EIF2AK2,ETS1,FGF2,FLT1,FN1,GADD45B,GAS6,GNG2,GSN,HAS2,HBEGF,HIPK2,HOXA3,IFI16,IFNAR1,IFNAR2,IGF2,IGFBP3,IL18,IL1B,INSR,IRF1,ITGAV,KLF2,KRT18,KRT8,KSR1,LEF1,LMNA,MAP2K3,MAP3K14,MAP3K8,MICAL1,MNT,MSI1,MYC,NFKBIA,NGF,NOG,NR4A2,OLR1,PDGFB,PIM1,PLAC8,PYCARD,RPS6KA2,RUNX1,RUNX…	100
Cell-To-Cell Signaling and Interaction	binding of tumor cell lines	6.82e-21	-3.679	bias	AFAP1,ANXA1,APP,CASP7,CAV1,CCL3,CCL4,CD14,CD36,CD44,CD55,CD68,CD99,CDH2,CDH3,CXCL2,CXCL8,DAB2,DCN,DKK3,EFNB1,EPHA2,ETS1,F11R,F3,FGF2,FN1,FYN,GAS6,HAS2,HOXA4,ICAM1,IGF2,IGFBP3,IL1B,INSR,ITGA5,ITGAV,ITGB2,LAMA5,LEF1,LGALS3,LIF,LPL,LRP5,LTF,MAP3K8,MGAT5,MMP19,MMP2,NCAM1,NFKBIA,NRP1,PARVA,PITX2,PLAUR,PRSS2,PTPN6,PVR,PYY,RAMP2,RCAN1,SDC1,SDC2,SELP,SERPINB2,SERPINE1,SERPING1,SFRP4,SPP1,STAT1,STAT3,TGFB…	76
Cardiovascular System Development and Function	neovascularization	6.9e-21	-2.034		AXL,CD44,COL18A1,EFNB2,EPAS1,EPHA2,ERRFI1,F3,FGF2,FLT1,ICAM1,IGF2,IGFBP3,IGFBP5,IL18,IL1B,IL1RN,INSR,ITGB2,LGALS3,LIF,LTF,MFGE8,MGAT5,MMP2,MYC,NDP,NRP1,PDGFA,PLAT,PLAUR,RELB,RNF213,S100A4,SDC4,SFRP1,SOCS3,SPHK1,SPP1,TGFB1,TGFBR2,THBS1,THBS2,TIMP1,TNFAIP3,TNFRSF6B	46
Cell-To-Cell Signaling and Interaction, Cellular Movement, Hematological System Development and Function, Immune Cell Trafficking, Inflammatory Response	recruitment of phagocytes	7.08e-21	-3.359	bias	ADCYAP1,ANXA1,APP,BCL3,CAV1,CCL3,CCL4,CD14,CD36,CD44,CD74,CLU,CRYAB,CXCL1,CXCL2,CXCL8,DEFB4A/DEFB4B,ETS1,F3,FLT1,GLRX,GSN,HBEGF,ICAM1,IFNAR1,IL18,IL1B,IL1RN,ITGB2,LGALS3,LIF,LSP1,LTF,MAP2K3,MAP3K8,MGAT5,MMP2,NFKBIA,OLR1,PTX3,PYCARD,RCAN1,S100A4,S100A8,SELP,SERPINE1,SFRP1,SPP1,ST3GAL4,ST3GAL6,TGFB1,TGFBR2,THBS1,THBS2,TIRAP,TNFRSF1B,TRPM2,TWIST1	58
Tissue Development	growth of epithelial tissue	8.28e-21	-1.441		ADAMTS1,ADM,ANGPTL4,APP,AXL,BMP2,BMP4,CAV1,CD109,CD36,CD44,CDH2,CDH3,CDKN1C,CDKN2B,CLU,COL18A1,COL4A1,CRYAB,CXCL1,CXCL8,DAB2,EFNB2,EPHA2,F11R,F3,FABP4,FGF2,FHL2,FLT1,FN1,FSHB,FYN,FZD7,GAS1,GAS6,GPC1,GREM1,HAS2,HBEGF,HIPK2,HUNK,IGF2,IL18,IL1B,IL1RN,INSR,KITLG,KLF2,KLF4,KLF9,LAMA5,LAMB1,LIMS1,LMNA,LRIG1,LTF,MERTK,MFGE8,MST1,MYC,NDP,NFKBIA,NOG,NR4A2,NRP1,NTS,OSMR,PDE5A,PDGFB,PIM1,PLAUR,PLXNA4,POSTN,…	110
Cancer, Hematological Disease, Immunological Disease, Organismal Injury and Abnormalities	neoplasia of leukocytes	8.89e-21	-1.036		ADAM19,ANXA1,ARID5B,ASXL1,B2M,BCL2L11,BCL6,BMF,C1QTNF1,CADM1,CALD1,CBLB,CD14,CDH3,CLU,COL12A1,COL1A2,COL27A1,COL3A1,COL4A1,CTSH,DCN,DUSP4,DUSP5,EFNB2,EPAS1,EPHA2,FN1,FYN,GADD45A,GADD45B,GAS6,HDAC7,HIC1,IFI30,IFI35,IFI44,IFI44L,IFI6,IFIT2,IFIT3,IFNAR1,IFNAR2,IL18,IRF7,IRS2,ISG15,ISG20,ITGA5,JMJD1C,LAMB1,LEF1,LIF,LMO2,LPAR1,MAF,MAP3K14,MAP3K8,MNT,MX1,MYC,NCAM1,NEDD4L,NFKBIA,NR4A2,NRCAM,OAS2,OSMR,PC…	92
Cancer, Hematological Disease, Organismal Injury and Abnormalities	hematologic cancer of cells	1.05e-20	-0.764		ADAM19,ANXA1,ARID5B,B2M,BCL2L11,BCL6,BMF,C1QTNF1,CADM1,CALD1,CBLB,CD14,CDH3,CLU,COL12A1,COL1A2,COL27A1,COL3A1,COL4A1,CTSH,DCN,DUSP4,DUSP5,EFNB2,EPAS1,EPHA2,FN1,FYN,GADD45A,GADD45B,GAS6,HDAC7,HIC1,IFI30,IFI35,IFI44,IFI44L,IFI6,IFIT2,IFIT3,IFNAR1,IFNAR2,IRF7,IRS2,ISG15,ISG20,ITGA5,JMJD1C,LAMB1,LEF1,LIF,LMO2,LPAR1,MAF,MAP3K14,MAP3K8,MNT,MX1,MYC,NCAM1,NEDD4L,NFKBIA,NR4A2,NRCAM,OAS2,OSMR,PCDH17,PDE7B,…	90
Organismal Survival	survival of organism	1.06e-20	-1.731		ABCB1,ADCYAP1,ADM,AGPAT2,AGRN,ANXA1,APP,B2M,BCL2L11,BCL6,CADM1,CARTPT,CAST,CCL3,CD14,CD44,CD74,COL18A1,COL3A1,COL5A2,CRMP1,CRYAB,CXCL2,DDX58,DEFB4A/DEFB4B,DHX58,DNM1,DUSP4,EGLN3,ELF4,ELK3,EPAS1,EPHA2,ETS1,ETS2,F3,FLT1,GSN,GSTA5,HIPK2,HOXA3,HOXD11,ICAM1,IDUA,IFI16,IFNAR1,IFNAR2,IGF2,IL18,IL1B,IL1RN,IL6ST,INSR,IRF1,IRF7,KCTD12,KITLG,KRT18,LFNG,LIF,LMNA,LPAR1,LPL,LTF,MAP3K8,MARCKSL1,MMP2,MSTN,MUC13,…	115
Hematological Disease, Immunological Disease	T-cell lymphoproliferative disorder	1.15e-20	-0.798	bias	ADAM19,ANXA1,ARID5B,B2M,BCL2L11,BCL6,BMF,C1QTNF1,CADM1,CALD1,CBLB,CD14,CDH3,CLU,COL12A1,COL1A2,COL27A1,COL3A1,COL4A1,CTSH,DCN,DUSP4,DUSP5,EFNB2,EPAS1,EPHA2,FN1,FYN,GADD45A,GADD45B,GAS6,HDAC7,HIC1,IFI30,IFI35,IFI44,IFI44L,IFI6,IFIT2,IFIT3,IFNAR1,IFNAR2,IRF7,IRS2,ISG15,ISG20,ITGA5,JMJD1C,LAMB1,LEF1,LIF,LMO2,LPAR1,MAF,MAP3K14,MAP3K8,MNT,MX1,MYC,NCAM1,NEDD4L,NFKBIA,NR4A2,NRCAM,OAS2,OSMR,PCDH17,PDE7B,…	90
Organismal Development, Organismal Injury and Abnormalities	abnormal morphology of abdomen	1.29e-20			A2M,ABCB1,ADAM19,ADAMTS1,AGPAT2,AKAP13,ANGPTL4,ARID5B,ARSB,AXL,B2M,BCL2L11,BCL3,BCL6,BHLHE40,BMF,BMP4,BMPR1B,CADPS,CAV1,CBX2,CCBE1,CD36,CD44,CD55,CDKN2B,CHRNA3,CISH,CLU,COL18A1,COL3A1,CRIM1,CTHRC1,CYP19A1,DAPK1,DCN,DDX58,DHX58,EGLN3,EHD3,EPHB2,ERRFI1,ETS1,FBLN1,FCER1G,FGF23,FSHB,FSTL3,FYN,GADD45A,GAS6,HMGA1,HOXA3,HOXD10,HOXD11,HSD11B1,IFNAR1,IGFBP2,IGFBP3,IGFBP5,IL6ST,INSR,IRF1,IRS2,ITGA8,ITGB2,J…	131
Cancer, Organismal Injury and Abnormalities	metastatic solid tumor	1.32e-20	-1.328		ABAT,ABCB1,ACKR3,ACP5,ACTA2,ADAMTS1,ADM,ANGPTL4,ANXA1,AXL,B2M,CALD1,CAPG,CAV1,CD36,CD44,CDH2,CDH6,CEBPD,CLU,COL18A1,COL4A1,CXCL8,CYP19A1,DPYSL3,DUSP4,EMP1,EPAS1,EPHA2,FLRT2,FLT1,FN1,FSTL3,FYN,FZD7,GLRX,ICAM1,IFI30,IFNAR1,IFNAR2,IGF2,IGFBP2,IGFBP5,IL18,IL1RN,INSR,IRF7,JAG1,KRT18,KRT8,LAMB3,LGALS3,LIMD2,LMCD1,LOC102724428/SIK1,LRRC17,LTF,MERTK,MEST,MMP2,MX1,MYC,NCAM1,NID2,NR2F1,NT5E,NUAK1,PARP3,PDE…	99
Cell Morphology	sprouting	1.41e-20	-3.343	bias	A2M,ADAMTS1,ADCYAP1,ADM,AGRN,APP,ARHGEF7,BMP2,BMP4,CALD1,CAMK1G,CAV1,CD44,CDH2,CDK5R1,CNTNAP2,COL18A1,CRMP1,CYP19A1,DBN1,DCN,DLG5,DPYSL3,EFNB1,EFNB2,EPHB2,ETS1,FGF2,FN1,FYN,GRASP,IGF2,IGSF9,IL1B,KITLG,KLF7,KLF9,LMO2,MID1,MMP2,MT2A,MYC,NCAM1,NFKBIA,NGF,NLGN3,NOS1AP,NRCAM,NRP1,NUAK1,OLR1,PLAT,PLXNA4,PRSS12,RAPSN,RELB,RELN,ROR1,RUNX1,RUNX2,SCN1A,SDC2,SEMA5A,SGK1,SIPA1L1,SPP1,SRPX2,STAT3,TGFB1,TGFBR2…	78
Cell-To-Cell Signaling and Interaction	interaction of tumor cell lines	1.58e-20	-3.68	bias	AFAP1,ANXA1,APP,CASP7,CAV1,CCL3,CCL4,CD14,CD36,CD44,CD55,CD68,CD99,CDH2,CDH3,CXCL2,CXCL8,DAB2,DCN,DKK3,EFNB1,EPHA2,ETS1,F11R,F3,FGF2,FN1,FYN,GAS6,HAS2,HOXA4,ICAM1,IGF2,IGFBP3,IL1B,INSR,ITGA5,ITGAV,ITGB2,KITLG,LAMA5,LEF1,LGALS3,LIF,LPL,LRP5,LTF,MAP3K8,MGAT5,MMP19,MMP2,NCAM1,NFKBIA,NRP1,PARVA,PITX2,PLAUR,PRSS2,PTPN6,PVR,PYY,RAMP2,RCAN1,SDC1,SDC2,SELP,SERPINB2,SERPINE1,SERPING1,SFRP4,SPP1,STAT1,STAT…	77
Cell Death and Survival	apoptosis of leukocytes	2.04e-20	1.267		ADAM8,ADCYAP1,ANXA1,APP,BCL2L11,BCL3,BCL6,BMF,BMP4,C1QA,CASP7,CAST,CAV1,CCL3,CCL4,CD14,CD44,CORO1A,CXCL1,CXCL2,CXCL8,DCN,DHX58,DKK3,DUSP4,EFNB1,EIF2AK2,ETS1,ETS2,FCER1G,FOSL1,FYN,GADD45B,GSN,HOXA3,ICAM1,IL18,IL1B,IL1RN,IL6ST,IRF1,IRS2,ISG15,ITGB2,KITLG,KLF2,KLF4,LGALS3,LRIG1,LTF,MAP2K3,MERTK,MNT,MYC,NFKBIA,NGF,PIM1,PLAT,PTPN6,RCAN1,RUNX1,S100A8,SH3BP2,SMAD7,SOX4,SPHK1,SPP1,ST3GAL1,STAT1,STAT3,SWA…	82
Cell Death and Survival	apoptosis of blood cells	2.37e-20	1.571		ADAM8,ADCYAP1,AGRN,ANXA1,APP,BCL2L11,BCL3,BCL6,BMF,BMP4,C1QA,CASP7,CAST,CAV1,CCL3,CCL4,CD14,CD44,CORO1A,CXCL1,CXCL2,CXCL8,DCN,DHX58,DKK3,DOT1L,DUSP4,EFNB1,EIF2AK2,EPAS1,ETS1,ETS2,FCER1G,FOSL1,FYN,GADD45B,GSN,HIPK2,HOXA3,ICAM1,IL18,IL1B,IL1RN,IL6ST,IRF1,IRS2,ISG15,ITGB2,KITLG,KLF2,KLF4,LGALS3,LRIG1,LTF,MAP2K3,MERTK,MNT,MYC,NFKBIA,NGF,PIM1,PLAT,PTPN6,RCAN1,RUNX1,S100A8,SH3BP2,SMAD7,SNAI2,SOX4,SPHK1…	87
Cell-mediated Immune Response, Cellular Function and Maintenance, Hematological System Development and Function	T cell homeostasis	2.53e-20	-4.985	bias	ADCYAP1,ANXA1,AXL,B2M,BCL2L11,BCL3,BCL6,BHLHE40,BMF,BMP4,CADM1,CBLB,CBX2,CCL3,CD74,CD83,CHD7,CISH,CORO1A,CXCL1,CYP26B1,DHH,EFNB1,EFNB2,ELF4,EPHA1,EPHA2,ETS1,ETS2,FCER1G,FLT1,FYN,FZD7,GADD45B,GAS6,HMGA1,ICAM1,IFNAR1,IFNAR2,IGF2,IL10RA,IL18,IL1B,IL6ST,IRF1,ITGB2,JAG1,KITLG,KLF2,KLF4,LEF1,LFNG,LIF,LMO2,MAF,MAP3K14,MERTK,MMP19,MNT,MYH11,NFKBIA,NOG,NR4A2,PAG1,PCSK1,PIM1,POLM,PSMB9,PTPN6,RELB,RSAD2,RUN…	94
Cellular Function and Maintenance	Lymphocyte homeostasis	2.62e-20	-4.861	bias	ADCYAP1,ANXA1,AXL,B2M,BCL2L11,BCL3,BCL6,BHLHE40,BMF,BMP4,CADM1,CBLB,CBX2,CCL3,CD74,CD83,CHD7,CISH,CORO1A,CXCL1,CYP26B1,DHH,EFNB1,EFNB2,ELF4,EPHA1,EPHA2,ETS1,ETS2,FCER1G,FLT1,FYN,FZD7,GADD45B,GAS6,HMGA1,ICAM1,IFNAR1,IFNAR2,IGF2,IL10RA,IL18,IL1B,IL1RN,IL6ST,IRF1,ITGB2,JAG1,KITLG,KLF2,KLF4,LEF1,LFNG,LIF,LMO2,MAF,MAP3K14,MERTK,MMP19,MNT,MYH11,NFKBIA,NOG,NR4A2,PAG1,PCSK1,PIM1,POLM,PSMB9,PTPN6,RELB,RSA…	97
Connective Tissue Development and Function, Skeletal and Muscular System Development and Function, Tissue Development	size of bone	3.33e-20			APP,ARSB,BMP2,BMP4,BMPR1B,CARTPT,CAV1,CD14,CD36,CD44,CD68,COL1A2,CTHRC1,CYP19A1,DCN,EFNB1,EFNB2,FCER1G,FGF2,FGF23,FHL2,FLNB,FOSL1,GAS1,GPNMB,GREM1,HDAC7,IGF2,IGFBP5,IL1RN,INSR,ISG15,ITGB2,KDM6B,KLF4,LEF1,LIF,LRP5,MATN3,MMP2,NOG,NPR3,PDK4,PER2,PITX2,POSTN,PSTPIP2,PTPN6,PYY,RUNX2,RUNX3,S100A4,SFRP2,SFRP4,SH3PXD2B,SIRPA,SOX9,SPP1,STAT1,TGFBR2,TYROBP,ZNF521	62
Cancer, Gastrointestinal Disease, Organismal Injury and Abnormalities	intestinal tumor	3.64e-20	0.455		A2M,A2ML1,ABCB1,ACAP3,ACKR3,ACP5,ACTA1,ACTA2,ADAM19,ADAMTS1,ADAMTSL5,ADCYAP1,ADM,AEN,AFAP1,AGPAT2,AGRN,AHNAK,AHNAK2,AKAP13,AKAP7,ANGPTL4,ANO3,ANO6,ANXA1,ANXA3,AOC2,AOX1,APP,ARC,ARHGAP28,ARHGAP31,ARHGEF17,ARHGEF7,ARID5B,ARMC4,ARVCF,ASB13,ASL,ASTN2,ASXL1,ATP11A,ATP2A1,ATXN3,AXIN2,AXL,B2M,B3GNT8,BACH1,BACH2,BATF2,BCL2L11,BCL3,BCL6,BEND4,BHLHE40,BMP2,BMPR1B,BST2,C1QC,C1QTNF1,C1QTNF6,CABP1,CACHD1,CACN…	636
Cellular Function and Maintenance	homeostasis of blood cells	3.98e-20	-4.936	bias	ADCYAP1,ANXA1,AXL,B2M,BCL2L11,BCL3,BCL6,BHLHE40,BMF,BMP4,CADM1,CBLB,CBX2,CCL3,CD74,CD83,CHD7,CISH,CORO1A,CXCL1,CYP26B1,DHH,EFNB1,EFNB2,ELF4,EPAS1,EPHA1,EPHA2,ETS1,ETS2,FCER1G,FLT1,FYN,FZD7,GADD45B,GAS6,HMGA1,ICAM1,IFNAR1,IFNAR2,IGF2,IL10RA,IL18,IL1B,IL1RN,IL6ST,IRF1,ITGB2,JAG1,KITLG,KLF2,KLF4,LEF1,LFNG,LIF,LMO2,MAF,MAP3K14,MERTK,MMP19,MNT,MYH11,NFKBIA,NOG,NR4A2,PAG1,PCSK1,PIM1,POLM,PSMB9,PTPN6,RE…	98
Cancer, Organismal Injury and Abnormalities	urogenital cancer	4.11e-20	-0.761		ABAT,ABCB1,ACP5,ACSM1,ACTN1,ADAM19,ADAM8,ADM,AFAP1,AGPAT2,AHNAK,AHNAK2,AMPH,ANKRD1,ANO3,ANO6,ANXA1,ANXA3,AOC2,APOD,APOL3,APP,ARG2,ARHGEF17,ARHGEF7,ARID3A,ARID5B,ARL4C,ARMC4,ARSB,ASTN2,ASXL1,ATP11A,ATP2A1,ATXN3,AXIN2,AXL,B2M,BACH1,BAMBI,BCL2L11,BCL6,BHLHE40,BMP4,BMPR1B,C1QC,CABP1,CACHD1,CACNA1H,CACNB3,CADM1,CADPS,CALB1,CALD1,CAP2,CARD10,CAST,CASZ1,CAV1,CBX7,CCL3,CCL4,CD109,CD44,CD55,CD68,CD74,CD83…	455
Organismal Development, Organismal Injury and Abnormalities	abnormal morphology of thoracic cavity	4.49e-20			ACKR3,ADAM19,ADM,AKAP13,ARID3A,ARSB,ASXL1,ATP2A1,BCL6,CACNA1H,CACNB3,CASP7,CAV1,CD36,CDH2,CLU,COL18A1,COL3A1,CSRP3,DCN,DOT1L,EFNB2,ELK3,EPAS1,ERRFI1,ETS1,F3,FBLN1,FGF2,FLRT2,FMOD,FN1,HAS2,HBEGF,HDAC7,HMGA1,HOXA3,HSD11B1,IDUA,IGF2,IL18,IL1RN,IL6ST,IRF1,ITGA8,ITGAV,JAG1,KDM6B,KLF2,LFNG,LIF,LMNA,LMO2,LPL,LY6E,MAP3K14,MMP15,MMP2,MYC,MYCN,MYH11,NEDD4L,NEXN,NOX4,NPR1,NRP1,PDGFA,PDGFB,PDLIM5,PDPN,PITX2,…	97
Cancer, Organismal Injury and Abnormalities, Reproductive System Disease	tumorigenesis of genital organ	4.64e-20	0.617		ABAT,ABCB1,ACP5,ACSM1,ACTN1,ADAM19,ADGRE5,ADM,AFAP1,AGPAT2,AHNAK,AHNAK2,AMPH,ANKRD1,ANO3,ANO6,ANXA1,ANXA3,AOC2,APOD,APOL3,APP,ARG2,ARHGEF17,ARID3A,ARID5B,ARL4C,ARMC4,ARSB,ASTN2,ASXL1,ATP11A,ATP2A1,AXIN2,AXL,B2M,BACH1,BAMBI,BCL2L11,BCL6,BHLHE40,BMPR1B,C1QC,CABP1,CACHD1,CACNA1H,CACNB3,CADM1,CADPS,CALD1,CAP2,CARD10,CAST,CASZ1,CAV1,CBX7,CCL3,CCL4,CD109,CD44,CD55,CD68,CD74,CD83,CDH2,CDH3,CDKN2B,CHD7,C…	425
Cell Morphology, Organ Morphology, Skeletal and Muscular System Development and Function, Tissue Morphology	morphology of muscle cells	5.02e-20			ACTA1,AKAP13,APP,BCL3,BMP4,CACNA1H,CACNB3,CAST,CAV1,CDH2,CLU,COL12A1,CRYAB,CSRP3,DHH,DMPK,DUSP5,FGF2,FHL2,FMOD,FN1,FSTL3,HBEGF,HSD11B1,ICAM1,IDUA,IL18,IL1B,IL6ST,INSR,KITLG,KLF15,KLF2,KLF4,LIF,LIMS1,LMCD1,LMNA,LMO7,LPL,MAP2K3,MARCKSL1,MSTN,MYC,MYH11,NFKBIA,NOX4,NPR1,PDE5A,PDLIM5,PRKAG2,PRSS12,PTGFR,REN,RPS6KA2,RRAD,SERPINE1,SKI,SMAD7,SPP1,STAT3,SYNE1,TGFB1,TGFBR2,THBS1,TIMP1,TMOD1,TNFAIP3,TREX1,T…	71
Cancer, Organismal Injury and Abnormalities, Reproductive System Disease	genital tumor	5.08e-20	0.617		ABAT,ABCB1,ACP5,ACSM1,ACTN1,ADAM19,ADGRE5,ADM,AFAP1,AGPAT2,AHNAK,AHNAK2,AMPH,ANKRD1,ANO3,ANO6,ANXA1,ANXA3,AOC2,APOD,APOL3,APP,ARG2,ARHGEF17,ARID3A,ARID5B,ARL4C,ARMC4,ARSB,ASTN2,ASXL1,ATP11A,ATP2A1,AXIN2,AXL,B2M,BACH1,BAMBI,BCL2L11,BCL6,BHLHE40,BMPR1B,C1QC,CABP1,CACHD1,CACNA1H,CACNB3,CADM1,CADPS,CALD1,CAP2,CARD10,CAST,CASZ1,CAV1,CBX7,CCL3,CCL4,CD109,CD44,CD55,CD68,CD74,CD83,CDH2,CDH3,CDKN2B,CHD7,C…	425
Organismal Injury and Abnormalities, Tissue Morphology	morphology of lesion	5.22e-20			ADCYAP1,ANXA1,APOD,APP,ARG2,BMPR1B,C1QA,C1QTNF1,CAV1,CD44,CLU,COL18A1,CRYAB,CTSS,EPHA2,ETS2,F3,FABP4,FCER1G,FGF2,FLT1,FOSL1,FSTL3,GSN,ICAM1,IGF2,IGFBP2,IL18,IL1B,IL1RN,IL6ST,IRF1,JAG1,KRT8,LCAT,LGALS3,LPL,LRP5,LSP1,MAPK13,MGAT5,MYC,NDRG4,NFKBIA,NGF,NOX4,NPR1,NRP1,NT5E,OLR1,OSMR,PDGFB,PIM1,PLAT,PTX3,RCAN1,RRAD,SELP,SERPINE1,SERPING1,SIRPA,SOCS3,SPP1,STAT1,TGFB1,TGFB2,TGFBR2,THBS1,TIMP1,TNFAIP3,TNF…	72
Cell-mediated Immune Response, Cellular Development, Cellular Function and Maintenance, Cellular Growth and Proliferation, Embryonic Development, Hematological System Development and Function, Hematopoiesis, Lymphoid Tissue Structure and Development, Organ Development, Organismal Development, Tissue Development	T cell development	5.97e-20	-4.786	bias	ADCYAP1,ANXA1,AXL,B2M,BCL2L11,BCL3,BCL6,BHLHE40,BMP4,CADM1,CBLB,CBX2,CCL3,CD74,CD83,CHD7,CISH,CXCL1,CYP26B1,DHH,EFNB1,EFNB2,ELF4,EPHA1,EPHA2,ETS1,ETS2,FCER1G,FLT1,FYN,FZD7,GADD45B,GAS6,HMGA1,ICAM1,IFNAR1,IFNAR2,IGF2,IL10RA,IL18,IL1B,IL6ST,IRF1,ITGB2,JAG1,KITLG,KLF2,KLF4,LEF1,LFNG,LIF,LMO2,MAF,MAP3K14,MERTK,MMP19,MNT,MYH11,NFKBIA,NOG,NR4A2,PAG1,PCSK1,PIM1,POLM,PSMB9,PTPN6,RELB,RSAD2,RUNX1,RUNX2,RU…	92
Embryonic Development, Organismal Development	development of body axis	8.18e-20	-3.238	bias	ADAM19,ADCYAP1,ANGPTL4,APP,ARC,ARID5B,ARMC4,ARNT2,ARSB,ASXL1,AXIN2,AXL,BCL2L11,BMP2,BMP4,BMPR1B,C1QB,CDH2,CDK5R1,CEBPD,CHD7,CNTNAP2,COL11A2,COL18A1,COL3A1,COL4A1,COL5A2,CRYAB,CSNK1D,CSNK1E,CSRNP1,CSTB,CTHRC1,CXCL8,CYP19A1,CYP26B1,DCLK1,DCN,DLG5,EGLN3,ELK3,EPHA2,EPHB2,F3,FGF2,FMOD,FN1,FOSL2,FYN,FZD7,GAS1,GPC1,GRASP,H2AFY2,HIPK2,HOXA3,HOXA4,HOXC5,HOXD10,HOXD11,HOXD4,ICAM1,IDUA,IFI16,IGF2,IL6ST,IRS2…	148
Cardiovascular System Development and Function, Tissue Development	development of cardiovascular tissue	8.44e-20	-2.025		ADAMTS1,ADM,ANGPTL4,APP,AXL,BMP2,BMP4,CAV1,CD36,CD44,CDH2,COL18A1,COL4A1,CXCL1,CXCL2,CXCL8,DAB2,EFNB2,EPHA2,F11R,F3,FABP4,FGF2,FLT1,FN1,GAS6,GPC1,HBEGF,HIPK2,IGF2,IL18,IL1B,IL1RN,KLF2,LGALS3,MAP2K3,MERTK,MMP2,MYC,NDP,NGF,NR4A2,NRP1,PDGFB,PIM1,PLAT,PLAUR,PLXNA4,RASA3,RCAN1,RGCC,RUNX2,RUNX3,S100A8,SCG2,SDC4,SEMA5A,SERPINE1,SNAI2,SPP1,STAT1,STAT3,STC1,TGFB1,TGFB2,TGFBR2,THBS1,TMOD1,TNFRSF12A,TNFRSF6…	72
Cardiovascular System Development and Function, Tissue Morphology	permeability of vascular system	8.71e-20	-0.857		ACTA2,ANXA1,APP,ARHGEF7,AXL,CAV1,CCL3,CCL4,COL18A1,CXCL2,CXCL8,F11R,F3,FGF2,FLT1,GADD45A,GAS6,GSN,ICAM1,IL18,IL1B,ITGB2,LSP1,LTC4S,MFGE8,MMP2,NGF,NPR1,NT5E,NTS,PLAC8,PLAT,PTX3,RAMP2,SELP,SERPINE1,SERPING1,SPHK1,STAT3,THBS1,TIMP1,TNFRSF12A,TNFRSF1B,VASP	44
Cellular Movement, Hematological System Development and Function, Immune Cell Trafficking, Inflammatory Response	cellular infiltration by phagocytes	9.42e-20	-0.461		ADAM8,ADM,ANXA1,APP,CAV1,CCL3,CCL4,CD14,CD36,CD44,CD55,CXCL2,CXCL8,EGLN3,FABP4,FCER1G,FLT1,GAS6,ICAM1,IL18,IL1B,IL1RN,ITGB2,KITLG,LGALS3,MAP3K8,NDRG1,NFKBIA,NOG,NT5E,PCOLCE2,PLAT,PTMA,PTPN6,PTX3,REN,RSPO3,SELP,SERPING1,SFRP1,SGK1,SMAD7,SOCS3,SOD3,SPHK1,SPP1,STAT1,STAT3,STC1,TGFB1,TGFBR2,TIMP1,TIMP3,TNFAIP3,TNFRSF1B,TNFRSF21,TNFRSF6B,TRPM2,XCL1	59
Cancer, Gastrointestinal Disease, Organismal Injury and Abnormalities	large intestine neoplasm	1.09e-19	0.084		A2M,A2ML1,ABCB1,ACAP3,ACKR3,ACP5,ACTA1,ACTA2,ADAM19,ADAMTS1,ADAMTSL5,ADCYAP1,ADM,AEN,AFAP1,AGPAT2,AGRN,AHNAK,AHNAK2,AKAP13,AKAP7,ANGPTL4,ANO3,ANO6,ANXA1,ANXA3,AOC2,AOX1,APP,ARC,ARHGAP28,ARHGAP31,ARHGEF17,ARHGEF7,ARID5B,ARMC4,ARVCF,ASB13,ASL,ASTN2,ASXL1,ATP11A,ATP2A1,ATXN3,AXIN2,AXL,B2M,B3GNT8,BACH1,BACH2,BATF2,BCL2L11,BCL3,BCL6,BEND4,BHLHE40,BMP2,BMPR1B,BST2,C1QC,C1QTNF1,C1QTNF6,CABP1,CACHD1,CACN…	632
Cancer, Hematological Disease, Organismal Injury and Abnormalities	lymphohematopoietic neoplasia	1.15e-19	0.112		ABCB1,ACP5,ADAM19,AHNAK,AHNAK2,AKAP13,AMPH,ANGPTL4,ANXA1,APP,ARHGAP31,ARID5B,ASXL1,ATP11A,ATXN3,AXIN2,AXL,B2M,BACH2,BCL2L11,BCL3,BCL6,BMF,BST2,C1QTNF1,CACNB3,CADM1,CALD1,CASP7,CAV1,CBLB,CBX2,CBX7,CCDC40,CCL3,CCL4,CD14,CD36,CD44,CD68,CD74,CD99,CDH3,CDKN2B,CEBPD,CLU,CNTNAP2,COL12A1,COL18A1,COL1A2,COL27A1,COL3A1,COL4A1,COL4A5,COL5A2,CPT1A,CRYAB,CSNK1E,CTSH,CXCL1,CXCL2,CXCL8,CYP19A1,DAAM2,DAPK1,DCLK3…	275
Cardiovascular Disease	vascular lesion	1.19e-19	0.161		ACTA2,ADM,AKAP13,ANGPTL4,APP,ARG2,C1QA,CD36,CD44,COL18A1,COL3A1,COL5A2,CTSS,CXCL2,CYP19A1,EFNB2,F3,FABP4,FLT1,FN1,HAS2,HOXA4,ICAM1,IGF2,IL18,IL1B,KLF2,KLF4,LCAT,LPL,LRP5,MMP11,MMP2,MYC,MYH11,NFKBIA,PDGFB,PIM1,PTX3,RCAN1,RUNX1,S100A12,SCD,SDC1,SDC4,SELP,SERPINE1,SKI,SOCS3,SPP1,STAT3,TGFB2,TGFBR2,THBS1,TIMP1,TIMP3,TNFAIP3,VNN1	58
Cellular Movement, Hematological System Development and Function, Immune Cell Trafficking, Inflammatory Response	cell movement of neutrophils	1.37e-19	-3.049	bias	ADAM8,ADCYAP1,ADM,ANXA1,APP,CAPG,CAST,CCL3,CCL4,CD14,CD36,CD44,CD55,CD74,CD99,CORO1A,CXCL1,CXCL2,CXCL8,DEFB1,DEFB4A/DEFB4B,FABP4,FCER1G,FN1,GSN,ICAM1,IL18,IL1B,IL1RN,IL6ST,ITGB2,LGALS3,LSP1,MAP3K8,MGAT5,NFKBIA,NPR1,NT5E,PLAT,PTPN6,PTX3,REN,RSPO3,S100A12,S100A8,SELP,SFRP1,SGK1,SOCS3,SPHK1,SPP1,STAT3,SYK,TGFB1,TGFB2,TGFBR2,TIMP1,TIRAP,TMSB10/TMSB4X,TNFAIP3,TNFRSF1B,TRPM2,XCL1	63
Tissue Development	accumulation of cells	1.45e-19	-1.429		ACKR3,ADGRE5,ANXA1,B2M,BCL2L11,BCL3,BMP4,CCL3,CD44,CLU,COL18A1,CRYAB,CXCL1,CXCL2,CXCL8,DOT1L,ETS2,F3,FGF2,FLT1,FOSL1,ICAM1,IFI16,IFNAR1,IL10RA,IL18,IL1B,IL1RN,IL6ST,IRF1,ITGA5,ITGB2,KLF2,KRT18,LAMA5,LRP5,LTC4S,MAPK13,MERTK,MST1,MYC,NT5E,PIM1,PLAT,POSTN,PTX3,PYY,RUNX1,RUNX3,S100A8,SELP,SERPING1,SH3BP2,SMAD7,SOX9,SPP1,STAT1,STAT3,TGFB1,TGFBR2,THBS1,TIMP1,TNFRSF1B,TNFRSF21,TWIST1,TYROBP	66
Inflammatory Response	inflammation of absolute anatomical region	1.47e-19	2.289		A2M,ABCB1,ACTA2,ADM,ANXA1,ANXA3,APP,ARID5A,AXL,B2M,BACH2,BCL2L11,BCL3,BCL6,BHLHE40,BMF,C1QA,CAPG,CASP7,CAV1,CBLB,CCL3,CCL4,CD14,CD36,CD44,CD55,CD72,CD74,CDK5R1,CHRNA3,CISH,CLU,COL1A2,COL3A1,COL4A1,COL4A5,CORO1A,CTSS,CXCL1,CXCL2,CXCL8,CYP19A1,DAPK1,DCN,DDX58,EGLN3,EPAS1,EPHA2,F3,FCER1G,FLT1,FN1,FYN,GADD45A,GADD45B,GAS6,HBEGF,HSD11B1,ICAM1,IFI30,IFIH1,IFNAR1,IFNAR2,IGF2,IGFBP3,IL10RA,IL18,IL1B,IL1R…	156
Cell-To-Cell Signaling and Interaction, Hematological System Development and Function, Immune Cell Trafficking, Inflammatory Response	activation of leukocytes	1.48e-19	-2.282	bias	ADCYAP1,AGRN,AHNAK,ANXA1,APP,AXL,B2M,BACH2,BCL2L11,BCL3,BHLHE40,C1QA,CADM1,CBLB,CCL3,CCL4,CD14,CD36,CD44,CD55,CD72,CD74,CD83,CERK,CISH,CORO1A,CTSH,CTSS,CXCL1,CXCL8,DDX58,DEFB4A/DEFB4B,EFNB2,ETS1,FCER1G,FN1,FYN,GADD45A,GPNMB,HDAC7,HSD11B1,ICAM1,IFNAR1,IL18,IL1B,IL1RN,IRF1,ITGA5,ITGAV,ITGB2,KITLG,KLF2,KLF4,KSR1,LAPTM5,LGALS3,LTF,MAF,MAOB,MAP2K3,MERTK,METRNL,MGAT5,MMP19,NDRG1,NFKBIA,NGF,NPY1R,NR4A2,…	107
Cancer, Hematological Disease, Organismal Injury and Abnormalities	lymphohematopoietic cancer	1.58e-19	-0.242		ABCB1,ACP5,ADAM19,AHNAK,AHNAK2,AKAP13,AMPH,ANGPTL4,ANXA1,APP,ARHGAP31,ARID5B,ASXL1,ATP11A,ATXN3,AXIN2,AXL,B2M,BACH2,BCL2L11,BCL3,BCL6,BMF,BST2,C1QTNF1,CACNB3,CADM1,CALD1,CASP7,CAV1,CBLB,CBX2,CBX7,CCDC40,CCL3,CCL4,CD14,CD36,CD44,CD68,CD74,CD99,CDH3,CDKN2B,CLU,CNTNAP2,COL12A1,COL18A1,COL1A2,COL27A1,COL3A1,COL4A1,COL4A5,COL5A2,CPT1A,CRYAB,CSNK1E,CTSH,CXCL1,CXCL8,CYP19A1,DAAM2,DAPK1,DCLK3,DCN,DDX58,D…	269
Organismal Injury and Abnormalities	Hypertrophy	1.61e-19			ADM,AKAP13,ANKRD1,APP,BMP2,BMP4,CACNA1H,CACNB3,CAST,CAV1,CD36,COL9A2,CPT1A,CRYAB,CSRP3,CYP19A1,DUSP5,EHD3,EMP1,EPAS1,FABP3,FGF2,FGF23,FHL2,FLNB,FLT1,FN1,FSTL3,GAL,GSN,HBEGF,HMGA1,HOPX,HSD11B1,ICAM1,IL18,IL1B,IL6ST,KLF15,KLF4,LCAT,LIF,LMCD1,LRP5,MAP2K3,MMP19,MNT,MSTN,MYC,NFKBIA,NGF,NOG,NOX4,NPR1,NT5E,PDE5A,PDGFA,PIM1,PITX2,PLAT,POSTN,RCAN1,REN,RPS6KA2,RRAD,RSPO3,RUNX2,S100A6,SERPINE1,SGK1,SMAD7,SO…	84
Cancer, Gastrointestinal Disease, Organismal Injury and Abnormalities	intestinal cancer	2.2e-19	0.971		A2M,A2ML1,ABCB1,ACAP3,ACKR3,ACP5,ACTA1,ACTA2,ADAM19,ADAMTS1,ADAMTSL5,ADCYAP1,ADM,AEN,AFAP1,AGPAT2,AGRN,AHNAK,AHNAK2,AKAP13,AKAP7,ANGPTL4,ANO3,ANO6,ANXA1,ANXA3,AOC2,AOX1,APP,ARC,ARHGAP28,ARHGAP31,ARHGEF17,ARHGEF7,ARID5B,ARMC4,ARVCF,ASB13,ASL,ASTN2,ASXL1,ATP11A,ATP2A1,ATXN3,AXIN2,AXL,B2M,B3GNT8,BACH1,BACH2,BATF2,BCL2L11,BCL3,BCL6,BEND4,BHLHE40,BMP2,BMPR1B,BST2,C1QC,C1QTNF1,C1QTNF6,CABP1,CACHD1,CACN…	630
Cancer, Gastrointestinal Disease, Organismal Injury and Abnormalities	malignant neoplasm of large intestine	2.22e-19	0.788		A2M,A2ML1,ABCB1,ACAP3,ACKR3,ACP5,ACTA1,ACTA2,ADAM19,ADAMTS1,ADAMTSL5,ADCYAP1,ADM,AEN,AFAP1,AGPAT2,AGRN,AHNAK,AHNAK2,AKAP13,AKAP7,ANGPTL4,ANO3,ANO6,ANXA1,ANXA3,AOC2,AOX1,APP,ARC,ARHGAP28,ARHGAP31,ARHGEF17,ARHGEF7,ARID5B,ARMC4,ARVCF,ASB13,ASL,ASTN2,ASXL1,ATP11A,ATP2A1,ATXN3,AXIN2,AXL,B2M,B3GNT8,BACH1,BACH2,BATF2,BCL2L11,BCL3,BCL6,BEND4,BHLHE40,BMP2,BMPR1B,BST2,C1QC,C1QTNF1,C1QTNF6,CABP1,CACHD1,CACN…	628
Gene Expression	transcription	2.32e-19	-3.173		A2M,ADCYAP1,AGRN,AKAP13,AMPH,ANKRD1,APOL3,APP,ARID3A,ARID5A,ARID5B,ARNT2,ASXL1,ATXN3,BACH1,BACH2,BAMBI,BCL3,BCL6,BHLHE40,BMP2,BMP4,BMPR1B,BST2,C1QTNF1,CASZ1,CAV1,CBX2,CBX7,CCL3,CD36,CD44,CD55,CDH3,CDK5R1,CDKN1C,CDKN2B,CEBPD,CHD7,CISH,CRYAB,CSNK1E,CSRNP1,CSRP3,CTSH,CYP26B1,DAB2,DCLK1,DCN,DDX58,DGKQ,DKK3,DOT1L,DUSP4,DUSP5,EIF2AK2,ELF4,ELK3,ELL,ELL2,EPAS1,ERF,ETS1,ETS2,FABP4,FGF2,FGF23,FHL2,FN1,FOSB…	228
Cellular Movement, Hematological System Development and Function, Immune Cell Trafficking	cell movement of mononuclear leukocytes	2.32e-19	-3.22	bias	ACKR3,ADAM8,ANO6,ANXA1,APP,BACH2,BCL3,CBLB,CCL3,CCL4,CD44,CD55,CD74,CD99,CDH3,CHST2,COL4A1,CTSS,CXCL1,CXCL8,CYP26B1,DDX58,DEFB1,DEFB4A/DEFB4B,EFNB1,EFNB2,ELF4,ETS1,F11R,FABP5,FLT1,FN1,FYN,GREM1,ICAM1,IFNAR1,IL18,IL1B,IL6ST,ITGA5,ITGAV,ITGB2,KITLG,KLF2,LCP1,LGALS3,MAP3K14,MAT1A,MST1,NEDD9,NFKBIA,NGF,NOG,NT5E,PDGFB,PLAUR,PVR,PYCARD,REN,RGS1,RUNX1,S100A12,S100A14,S100A4,SELP,SERPINE1,SIRPA,SOCS3,SPP…	83
Inflammatory Response, Organismal Injury and Abnormalities	inflammation of organ	2.52e-19	2.457		A2M,ABCB1,ACTA2,ADM,AHNAK,ANXA1,ANXA3,APP,ARID5A,AXL,B2M,BACH2,BCL2L11,BCL3,BCL6,BHLHE40,BMF,C1QA,CAPG,CASP7,CAV1,CBLB,CCL3,CCL4,CD14,CD36,CD44,CD55,CD72,CD74,CDK5R1,CHRNA3,CISH,CLU,COL1A2,COL3A1,COL4A1,COL4A5,CORO1A,CPNE7,CTSS,CXCL1,CXCL2,CXCL8,CYP19A1,DCN,DDX58,DEFB1,DEFB4A/DEFB4B,EGLN3,EIF2AK2,EPAS1,EPHA2,F3,FABP4,FABP5,FCER1G,FLT1,FN1,FYN,GADD45A,GADD45B,GAS6,GSN,HBEGF,HSD11B1,ICAM1,IFI27,IFI…	171
Cardiovascular System Development and Function	morphology of vessel	3.12e-19			ACKR3,ACTA2,ADM,ANGPTL4,APP,AXL,BACH1,BMP2,BMP4,CACNA1H,CACNB3,CLU,COL3A1,CRYAB,EFNB2,EGLN3,EHD3,ELK3,ENPP1,F3,FBLN1,FGF2,FLT1,FMOD,FN1,HAS2,HDAC7,HOXA3,IL1RN,IL6ST,ITGA5,ITGAV,JAG1,KLF2,LEF1,LIF,LMO2,LPL,LRP5,MERTK,MMP2,MYC,MYCN,MYH11,NRP1,OLR1,PDGFB,PDPN,PER2,PITX2,RAMP2,RELB,REN,SEMA5A,SERPINE1,SOX4,SPP1,SYK,TGFB2,THBS1,THBS2,TIMP3,TNFRSF1B,TYRO3,VASH1,ZMIZ1	66
Cellular Development, Cellular Growth and Proliferation, Connective Tissue Development and Function, Tissue Development	cell proliferation of fibroblasts	5.04e-19	-3.738	bias	ARID3A,BMP2,BMP4,CAV1,CBX2,CBX7,CD44,CD74,CDKN2B,DCN,DKK3,DUSP4,ERF,FGF2,FLT1,FN1,FOSB,FOSL1,FOSL2,FOXO4,GADD45A,GAS6,HBEGF,IFI30,IFNAR1,IGF2,IGFBP3,IL1B,IL6ST,ITGA5,KSR1,LIF,LMNA,LPAR1,LTF,MAP2K3,MMP2,MSTN,MYC,MYCN,NDRG1,NFKBIA,NGF,NPR3,PARP10,PDGFA,PDGFB,PLAT,PLAUR,PLK2,POSTN,PTPN6,SERPINE1,SFRP1,SKI,SMAD7,SOCS3,SPHK1,STAT1,STAT3,TACC1,TGFB1,TGFB2,TGFBR2,TIMP1,TLN2,WNT5A,ZMIZ1	68
Cancer, Organismal Injury and Abnormalities	adenocarcinoma	5.65e-19	0.555		A2M,A2ML1,ABAT,ABCB1,ACAP3,ACP5,ACSM1,ACTA1,ACTA2,ACTN1,ADAM19,ADAM8,ADAMTS1,ADAMTS17,ADAMTSL5,ADCYAP1,ADM,AEN,AFAP1,AGPAT2,AGRN,AHNAK,AHNAK2,AKAP13,AKAP7,AKR7A3,AMPH,ANGPTL4,ANKRD1,ANO3,ANO6,ANXA1,ANXA3,AOC2,AOX1,APOD,APOL3,APP,ARC,ARG2,ARHGAP28,ARHGAP31,ARHGEF17,ARHGEF7,ARID3A,ARID5B,ARL4C,ARMC4,ARSB,ARVCF,ASB13,ASL,ASTN2,ASXL1,ATP11A,ATP2A1,ATXN3,AXIN2,AXL,B2M,B3GNT8,BACH1,BACH2,BATF2,BCL2L11,…	715
Cardiovascular System Development and Function, Tissue Development	development of endothelial tissue	6.74e-19	-1.755		ADAMTS1,ADM,ANGPTL4,APP,AXL,BMP2,BMP4,CAV1,CD36,CD44,CDH2,COL18A1,COL4A1,CXCL1,CXCL2,CXCL8,DAB2,EFNB2,EPHA2,F11R,F3,FABP4,FGF2,FLT1,FN1,GAS6,GPC1,HBEGF,HIPK2,IGF2,IL18,IL1B,IL1RN,KLF2,LGALS3,MAP2K3,MERTK,MMP2,MYC,NDP,NGF,NR4A2,NRP1,PDGFB,PIM1,PLAT,PLAUR,PLXNA4,RASA3,RCAN1,RGCC,RUNX2,RUNX3,S100A8,SCG2,SDC4,SEMA5A,SERPINE1,SNAI2,SPP1,STAT1,STC1,TGFB1,TGFB2,TGFBR2,THBS1,TNFRSF12A,TNFRSF6B,VASH1,WNT5A	70
Cell Morphology, Cellular Development	branching of cells	6.74e-19	-3.565	bias	A2M,ADCYAP1,ADM,AGRN,APP,ARHGEF7,BMP2,BMP4,CALD1,CAMK1G,CAV1,CD44,CDH2,CDK5R1,CNTNAP2,COL18A1,CRMP1,CYP19A1,DBN1,DCN,DLG5,DPYSL3,EFNB1,EFNB2,EPHB2,ETS1,FGF2,FN1,FYN,GAS6,GRASP,HOXD11,IGSF9,IL1B,KITLG,KLF7,KLF9,LMO2,MFGE8,MID1,MST1,MT2A,NCAM1,NFKBIA,NGF,NLGN3,NOS1AP,NRCAM,NRP1,NUAK1,PLAT,PLXNA4,PRSS12,RAPSN,RELB,RELN,RND3,ROR1,RUNX2,SCN1A,SDC2,SGK1,SIPA1L1,SPP1,SRPX2,STAT3,TGFB1,TIMP1,TNFRSF21,TPB…	73
Cellular Development, Cellular Growth and Proliferation, Hematological System Development and Function, Lymphoid Tissue Structure and Development	cell proliferation of T lymphocytes	6.91e-19	-1.213		A2M,ADCYAP1,AHNAK,AKAP13,ANXA1,AXL,B2M,BACH2,BHLHE40,BMP4,CAV1,CBLB,CBX2,CCL4,CD14,CD36,CD44,CD55,CD74,CD83,CD99,CISH,CORO1A,EFNB1,EFNB2,EIF2AK2,ELF4,ETS1,ETS2,FCER1G,FN1,FYN,GADD45A,GADD45B,GPNMB,ICAM1,IFNAR1,IFNAR2,IGF2,IGFBP2,IL18,IL1B,IL6ST,IRF1,IRS2,ISG20,ITGB2,JAG1,KITLG,KLF2,KLF4,KSR1,LAPTM5,LCP1,LGALS3,LTF,MAF,MAP3K14,MAP3K8,MERTK,MGAT5,MMP19,MNT,MYC,NFKBIA,NPY1R,NT5E,PAG1,PDE5A,PIM1,PTPN…	96
Cancer, Hematological Disease, Organismal Injury and Abnormalities	hematological neoplasia	7.43e-19	0.247		ABCB1,ACP5,ADAM19,AHNAK,AHNAK2,AKAP13,AMPH,ANGPTL4,ANXA1,APP,ARHGAP31,ARID5B,ASXL1,ATP11A,ATXN3,AXIN2,AXL,B2M,BACH2,BCL2L11,BCL3,BCL6,BMF,BST2,C1QTNF1,CACNB3,CADM1,CALD1,CASP7,CAV1,CBLB,CBX2,CBX7,CCDC40,CCL3,CCL4,CD14,CD36,CD44,CD68,CD74,CD99,CDH3,CDKN2B,CEBPD,CLU,CNTNAP2,COL12A1,COL1A2,COL27A1,COL3A1,COL4A1,COL4A5,COL5A2,CPT1A,CRYAB,CSNK1E,CTSH,CXCL1,CXCL2,CXCL8,DAAM2,DAPK1,DCLK3,DCN,DDX58,DLG5,…	271
Cellular Assembly and Organization, Cellular Function and Maintenance	microtubule dynamics	8.86e-19	-6.634	bias	A2M,ADCYAP1,ADGRG6,ADM,AGRN,AHNAK,ANGPTL4,APP,ARHGEF7,ARSB,ATXN3,AXL,BICDL1,BMP2,BMP4,BST2,C1QA,CACNA1H,CALD1,CAMK1G,CAPG,CAST,CAV1,CD44,CDH2,CDK5R1,CHRNA3,CLU,CNTNAP2,CORO1A,CRMP1,CRYAB,CSNK1D,CTSS,CXCL8,CYP19A1,DAPK1,DBN1,DCLK1,DHH,DKK3,DLG5,DNM1,DPYSL3,EFHD1,EFNB1,EFNB2,EPHA2,EPHB2,FGD4,FGF2,FLT1,FN1,FSCN1,FYN,GAL,GAS6,GFRA2,GPM6A,GRASP,GSN,HAS2,HOXA4,ICAM1,IFRD1,IGSF9,IL1B,INSR,ITGA8,KITLG,KL…	157
Cardiovascular Disease, Organismal Injury and Abnormalities	abnormality of heart ventricle	9.18e-19	1.388		ACKR3,ADAM19,ADM,ANGPTL4,ARSB,BCL6,C1QTNF1,CASP7,CAST,CAV1,CLU,COL18A1,CPT1A,CSRP3,FBLN1,FGF23,FHL2,FLT1,FSTL3,HAS2,HBEGF,HMGA1,HOXA3,ICAM1,IDUA,IGF2,IL18,IL1B,KCNJ8,KLF15,LMNA,LRP5,LY6E,MMP2,MYH11,NEXN,NPR1,NT5E,PDCD4,PDE5A,PDE7B,PDGFA,PDGFB,PDLIM5,PDPN,PIM1,PITX2,PLAT,POSTN,PTX3,RAMP2,RCAN1,REN,RPS6KA2,RUNX2,S100A1,SERPINE1,SGCD,SMAD7,SOX4,SOX9,SPHK1,SPP1,TGFB2,TGFBR2,THBS1,TIMP1,TIMP3	68
Cellular Function and Maintenance	function of antigen presenting cells	1.07e-18			AXL,BCL3,CAPG,CAV1,CCBE1,CD14,CD36,CD74,CTSS,DDX58,DUSP4,F11R,F3,FCER1G,FLT1,FYN,GADD45B,GPNMB,GSN,ICAM1,IDUA,IFI30,IFIH1,IFNAR1,IL18,IL1B,IRF1,LCP1,LGALS3,MARCKSL1,MERTK,MST1,NFKBIA,NPY1R,PLAT,PLAUR,PYCARD,RELB,RGS1,SH3BP2,SIRPA,SPP1,STAT1,STAT3,SUCNR1,TGFB1,TGFB2,TIMD4,TIRAP,TNFRSF6B,TRPM2,TYRO3,TYROBP	53
Cell-To-Cell Signaling and Interaction, Inflammatory Response	immune response of leukocytes	1.48e-18	-2.708	bias	ADCYAP1,ANXA1,APP,AXL,BCL2L11,BHLHE40,CAPG,CCL3,CD14,CD36,CD44,CD68,CD74,CORO1A,CTSS,CXCL1,CXCL8,DDX58,ETS1,F3,FCER1G,FN1,FYN,GLRX,GSN,ICAM1,IFNAR1,IL10RA,IL18,IL1B,IL6ST,ISG15,ITGB2,LGALS3,MAP3K8,MERTK,MEX3B,MFGE8,PLAUR,POSTN,PTX3,PYCARD,RELB,RGCC,SERPINE1,SH3BP2,SIRPA,SOCS3,SPHK1,STAT3,SWAP70,SYK,TAP1,TGFB1,TGFBR2,THBS1,TIMD4,TNFRSF1B,TNFRSF6B,TREX1,TYROBP,UBE2L6,WNT5A	63
Cell Morphology	enlargement of cells	1.62e-18			AKAP13,ANO6,APP,BMP2,BMP4,CACNA1H,CACNB3,CAST,CAV1,CDK5R1,COL9A2,CRYAB,CSRP3,CYP19A1,DAPK1,DUSP5,EMP1,EPAS1,FGF2,FHL2,FLNB,FN1,FSTL3,GAL,HBEGF,IL18,IL1B,IL6ST,KLF4,LCAT,LIF,LMCD1,LMNA,LPAR1,MAP2K3,MEST,MMP19,MNT,MSTN,MYC,NFKBIA,NGF,NOG,NOX4,NPR1,PDE5A,PIM1,PRKAG2,REN,RPS6KA2,RRAD,RSPO3,RUNX2,S100A6,SERPINE1,SGK1,SMAD7,SOX9,STAT3,STC1,TCF4,TGFB1,TGFBR2,TIMP1,TNFAIP3,WNT5A,WNT5B	67
Organismal Development	morphology of head	1.78e-18			ADCYAP1,AKAP13,ANXA1,APP,ARNT2,ARSB,ASXL1,AXIN2,AXL,B2M,BCL2L11,BMP4,BMPR1B,C1QA,CACNB3,CALB1,CAV1,CDK5R1,CHD7,CHRNA3,CLDN11,CLSTN3,CNTNAP2,COL11A2,COL18A1,COL5A2,CRMP1,CSTB,CYP19A1,CYP26B1,DBN1,DCLK1,DCN,DMRTA2,DPYSL3,EFNB1,EFNB2,EGLN3,ELK3,EPHB2,FCER1G,FGF2,FLNB,FMOD,FSCN1,FYN,GAL,GAS1,H19,H2AFY2,HOXA3,HOXD4,HSD11B1,ICAM1,IDUA,IGF2,IL1RN,IL6ST,IRS2,ITGA8,ITGAV,JAG1,KLF2,KLF4,KLF7,LEF1,LIF,LMNA,…	137
Cancer, Gastrointestinal Disease, Organismal Injury and Abnormalities	oral cancer	1.79e-18			ANXA1,BMP4,BMPR1B,CADPS,CD44,CD83,COL4A1,CRYAB,CTHRC1,CTSH,CXCL1,CXCL2,CXCL8,CYP26B1,DCN,ENPEP,F11R,FABP5,FN1,GAS6,HAS2,IFIT2,IGFBP3,IGFBP5,IL1B,IL1RN,ITGA8,LPAR1,LY6E,MAPK13,MGLL,MMP11,MYC,NPTX2,PCDH10,PCDH7,PDLIM5,PDPN,RAB38,RIN2,RND3,S100A8,SCG2,SDC2,SERINC2,SERPINE1,SOD3,TAGLN,TGFB1,TIMP1,TIMP3,TM4SF1,TMEM176B,TUBA1A,TUBB3,TYROBP	56
Cancer, Organismal Injury and Abnormalities	Lymphoid Cancer and Tumors	1.81e-18	-0.088		ABCB1,ADAM19,AHNAK,AHNAK2,AKAP13,AMPH,ANGPTL4,ANXA1,APP,ARHGAP31,ARID5B,ASXL1,ATP11A,ATXN3,AXIN2,AXL,B2M,BACH2,BCL2L11,BCL3,BCL6,BMF,BST2,C1QTNF1,CACNB3,CADM1,CALD1,CBLB,CCDC40,CCL3,CCL4,CD14,CD36,CD44,CD68,CD74,CD99,CDH3,CDKN2B,CEBPD,CLU,CNTNAP2,COL12A1,COL18A1,COL1A2,COL27A1,COL3A1,COL4A1,COL4A5,COL5A2,CPT1A,CSNK1E,CTSH,CXCL2,CXCL8,CYP19A1,DAAM2,DAPK1,DCLK3,DCN,DDX58,DLG5,DUSP4,DUSP5,EFNB2,EIF2…	259
Cancer, Organismal Injury and Abnormalities	cancer of head	2.21e-18			ANXA1,BMP4,BMPR1B,CADPS,CALB1,CD44,CD83,CHD7,COL4A1,CRYAB,CTHRC1,CTSH,CXCL1,CXCL2,CXCL8,CYP26B1,DCN,ENPEP,EPHB2,F11R,FABP5,FLT1,FN1,GAS6,HAS2,IFIT2,IGFBP2,IGFBP3,IGFBP5,IL1B,IL1RN,IRS2,ITGA8,KDM6B,LOC102724428/SIK1,LPAR1,LY6E,MAPK13,MGLL,MMP11,MSI1,MYC,MYCN,NCAM1,NPTX1,NPTX2,NRP1,PCDH10,PCDH7,PDLIM5,PDPN,PYCARD,RAB38,RBPMS,RIN2,RND3,S100A8,SCG2,SDC2,SERINC2,SERPINE1,SFRP1,SOD3,SPHK1,SPP1,TAGLN,TC…	76
Gene Expression	expression of RNA	2.22e-18	-3.126		A2M,ADCYAP1,AGRN,AMPH,ANKRD1,APOL3,APP,ARID3A,ARID5A,ARID5B,ARNT2,ASXL1,ATXN3,BACH1,BACH2,BAMBI,BCL3,BCL6,BHLHE40,BMP2,BMP4,BMPR1B,BST2,C1QTNF1,CASZ1,CAV1,CBX2,CBX7,CCL3,CD36,CD44,CDH2,CDH3,CDK5R1,CDKN1C,CDKN2B,CEBPD,CHD7,CISH,CRYAB,CSNK1E,CSRNP1,CSRP3,CTSH,CYP19A1,CYP26B1,DAB2,DAPK1,DCLK1,DCN,DDX58,DGKQ,DHX58,DKK3,DOT1L,DUSP4,DUSP5,EIF2AK2,ELF4,ELK3,ELL,ELL2,EPAS1,ERF,ETS1,ETS2,FABP4,FGF2,FGF23,…	237
Cell Cycle	interaction of DNA	2.25e-18	-1.671		ADCYAP1,APP,BATF2,BCL3,BMP2,BMPR1B,CAV1,CD99,CEBPD,CISH,CLU,CXCL8,DDX58,ELF4,EPAS1,ERF,ETS1,ETS2,FGF2,FN1,FOSB,FOSL1,FOSL2,GLRX,HBEGF,HIPK2,HMGA1,IFI16,IFNAR1,IGFBP3,IL17D,IL18,IL1B,IL1RN,IL6ST,IRF1,IRF7,IRF9,ITGA5,ITGB2,KITLG,LEF1,LIF,LMCD1,LMNA,LPL,LTF,MAFK,MAP3K14,MYC,MYCN,MYH11,NFKBIA,NGF,NPDC1,NPR1,NR2F1,NR4A2,NTS,OLR1,PARP3,PNPT1,POLM,PTPN6,RELB,RGCC,RUNX1,RUNX2,SCD,SMAD7,SNAI2,SOCS2,SOCS3,…	88
Organismal Injury and Abnormalities, Reproductive System Disease	benign pelvic disease	2.78e-18			ACTA2,ADGRE5,BCL6,CCL4,CD44,CD68,CLDN11,COL18A1,CTSH,CXCL8,CYP19A1,DCN,EFNA4,ELL2,ENPP1,EPHA1,ERRFI1,FGF2,FLT1,FMOD,FN1,FOSL2,FSTL3,G0S2,GAS6,GPM6A,GREM1,H19,HOPX,ICAM1,IFI44L,IFIH1,IFIT1,IFIT3,IFNAR1,IGF2,IGFBP5,IL18,INSR,IRS2,ISG20,KRT8,KSR1,LCAT,LIF,LRP5,LSP1,LTF,MAF,MAP3K8,MEGF9,MEST,MGLL,MMP11,MMP2,MT1E,MYC,NDRG1,NR2F1,NR4A2,PARVA,PDE5A,PDGFA,PDK4,PLAUR,PLK2,RAMP2,RELB,RGCC,S100A1,S100A8,SCG…	95
Connective Tissue Development and Function, Connective Tissue Disorders, Organismal Injury and Abnormalities, Skeletal and Muscular Disorders, Skeletal and Muscular System Development and Function, Tissue Development	abnormal morphology of bone	2.95e-18			ARID5B,ARSB,ASXL1,BMP4,BMPR1B,CARTPT,CAV1,CBX2,CD68,CHD7,CLEC3B,COL11A2,COL12A1,COL18A1,CREB3L1,CYP19A1,DCN,EFNB1,ENPP1,EPHB2,ERRFI1,FCER1G,FGF2,FGF23,FLNB,FMOD,FOSL2,GAS1,GSN,H19,HOXA3,HOXA4,HOXC5,HOXD10,HOXD11,HOXD4,IDUA,IFNAR1,IGF2,IL6ST,ITGB2,KDM6B,KLF2,LEF1,LFNG,LGALS3,LIF,LMNA,LRP5,MATN3,MMP2,MNT,MSI1,MSTN,NPR3,PDGFA,PDK4,PITX2,PYY,RUNX2,RUNX3,SFRP1,SFRP2,SFRP4,SH3PXD2B,SKI,SLC4A4,SLC4A7,SO…	78
Cell Morphology, Organismal Injury and Abnormalities	hypertrophy of cells	3.24e-18			AKAP13,APP,BMP2,BMP4,CACNA1H,CACNB3,CAST,CAV1,COL9A2,CRYAB,CSRP3,CYP19A1,DUSP5,EMP1,EPAS1,FGF2,FHL2,FLNB,FN1,FSTL3,GAL,HBEGF,IL18,IL1B,IL6ST,KLF4,LCAT,LIF,LMCD1,MAP2K3,MMP19,MNT,MSTN,NFKBIA,NGF,NOG,NOX4,NPR1,PDE5A,PIM1,REN,RPS6KA2,RRAD,RSPO3,RUNX2,S100A6,SERPINE1,SGK1,SMAD7,SOX9,STAT3,STC1,TCF4,TGFB1,TGFBR2,TIMP1,TNFAIP3,WNT5A,WNT5B	59
Connective Tissue Development and Function, Tissue Morphology	quantity of connective tissue	3.28e-18	-2.01		ACTA1,ADAMTS1,ADCYAP1,AGPAT2,AHNAK,ANGPTL4,ARID3A,ARID5B,BMP4,CARTPT,CAV1,CCBE1,CD14,CD44,CD83,CEBPD,CERS6,CXCL8,CYP19A1,DCN,DHH,EIF2AK2,EPAS1,FABP5,FGF2,FGF23,FN1,FOSB,FOSL2,FSHB,FSTL3,G0S2,GATM,GPNMB,HBZ,HSD11B1,IDUA,IGFBP3,IL18,IL1RN,IL6ST,INSR,IRS2,KITLG,KLF2,KLF4,KSR1,LCAT,LIF,LMNA,LPAR1,LPL,LRP5,LTC4S,MAF,MAFK,MFGE8,MMP2,MSTN,MYC,NOG,NPR3,NPY1R,NR2F1,NT5E,PDGFB,PDK4,PER2,PIM1,PNMT,POSTN,PST…	95
Cancer, Organismal Injury and Abnormalities	tumorigenesis of epithelial neoplasm	3.37e-18	1.189		A2M,A2ML1,ABCB1,ACAP3,ACP5,ACSM1,ACTA1,ACTA2,ACTN1,ADAM19,ADAM8,ADAMTS1,ADAMTSL5,ADM,AFAP1,AGPAT2,AGRN,AHNAK,AHNAK2,AKAP13,AKAP7,AMPH,ANGPTL4,ANO3,ANXA1,ANXA3,AOC2,APP,ARC,ARG2,ARHGAP31,ARHGEF17,ARHGEF7,ARID3A,ARID5B,ARL4C,ARMC4,ARVCF,ASB13,ASTN2,ASXL1,ATP11A,ATP2A1,ATXN3,AXIN2,AXL,B2M,B3GNT8,BACH1,BACH2,BATF2,BCL2L11,BCL3,BCL6,BEND4,BHLHE40,BMP2,BMPR1B,C1QC,C1QTNF6,CABP1,CACNA1H,CACNB3,CADM1,CAD…	580
Cancer, Hematological Disease, Organismal Injury and Abnormalities	hematologic cancer	3.53e-18	-0.125		ABCB1,ACP5,ADAM19,AHNAK,AHNAK2,AKAP13,AMPH,ANGPTL4,ANXA1,APP,ARHGAP31,ARID5B,ASXL1,ATP11A,ATXN3,AXIN2,AXL,B2M,BACH2,BCL2L11,BCL3,BCL6,BMF,BST2,C1QTNF1,CACNB3,CADM1,CALD1,CASP7,CAV1,CBLB,CBX2,CBX7,CCDC40,CCL3,CCL4,CD14,CD36,CD44,CD68,CD74,CD99,CDH3,CDKN2B,CLU,CNTNAP2,COL12A1,COL1A2,COL27A1,COL3A1,COL4A1,COL4A5,COL5A2,CPT1A,CRYAB,CSNK1E,CTSH,CXCL1,CXCL8,DAAM2,DAPK1,DCLK3,DCN,DDX58,DLG5,DUSP4,DUSP5,…	263
Cardiovascular System Development and Function, Cell-To-Cell Signaling and Interaction	binding of endothelial cells	3.62e-18	-1.582		ADGRE5,APP,AXL,C1QA,CCL3,CCL4,CD36,CD44,CD99,CDH2,COL18A1,CXCL1,CXCL2,CXCL8,DCN,ETS1,F3,FGF2,FLT1,FN1,GAS6,GPC1,HAS2,ICAM1,IL1B,ITGB2,KITLG,LGALS3,NFKBIA,NRP1,NT5E,OLR1,PLAUR,RCAN1,SELP,SERPINE1,SERPING1,SPP1,STAT1,TGFB1,TGFBI,TGFBR2,THBS1,TIMP3,TMSB10/TMSB4X,TNFRSF6B,VASP	47
Cancer, Gastrointestinal Disease, Organismal Injury and Abnormalities	gastrointestinal carcinoma	3.62e-18	0.816	bias	A2M,A2ML1,ABCB1,ACAP3,ACP5,ACTA1,ADAM19,ADAMTS1,ADAMTSL5,ADCYAP1,ADM,AEN,AFAP1,AGPAT2,AGRN,AHNAK,AHNAK2,AKAP13,AKAP7,AMPH,ANGPTL4,ANO3,ANO6,ANXA1,ANXA3,AOC2,AOX1,APP,ARC,ARHGAP28,ARHGAP31,ARHGEF17,ARHGEF7,ARID3A,ARID5B,ARMC4,ARVCF,ASB13,ASL,ASTN2,ASXL1,ATP11A,ATP2A1,ATXN3,AXIN2,AXL,B2M,B3GNT8,BACH1,BACH2,BATF2,BCL2L11,BCL3,BCL6,BEND4,BHLHE40,BMP4,BMPR1B,BST2,C1QC,C1QTNF1,C1QTNF6,CABP1,CACHD1,CACN…	622
Cell Cycle, Gene Expression	binding of DNA	3.69e-18	-1.59		ADCYAP1,APP,BATF2,BCL3,BMP2,BMPR1B,CAV1,CD99,CEBPD,CISH,CLU,CXCL8,DDX58,ELF4,EPAS1,ERF,ETS1,ETS2,FGF2,FN1,FOSB,FOSL1,FOSL2,GLRX,HBEGF,HIPK2,HMGA1,IFI16,IFNAR1,IGFBP3,IL17D,IL18,IL1B,IL1RN,IL6ST,IRF1,IRF7,IRF9,ITGA5,ITGB2,KITLG,LEF1,LIF,LMCD1,LMNA,LPL,LTF,MAFK,MAP3K14,MYC,MYCN,MYH11,NFKBIA,NGF,NPDC1,NPR1,NR2F1,NR4A2,NTS,OLR1,PNPT1,PTPN6,RELB,RGCC,RUNX1,RUNX2,SCD,SMAD7,SNAI2,SOCS2,SOCS3,SOX9,SP100,…	86
Gene Expression	transactivation	3.87e-18	-4.046	bias	AKAP13,AMPH,APP,ASXL1,AXIN2,BCL3,BCL6,BMP2,BMPR1B,CAV1,CD44,CEBPD,CRIM1,CXCL8,DAB2,DDX58,DNM1,EIF2AK2,ELL,EPAS1,ETS1,ETS2,FABP4,FABP5,FGF2,FHL2,FOSB,FOSL1,FOSL2,FOXO4,GADD45A,GAS6,HERC5,HMGA1,HSD11B1,IFI16,IGFBP2,IGFBP5,IL1B,IRF1,IRF7,IRF9,JAZF1,KLF2,KLF4,KLK12,LEF1,LMO2,LTF,MAF,MAP2K3,MAP3K14,MAP3K8,MAPK13,MARCKSL1,MED26,MERTK,MSTN,MX1,MYC,MYCN,NFKBIA,NR2F1,NR4A2,PARVA,PIM1,PITX2,PODXL,PTGFR,PTP…	92
Inflammatory Disease	chronic inflammatory disorder	4.99e-18	2.472		ABCB1,ACTA1,ACTA2,ADAM8,ADGRE5,ADGRG6,ADM,AKAP13,ANXA1,APP,AXL,B2M,BCL6,BMP4,C1QA,C1QTNF6,CACNA1H,CALD1,CAPG,CCL3,CCL4,CD36,CD44,CD68,CD74,CD83,CERS6,CLU,COL11A2,COL1A2,COL3A1,COL4A5,CXCL1,CXCL2,CXCL8,CYB5D1,CYP19A1,CYYR1,DDX58,DEFB4A/DEFB4B,DNM1,DPP6,EFNB1,EPAS1,EPHA2,F11R,F3,FABP4,FGF2,FLT1,FN1,FOSB,FOSL2,G0S2,GADD45B,GAS6,GRM8,GSN,HBEGF,HDAC7,HSD11B1,ICAM1,IFNAR1,IFNAR2,IGFBP5,IL10RA,IL17D,IL1…	147
Cardiovascular System Development and Function, Tissue Morphology	morphology of blood vessel	5.14e-18			ACKR3,ACTA2,ADM,APP,AXL,BACH1,BMP2,BMP4,CACNA1H,CACNB3,CLU,COL3A1,CRYAB,EFNB2,EGLN3,EHD3,ELK3,ENPP1,F3,FBLN1,FGF2,FLT1,FMOD,FN1,HAS2,HDAC7,HOXA3,IL1RN,IL6ST,ITGA5,ITGAV,KLF2,LEF1,LIF,LMO2,LPL,LRP5,MERTK,MMP2,MYC,MYCN,MYH11,NRP1,PDGFB,PDPN,PER2,PITX2,RAMP2,REN,SEMA5A,SERPINE1,SOX4,SPP1,SYK,TGFB2,THBS2,TIMP3,TNFRSF1B,TYRO3,VASH1,ZMIZ1	61
Cellular Movement, Hematological System Development and Function, Immune Cell Trafficking	cell movement of antigen presenting cells	5.22e-18	-1.172	bias	ANO6,ANXA1,APP,CAV1,CCL3,CCL4,CD44,CD74,CXCL1,CXCL8,CYP19A1,DEFB1,DEFB4A/DEFB4B,EGLN3,EPAS1,FHL2,FLT1,FN1,GAS6,GSN,ICAM1,IL10RA,IL18,IL1B,IL1RN,ITGA5,ITGAV,ITGB2,LCAT,LGALS3,MAP3K8,MST1,NDRG1,NOG,PCOLCE2,PDPN,PTMA,PTPN6,PTX3,REN,RUNX3,S100A4,SCG2,SDC1,SELP,SERPINE1,SERPING1,SIRPA,SMAD7,SOD3,SPHK1,SPP1,STAT1,STC1,SWAP70,TGFB1,TGFBR2,THBS1,THBS2,TIMP1,TIMP3,TNFAIP3,TNFRSF21,TNFRSF6B,TRPM2,TYROBP,WN…	67
Lymphoid Tissue Structure and Development, Tissue Morphology	quantity of lymphoid tissue	5.85e-18	0.161		ABCB1,ACKR3,ADM,AKAP13,ARID3A,ARID5B,ASXL1,B2M,BCL2L11,BCL3,BHLHE40,BMF,CCBE1,CD44,CD72,CD74,COL18A1,CORO1A,DDX58,DKK3,EFNB1,EFNB2,ETS1,ETS2,FCER1G,FGF2,FOSB,FYN,GADD45A,HOXA3,IFNAR1,IL6ST,IRF1,ITGB2,KITLG,KLF2,KLF4,LIF,MAP3K14,MAP3K8,MFGE8,MMP19,MYC,MYH11,NEDD9,NFKBIA,NOG,NPY1R,PAG1,PCSK1,PIM1,PTPRCAP,RELB,RGS1,RUNX1,RUNX2,RUNX3,SELP,SH3BP2,SLC4A4,SNAI2,SOX4,STAT1,STAT3,TAP1,TCF4,TGFB1,TREX1,TYR…	69
Cellular Movement, Skeletal and Muscular System Development and Function	cell movement of smooth muscle cells	6.93e-18	-4.083	bias	A2M,ADM,BMP2,CCL3,CD44,CLU,CXCL1,CXCL2,CXCL8,F11R,F3,FGF2,FHL2,FLT1,FN1,FOXO4,HAS2,HBEGF,IGFBP2,IGFBP5,IL18,IL1B,IL6ST,LPAR1,MMP2,MYC,NGF,PDGFB,PDIA2,PLAT,PLAUR,POSTN,RAMP2,RCAN1,S100A4,SDC4,SERPINE1,SPP1,STAT3,THBS1,TIMP1,TRIB1	42
Cellular Movement	homing of blood cells	7.18e-18	-4.46	bias	ACKR3,ADAM8,ANO6,ANXA1,APP,ARHGEF7,BMP4,CAPG,CCL3,CCL4,CD44,CD72,CD74,CHST2,CORO1A,CXCL1,CXCL2,CXCL8,CYP19A1,DEFB1,DEFB4A/DEFB4B,EFNB1,ELF4,FCER1G,FLT1,FN1,FYN,GREM1,GSN,ICAM1,IL18,IL1B,ITGB2,KITLG,LCP1,LGALS3,LSP1,MST1,MYC,NEDD9,NGF,NPR1,PDGFB,PLAUR,PTPN6,RGS1,RUNX1,S100A12,S100A14,S100A4,S100A8,SCG2,SELP,SERPINE1,SOCS3,SPHK1,SPP1,STAT3,SWAP70,SYK,TGFB1,TGFB2,THBS1,THBS2,TIRAP,TMSB10/TMSB4X,TNFR…	70
Behavior	behavior	7.58e-18	-0.853		ABAT,ADCYAP1,ADM,AFAP1,AGPAT2,AMPH,APOD,APP,ARC,ARID5B,ASL,ATXN3,B2M,BAMBI,BMP4,BMPR1B,C1QA,CACNA1H,CACNB3,CALB1,CARTPT,CAST,CAV1,CCL3,CD36,CDK5R1,CEBPD,CERS6,CHD7,CNTNAP2,COL5A2,CPT1A,CRMP1,CYP19A1,DNM1,DUSP4,EFNB2,EIF2AK2,EPHB2,ERRFI1,FGF2,FOSB,FYN,GAL,GATM,GFRA2,GRASP,GRM8,HOXA4,HSD11B1,IDUA,IGF2,IL18,IL1B,IL1RN,INSR,ITGA5,ITGA8,KCNJ5,KLF4,KLF9,KSR1,LEF1,LGALS3,LPAR1,LRP5,MAFK,MAOB,MAP2,MGLL,M…	138
Cancer, Organismal Injury and Abnormalities, Reproductive System Disease	genital tract cancer	9.21e-18	0.391		ABAT,ABCB1,ACP5,ACSM1,ACTN1,ADAM19,ADM,AFAP1,AGPAT2,AHNAK,AHNAK2,AMPH,ANKRD1,ANO3,ANO6,ANXA1,ANXA3,AOC2,APOD,APOL3,APP,ARG2,ARHGEF17,ARID3A,ARID5B,ARL4C,ARMC4,ARSB,ASTN2,ASXL1,ATP11A,ATP2A1,AXIN2,AXL,B2M,BACH1,BAMBI,BCL2L11,BCL6,BHLHE40,BMPR1B,C1QC,CABP1,CACHD1,CACNA1H,CACNB3,CADM1,CADPS,CALD1,CAP2,CARD10,CAST,CASZ1,CAV1,CBX7,CCL3,CCL4,CD109,CD44,CD55,CD68,CD74,CD83,CDH2,CDH3,CDKN2B,CHD7,CHST2,CL…	406
Cell-To-Cell Signaling and Interaction	binding of connective tissue cells	9.68e-18	-2.279	bias	ACTA2,ADM,APP,BMP2,BMP4,CADM1,CD44,CDH2,CDH3,CDK5R1,CLU,DCN,DNM1,EFNB2,FGF2,FN1,GSN,ICAM1,IGF2,IGFBP2,IGFBP3,IL1B,ITGA5,ITGAV,JAG1,MATN3,MGAT5,MMP2,PLAUR,POSTN,RAMP2,RHOD,RUNX1,RUNX2,SDC1,SDC2,SDC4,SPP1,TGFB1,TGFBI,THBS2,TLN2,TMOD1	43
Embryonic Development, Organismal Development	development of head	1.03e-17	-2.882	bias	ADAM19,ADCYAP1,ANGPTL4,APP,ARID5B,ARMC4,ARNT2,ARSB,ASXL1,AXIN2,AXL,BCL2L11,BMP2,BMP4,BMPR1B,C1QB,CDH2,CDK5R1,CEBPD,CHD7,CNTNAP2,COL11A2,COL18A1,COL3A1,COL4A1,COL5A2,CRYAB,CSRNP1,CSTB,CTHRC1,CXCL8,CYP19A1,CYP26B1,DCLK1,DCN,DLG5,EGLN3,ELK3,EPHA2,EPHB2,F3,FGF2,FMOD,FN1,FOSL2,FYN,GAS1,GPC1,GRASP,H2AFY2,HIPK2,ICAM1,IDUA,IFI16,IGF2,IL6ST,IRS2,ITGA5,ITGA8,ITGAV,JAG1,KDM6B,KLF2,LAMA5,LAMB1,LEF1,LGALS3,LI…	136
Cellular Movement, Hematological System Development and Function, Immune Cell Trafficking	migration of mononuclear leukocytes	1.13e-17	-3.134	bias	ACKR3,ANXA1,APP,BACH2,BCL3,CBLB,CCL3,CCL4,CD44,CD74,CD99,COL4A1,CTSS,CXCL1,CXCL8,CYP26B1,DDX58,DEFB1,DEFB4A/DEFB4B,EFNB1,EFNB2,ELF4,ETS1,F11R,FABP5,FLT1,FN1,FYN,GREM1,ICAM1,IFNAR1,IL18,IL1B,IL6ST,ITGA5,ITGAV,ITGB2,KITLG,KLF2,LCP1,LGALS3,MAP3K14,NGF,NT5E,PLAUR,PVR,PYCARD,REN,RGS1,RUNX1,S100A4,SELP,SIRPA,SOCS3,SPP1,STAT1,STAT3,SWAP70,TGFB1,TGFBR2,THBS1,THBS2,TIMP1,TIMP3,TNFRSF1B,TNFRSF21,TNFRSF6B,W…	69
Cellular Movement, Hematological System Development and Function, Immune Cell Trafficking, Inflammatory Response	cell movement of macrophages	1.29e-17	-1.362	bias	ANXA1,APP,CAV1,CCL3,CCL4,CD44,CD74,CXCL1,CXCL8,CYP19A1,DEFB1,DEFB4A/DEFB4B,EGLN3,EPAS1,FLT1,FN1,GAS6,GSN,ICAM1,IL18,IL1B,IL1RN,ITGB2,LCAT,LGALS3,MAP3K8,MST1,NDRG1,NOG,PCOLCE2,PTMA,PTPN6,PTX3,REN,S100A4,SDC1,SELP,SERPINE1,SERPING1,SIRPA,SMAD7,SOD3,SPHK1,SPP1,STAT1,STC1,TGFB1,TGFBR2,THBS1,THBS2,TIMP3,TNFAIP3,TNFRSF21,TNFRSF6B,TYROBP,WNT5A	56
Cardiovascular System Development and Function, Cellular Development, Cellular Function and Maintenance, Cellular Growth and Proliferation, Organismal Development, Tissue Development	endothelial cell development	1.3e-17	-1.764		ADAMTS1,ADM,ANGPTL4,APP,AXL,BMP2,BMP4,CAV1,CD36,CD44,CDH2,COL18A1,COL4A1,CXCL1,CXCL2,CXCL8,DAB2,EFNB2,F11R,F3,FABP4,FGF2,FLT1,FN1,GAS6,GPC1,HBEGF,HIPK2,IGF2,IL18,IL1B,IL1RN,KLF2,LGALS3,MAP2K3,MERTK,MMP2,MYC,NDP,NGF,NR4A2,NRP1,PDGFB,PIM1,PLAUR,PLXNA4,RASA3,RCAN1,RGCC,RUNX2,RUNX3,S100A8,SCG2,SDC4,SEMA5A,SERPINE1,SNAI2,STAT1,STC1,TGFB1,TGFB2,TGFBR2,THBS1,TNFRSF12A,TNFRSF6B,VASH1,WNT5A	67
Infectious Diseases	Viral Infection	1.34e-17	-5.267	bias	ABCB1,ACTA2,ACTN1,ADCYAP1,ADGRE5,AKAP13,AMPH,ANXA1,APP,ARID5A,ARL4C,AXL,B2M,BCL2L11,BCL3,BMP2,BST2,CALD1,CAV1,CBLB,CCL3,CCL4,CD14,CD36,CD44,CD55,CD74,CEBPD,CLSTN3,CLU,COL3A1,CRIM1,CRMP1,CRYAB,CTSS,CXCL1,CXCL8,CYYR1,DCLK1,DDX58,DEFB1,DEFB4A/DEFB4B,DHX58,DMPK,DNM1,EFNB2,EIF2AK2,EPAS1,EPHA2,EPHB2,ETS2,F11R,F3,FHL3,FLT1,FN1,FSCN1,FYN,GAS6,GPR162,HBZ,HEATR1,HERC5,HIST1H2BD,HMGA1,ICAM1,IFI27,IFI35,IFI6…	189
Protein Synthesis	quantity of protein in blood	1.36e-17	1.159		ADCYAP1,AGPAT2,ANGPTL4,ARID5A,AXL,CARTPT,CAV1,CD14,CD36,CD44,CERS6,COL18A1,CTSS,CYP19A1,DHH,DHX58,DKK3,EGLN3,F3,FABP4,FABP5,FGF23,FSHB,FSTL3,GATM,HBZ,HMGA1,HSD11B1,IDUA,IFIT2,IFNAR1,IFNAR2,IGFBP3,IGFBP5,IL10RA,IL18,IL1B,IL1RN,IL6ST,INSR,IRF1,IRS2,ITGB2,LCAT,LGALS3,LIF,LMNA,LPL,LRP5,MAPK13,MERTK,MSTN,MYH11,NPR1,NPR3,NPY1R,NT5E,OLR1,PCBD1,PCSK1,PDE10A,PDK4,PER2,PYCARD,PYY,REN,SCD,SELP,SERPINE1,SGCD…	84
Cancer, Organismal Injury and Abnormalities	tumorigenesis of adenocarcinoma	1.41e-17	0.616		ABCB1,ACP5,ACTA2,ADAM19,ADAM8,ADM,AGPAT2,AGRN,AHNAK,ANO3,ARG2,ARHGEF7,ARID5B,ARL4C,ASXL1,ATP2A1,ATXN3,AXIN2,AXL,B2M,BHLHE40,CABP1,CADM1,CADPS,CAST,CASZ1,CAV1,CBX7,CD109,CD44,CD68,CDH2,CDKN1C,CLEC3B,CLU,CNTNAP2,COL11A2,COL1A2,COL3A1,CPNE7,CSMD2,CXCL2,DAB2,DAPK1,DCLK1,DDX58,DEFB1,DEFB4A/DEFB4B,DOCK11,DOCK9,DOT1L,DPP6,DUSP5,EFNB1,EHD3,ELL,ENO2,ENPEP,EPAS1,EPHA1,EPHA2,EPHB2,ETS2,F3,FABP5,FADS3,FAM105…	241
Gene Expression	transactivation of RNA	1.74e-17	-4.002	bias	AKAP13,AMPH,APP,ASXL1,AXIN2,BCL3,BCL6,BMP2,BMPR1B,CAV1,CD44,CEBPD,CRIM1,CXCL8,DAB2,DDX58,DNM1,EIF2AK2,ELL,EPAS1,ETS1,ETS2,FABP4,FABP5,FGF2,FHL2,FOSB,FOSL1,FOSL2,FOXO4,GADD45A,GAS6,HERC5,HMGA1,HSD11B1,IFI16,IGFBP2,IGFBP5,IL1B,IRF1,IRF7,IRF9,JAZF1,KLF2,KLF4,KLK12,LEF1,LMO2,LTF,MAF,MAP3K14,MAP3K8,MED26,MSTN,MX1,MYC,MYCN,NFKBIA,NR2F1,NR4A2,PARVA,PIM1,PITX2,PODXL,PTGFR,PTPRU,PYCARD,RELB,RUNX1,RUNX2,S1…	87
Cellular Movement, Hematological System Development and Function, Immune Cell Trafficking	homing of leukocytes	1.75e-17	-4.364	bias	ACKR3,ADAM8,ANO6,ANXA1,APP,ARHGEF7,CAPG,CCL3,CCL4,CD44,CD72,CD74,CHST2,CORO1A,CXCL1,CXCL2,CXCL8,CYP19A1,DEFB1,DEFB4A/DEFB4B,EFNB1,ELF4,FCER1G,FLT1,FN1,FYN,GREM1,GSN,ICAM1,IL18,IL1B,ITGB2,KITLG,LCP1,LGALS3,LSP1,MST1,MYC,NEDD9,NGF,NPR1,PDGFB,PLAUR,PTPN6,RGS1,RUNX1,S100A12,S100A14,S100A4,S100A8,SCG2,SELP,SERPINE1,SOCS3,SPHK1,SPP1,STAT3,SWAP70,SYK,TGFB1,TGFB2,THBS1,THBS2,TIRAP,TMSB10/TMSB4X,TNFRSF6B,…	69
Cardiovascular System Development and Function, Organ Morphology, Organismal Development	morphology of heart ventricle	2.3e-17			ACKR3,ADAM19,ADM,ARG2,ARSB,BCL6,BMP4,CASP7,CASZ1,CAV1,CLU,COL18A1,CPT1A,CSRP3,DUSP5,EPAS1,FGF23,FSTL3,HAS2,HBEGF,HMGA1,HOXA3,IDUA,IGF2,IL18,IL6ST,KLF15,LMNA,LY6E,MAP2K3,MARCKSL1,MMP2,MYH11,NEDD4L,NEXN,NOG,NPR1,NT5E,PDE5A,PDGFA,PDGFB,PDLIM5,PDPN,PITX2,PLAT,RAMP2,RCAN1,REN,RPS6KA2,S100A1,SGCD,SMAD7,SOX4,STAT3,TGFB1,TGFB2,THBS1,TIMP3,TRPM2	59
Cancer, Gastrointestinal Disease, Organismal Injury and Abnormalities	oral tumor	2.41e-17			ANXA1,BMP4,BMPR1B,CADPS,CD44,CD83,CHD7,COL4A1,CRYAB,CTHRC1,CTSH,CXCL1,CXCL2,CXCL8,CYP26B1,DCN,ENPEP,F11R,FABP5,FN1,GAS6,HAS2,ICAM1,IFIT2,IGFBP3,IGFBP5,IL1B,IL1RN,ITGA8,LPAR1,LY6E,MAPK13,MGLL,MMP11,MYC,NPTX2,NUDT11,PCDH10,PCDH7,PDLIM5,PDPN,PER2,RAB38,RIN2,RND3,S100A8,SCG2,SDC2,SERINC2,SERPINE1,SOD3,TAGLN,TGFB1,TIMP1,TIMP3,TM4SF1,TMEM176B,TNFAIP6,TUBA1A,TUBB3,TYROBP,WSCD1	62
Cancer, Organismal Injury and Abnormalities	head and neck neoplasia	2.5e-17	0.563		ACTA2,ADAM19,ADAM8,ADAMTS1,AHNAK,AHNAK2,ANXA1,AOX1,ARC,ARHGEF17,ARID5B,ASXL1,ATXN3,AXIN2,AXL,BACH2,BCL2L11,BCL3,BCL6,BMF,BMP4,BMPR1B,CADM1,CADPS,CALB1,CARD10,CAST,CASZ1,CBX7,CCDC40,CD109,CD44,CD74,CD83,CDKN2B,CEBPD,CHD7,CLU,COL18A1,COL27A1,COL4A1,CPAMD8,CRYAB,CTHRC1,CTSH,CXCL1,CXCL2,CXCL8,CYP19A1,CYP26B1,DAPK1,DCN,DDX58,DKK3,DLG5,DMRTA2,DOCK11,DYDC2,EFNB2,ELL,ELMSAN1,ENPEP,EPHA1,EPHB2,EPSTI1,ETS1…	233
Organismal Injury and Abnormalities, Tissue Morphology	size of lesion	2.54e-17			ADCYAP1,ANXA1,APOD,APP,ARG2,BMPR1B,C1QA,C1QTNF1,CAV1,CD44,CLU,COL18A1,CRYAB,CTSS,EPHA2,ETS2,F3,FABP4,FCER1G,FGF2,FLT1,FSTL3,GSN,ICAM1,IGF2,IL18,IL1B,IL1RN,IL6ST,IRF1,KRT8,LCAT,LGALS3,LPL,LRP5,MAPK13,MGAT5,MYC,NDRG4,NFKBIA,NGF,NOX4,NPR1,NRP1,NT5E,OLR1,OSMR,PIM1,PLAT,PTX3,RCAN1,RRAD,SELP,SERPINE1,SERPING1,SOCS3,SPP1,STAT1,TGFB2,TGFBR2,TIMP1,TNFAIP3,TNFRSF12A,TNFRSF1B	64
Cellular Movement	migration of tumor cells	3.05e-17	-2.725	bias	ADGRE5,CAV1,CCL3,CD44,CD74,CDH2,CDH3,COL18A1,CXCL1,CXCL8,EPHA2,EPHB2,F3,FLT1,FN1,GSN,HBEGF,IRS2,ITGA5,KLF4,LAMA5,LGALS3,LSP1,MGAT5,MGLL,MMP2,NEDD9,NFKBIA,NRP1,PARP9,PLAUR,POSTN,S100A2,S100A6,SERPINB2,SERPINE1,SFRP1,SFRP2,SIRPA,SNAI2,SPARCL1,SPHK1,SPP1,TGFB1,TGFB2,THBS1,TIMP1,TM4SF1,WNT5A	49
Cell-To-Cell Signaling and Interaction, Hematological System Development and Function, Immune Cell Trafficking, Inflammatory Response	activation of T lymphocytes	3.6e-17	0.178	bias	ADCYAP1,AGRN,AHNAK,ANXA1,AXL,B2M,BACH2,BCL2L11,BCL3,BHLHE40,CADM1,CBLB,CCL3,CCL4,CD44,CD55,CD74,CD83,CISH,CORO1A,CXCL8,DDX58,EFNB2,ETS1,FCER1G,FN1,FYN,GADD45A,GPNMB,ICAM1,IFNAR1,IL18,IL1B,ITGA5,ITGAV,ITGB2,KLF2,KSR1,LAPTM5,MERTK,MGAT5,MMP19,NFKBIA,NPY1R,NR4A2,NT5E,PAG1,PTPN6,PYCARD,REN,RUNX1,SPP1,STAT1,STAT3,SUCNR1,SWAP70,TGFB1,TGFBR2,THBS1,TIRAP,TNFRSF1B,TNFRSF21,TNFRSF6B,TYRO3,TYROBP	65
Infectious Diseases	Bacterial Infections	3.82e-17	0.842		ADGRE5,ANXA1,APP,ARID5A,B2M,BCL3,BCL6,C1QA,C1QB,CAPG,CAV1,CCL3,CCL4,CD14,CD36,CD44,CD83,CERK,CHRNA3,CISH,CLU,CXCL8,DCN,DEFB4A/DEFB4B,EPAS1,F3,FCER1G,FN1,ICAM1,IFI30,IFNAR1,IFNAR2,IL18,IL1B,IL1RN,IL6ST,IRF7,ITGAV,ITGB2,LCP1,LGALS3,LTF,MAP2K3,MAP3K8,MGLL,MMP2,PCOLCE2,PDE10A,PDE5A,PDE7B,PLAC8,PLAUR,PYCARD,RELB,SCN1A,SDC1,SELP,SERPINE1,SIRPA,SP110,SPHK1,SPP1,STAT1,STAT3,SYNE1,TAP1,TGFB1,TIMP1,TIRAP,T…	74
Cancer, Organismal Injury and Abnormalities	tumorigenesis of benign tumor	3.84e-17	1.108		ABCB1,ACP5,ACTA2,AGPAT2,ANXA3,ARID5B,ARL4C,AXIN2,BCL3,CBX7,CCDC68,CCL4,CD44,CDH2,CDH3,CDKN2B,CEBPD,CLEC3B,CLU,CNNM2,CRYAB,DAB2,DAPK1,DCN,DUSP5,ENPEP,ERRFI1,FABP4,FBLN1,FLRT2,FLT1,FOXO4,FSHB,GADD45A,H19,HIST1H2BD,HMGA1,HOXC5,HSD11B1,IFITM2,IFITM3,IGF2,IGFBP2,IL6ST,INSR,KCNJ5,KLF2,KLF4,KLK10,LAMB3,LEF1,LGALS3,LPAR1,LRIG1,LY6E,MGAT5,MYC,NCAM1,NOG,PAG1,PARP3,PDK4,PKIB,POSTN,PTPN5,PTPRT,RELN,RGCC,RND3…	97
Cancer, Hematological Disease, Immunological Disease, Organismal Injury and Abnormalities	lymphoma	4.05e-17	1.479	bias	ADAM19,AHNAK,AMPH,ANXA1,APP,ATXN3,B2M,BCL2L11,BCL3,BCL6,BMF,BST2,C1QTNF1,CALD1,CD36,CD44,CD68,CDH3,CDKN2B,CLU,COL12A1,COL1A2,COL27A1,COL3A1,COL4A1,COL4A5,CTSH,CXCL8,DAPK1,DCLK3,DCN,DLG5,DUSP4,DUSP5,EFNB2,EPAS1,EPHA2,ETS1,FLRT2,FN1,FOSL2,FYN,GADD45A,GADD45B,GAS6,H19,HDAC7,HIC1,HMGA1,ICAM1,IFI30,IFI35,IFI44,IFI44L,IFI6,IFIT2,IFIT3,IFNAR1,IFNAR2,IGFBP3,IL18,IL1B,IRF1,IRF7,IRS2,ISG15,ISG20,ITGA5,JMJD…	141
Hematological System Development and Function, Tissue Development	accumulation of blood cells	4.34e-17	-2.182		ACKR3,ADGRE5,ANXA1,B2M,BCL2L11,BCL3,BMP4,CCL3,CD44,COL18A1,CRYAB,CXCL1,CXCL2,CXCL8,ETS2,F3,FGF2,FOSL1,ICAM1,IFNAR1,IL10RA,IL18,IL1B,IL1RN,IL6ST,IRF1,ITGA5,ITGB2,KLF2,KRT18,LAMA5,LTC4S,MAPK13,MYC,NT5E,PIM1,PLAT,POSTN,PTX3,PYY,RUNX3,S100A8,SELP,SERPING1,SH3BP2,SMAD7,SPP1,STAT1,STAT3,TGFB1,TGFBR2,THBS1,TIMP1,TNFRSF1B,TNFRSF21,TYROBP	56
Cardiovascular Disease, Cardiovascular System Development and Function, Organismal Injury and Abnormalities, Tissue Morphology	abnormal morphology of blood vessel	4.41e-17			ACKR3,ACTA2,ADM,AXL,BACH1,BMP2,CACNA1H,CACNB3,CLU,COL3A1,EFNB2,EGLN3,EHD3,ELK3,ENPP1,FBLN1,FLT1,FMOD,FN1,HAS2,HDAC7,HOXA3,IL1RN,ITGA5,ITGAV,KLF2,LEF1,LIF,LMO2,LPL,LRP5,MERTK,MMP2,MYC,MYCN,MYH11,NRP1,PDGFB,PDPN,PER2,PITX2,RAMP2,REN,SEMA5A,SOX4,SPP1,SYK,TGFB2,THBS2,TIMP3,TNFRSF1B,TYRO3,ZMIZ1	53
Cardiovascular System Development and Function, Cellular Development, Cellular Function and Maintenance, Cellular Growth and Proliferation, Organismal Development, Tissue Development	proliferation of endothelial cells	4.57e-17	-1.317		ADAMTS1,ADM,ANGPTL4,APP,AXL,BMP2,BMP4,CAV1,CD36,CD44,CDH2,COL18A1,COL4A1,CXCL1,CXCL8,DAB2,EFNB2,F11R,F3,FABP4,FGF2,FLT1,FN1,GAS6,GPC1,HBEGF,HIPK2,IGF2,IL18,IL1B,IL1RN,KLF2,MERTK,MYC,NDP,NR4A2,NRP1,PDGFB,PIM1,PLAUR,PLXNA4,RCAN1,RGCC,RUNX2,RUNX3,S100A8,SCG2,SDC4,SEMA5A,SERPINE1,SNAI2,STAT1,TGFB1,TGFB2,TGFBR2,THBS1,TNFRSF12A,TNFRSF6B,VASH1,WNT5A	60
Cell-To-Cell Signaling and Interaction, Hematological System Development and Function, Immune Cell Trafficking, Inflammatory Response	activation of lymphocytes	4.83e-17	-0.044	bias	ADCYAP1,AGRN,AHNAK,ANXA1,AXL,B2M,BACH2,BCL2L11,BCL3,BHLHE40,C1QA,CADM1,CBLB,CCL3,CCL4,CD44,CD55,CD72,CD74,CD83,CISH,CORO1A,CXCL8,DDX58,EFNB2,ETS1,FCER1G,FN1,FYN,GADD45A,GPNMB,HDAC7,ICAM1,IFNAR1,IL18,IL1B,IL1RN,IRF1,ITGA5,ITGAV,ITGB2,KLF2,KSR1,LAPTM5,LGALS3,LTF,MERTK,MGAT5,MMP19,NFKBIA,NPY1R,NR4A2,NT5E,PAG1,PTPN6,PYCARD,RELB,REN,RUNX1,SELP,SOCS2,SPP1,STAT1,STAT3,SUCNR1,SWAP70,SYK,TGFB1,TGFBR2,THBS…	77
Cellular Movement, Immune Cell Trafficking	cell movement of lymphatic system cells	6.71e-17	-3.243	bias	ACKR3,ADAM8,ANXA1,APP,BACH2,BCL3,BMP2,CBLB,CCBE1,CCL3,CCL4,CD44,CD74,CD99,CDH3,CHST2,COL4A1,CTSS,CXCL1,CXCL8,CYP26B1,DDX58,DEFB1,DEFB4A/DEFB4B,EFNB1,ELF4,ETS1,F11R,FABP5,FGF2,FN1,FYN,ICAM1,IFNAR1,IGF2,IL18,IL1B,IL6ST,ITGA5,ITGAV,ITGB2,KITLG,KLF2,LCP1,MAP3K14,NEDD9,NFKBIA,NOG,NT5E,PVR,PYCARD,REN,RGS1,RUNX1,S100A4,SELP,SOCS3,SPP1,STAT1,STAT3,SWAP70,SYK,TGFB1,TGFBR2,THBS1,THBS2,TIMP1,TIMP3,TNFRSF1B,…	73
Cancer, Hematological Disease, Organismal Injury and Abnormalities	lymphoid cancer	8.26e-17	0.076		ABCB1,ADAM19,AHNAK,AHNAK2,AKAP13,AMPH,ANGPTL4,ANXA1,APP,ARHGAP31,ARID5B,ASXL1,ATP11A,ATXN3,AXIN2,AXL,B2M,BACH2,BCL2L11,BCL3,BCL6,BMF,BST2,C1QTNF1,CACNB3,CADM1,CALD1,CBLB,CCDC40,CCL3,CCL4,CD14,CD36,CD44,CD68,CD74,CD99,CDH3,CDKN2B,CLU,CNTNAP2,COL12A1,COL18A1,COL1A2,COL27A1,COL3A1,COL4A1,COL4A5,COL5A2,CPT1A,CSNK1E,CTSH,CXCL8,CYP19A1,DAAM2,DAPK1,DCLK3,DCN,DDX58,DLG5,DUSP4,DUSP5,EFNB2,EIF2AK2,ENO2,ENP…	249
Cell-To-Cell Signaling and Interaction, Hematological System Development and Function, Immune Cell Trafficking, Inflammatory Response	activation of mononuclear leukocytes	8.27e-17	-0.415	bias	ADCYAP1,AGRN,AHNAK,ANXA1,AXL,B2M,BACH2,BCL2L11,BCL3,BHLHE40,C1QA,CADM1,CBLB,CCL3,CCL4,CD14,CD44,CD55,CD72,CD74,CD83,CISH,CORO1A,CXCL8,DDX58,EFNB2,ETS1,FCER1G,FN1,FYN,GADD45A,GPNMB,HDAC7,ICAM1,IFNAR1,IL18,IL1B,IL1RN,IRF1,ITGA5,ITGAV,ITGB2,KLF2,KSR1,LAPTM5,LGALS3,LTF,MERTK,MGAT5,MMP19,NFKBIA,NPY1R,NR4A2,NT5E,PAG1,PTPN6,PYCARD,RELB,REN,RUNX1,S100A12,SELP,SOCS2,SPP1,STAT1,STAT3,SUCNR1,SWAP70,SYK,TGFB…	79
Cardiovascular System Development and Function, Cell Morphology, Organ Morphology, Organismal Development	morphology of heart cells	1.1e-16			BMP4,CACNA1H,CAV1,CDH2,CLU,COL9A2,CRYAB,CSRP3,DUSP5,EPAS1,FGF2,FHL2,FMOD,FN1,FSTL3,GAL,HBEGF,IDUA,IL18,IL1B,INSR,KITLG,KLF15,KLF4,LCAT,LIF,LIMS1,LMCD1,MAP2K3,MARCKSL1,MNT,MYC,NFKBIA,NOX4,NPR1,PDE5A,PIM1,REN,RPS6KA2,RRAD,S100A6,SERPINE1,SMAD7,STAT3,TGFB1,TIMP1,TNFAIP3,TREX1,TRPM2,XIRP1	50
Cancer, Gastrointestinal Disease, Organismal Injury and Abnormalities	colorectal neoplasia	1.11e-16	0.084		A2ML1,ABCB1,ACAP3,ACKR3,ACP5,ACTA1,ACTA2,ADAM19,ADAMTS1,ADAMTSL5,ADM,AFAP1,AGPAT2,AGRN,AHNAK2,AKAP13,AKAP7,ANGPTL4,ANO3,ANXA1,ANXA3,AOC2,ARC,ARHGAP31,ARHGEF17,ARHGEF7,ARID5B,ARMC4,ARVCF,ASB13,ASTN2,ASXL1,ATP11A,ATP2A1,AXIN2,AXL,B2M,B3GNT8,BACH2,BATF2,BCL2L11,BCL3,BCL6,BEND4,BHLHE40,BMP2,BMPR1B,BST2,C1QTNF6,CABP1,CACNA1H,CACNB3,CADPS,CALD1,CAMK1G,CAPG,CARD10,CASP7,CAST,CASZ1,CAV1,CCDC40,CCDC68,CD3…	452
Cancer, Gastrointestinal Disease, Organismal Injury and Abnormalities	oral cavity carcinoma	1.12e-16			BMP4,BMPR1B,CADPS,CD44,CD83,CTHRC1,CTSH,CXCL1,CXCL2,CXCL8,CYP26B1,DCN,ENPEP,F11R,FN1,GAS6,HAS2,IGFBP3,IGFBP5,IL1RN,ITGA8,LPAR1,LY6E,MAPK13,MGLL,MMP11,NPTX2,PCDH10,PCDH7,PDLIM5,PDPN,RAB38,RIN2,RND3,SCG2,SDC2,SERINC2,SERPINE1,SOD3,TAGLN,TGFB1,TIMP1,TIMP3,TM4SF1,TMEM176B,TUBA1A,TUBB3,TYROBP	48
Connective Tissue Disorders, Immunological Disease, Inflammatory Disease, Inflammatory Response, Organismal Injury and Abnormalities, Skeletal and Muscular Disorders	rheumatoid arthritis	1.12e-16	1.114		ABCB1,ACTA1,ACTA2,ADAM8,ADGRE5,ADGRG6,ADM,AKAP13,ANXA1,B2M,BCL6,BMP4,C1QA,C1QTNF6,CACNA1H,CALD1,CCL3,CCL4,CD36,CD44,CD68,CD74,CD83,CERS6,CLU,COL11A2,COL3A1,COL4A5,CXCL1,CXCL2,CXCL8,CYB5D1,CYP19A1,CYYR1,DNM1,EFNB1,EPAS1,F11R,FABP4,FGF2,FLT1,FN1,FOSB,G0S2,GADD45B,GSN,HDAC7,ICAM1,IFNAR1,IFNAR2,IGFBP5,IL10RA,IL17D,IL18,IL1B,IL1RN,IL6ST,ITGA5,ITGB2,JMJD1C,LCP1,LRP5,LTF,LY6E,MAOB,MGLL,MMP2,NFKBIA,NGF,N…	110
Cancer, Organismal Injury and Abnormalities	connective or soft tissue tumor	1.17e-16	-0.564		A2ML1,ABCB1,ACP5,ACTA2,ADGRE5,AGPAT2,AGRN,ANGPTL4,BMP4,BMPR1B,CACNA1H,CAV1,CCL3,CD44,CD99,CDKN2B,CLDN11,CLU,CNTNAP2,COL11A2,COL12A1,COL18A1,COL1A2,COL27A1,COL3A1,COL4A1,COL4A5,COL5A2,COL9A2,CPAMD8,CRMP1,CYP19A1,DCN,DDX58,EPHA2,EPHB2,FABP4,FGF2,FLT1,FMOD,FN1,FOSL1,FOSL2,FRMD1,FYN,GPM6A,H19,HIPK2,HMGA1,HOPX,IFI35,IFI44L,IFIH1,IFIT1,IFIT3,IFITM2,IFNAR1,IFNAR2,IGF2,IGFBP2,IGFBP3,IGFBP5,IL18,IL1B,IL1R…	145
Cellular Movement, Skeletal and Muscular System Development and Function	migration of smooth muscle cells	1.31e-16	-3.719	bias	ADM,BMP2,CD44,CLU,CXCL1,CXCL2,CXCL8,F11R,F3,FGF2,FHL2,FLT1,FN1,FOXO4,HAS2,HBEGF,IGFBP2,IGFBP5,IL18,IL1B,IL6ST,LPAR1,MYC,NGF,PDGFB,PDIA2,PLAT,PLAUR,POSTN,RAMP2,RCAN1,S100A4,SDC4,SERPINE1,SPP1,STAT3,THBS1,TIMP1	38
Hematological System Development and Function, Lymphoid Tissue Structure and Development, Tissue Morphology	quantity of T lymphocytes	1.34e-16	-1.947		ABCB1,ADCYAP1,APP,ARID5A,ARID5B,ASXL1,B2M,BACH2,BCL2L11,BHLHE40,BMF,CBLB,CCL4,CD44,CD74,CD83,CHST2,CISH,CORO1A,CTSS,DDX58,EFNB1,EFNB2,ELF4,ETS1,ETS2,FABP5,FCER1G,FOSB,FYN,GADD45A,GADD45B,HOXA3,ICAM1,IFNAR1,IGF2,IL10RA,IL18,IL6ST,IRF1,ITGB2,KITLG,KLF4,LIF,MAF,MAP3K14,MAP3K8,MERTK,MMP19,MNT,MYC,MYH11,NFKBIA,NOG,NPY1R,PAG1,PCSK1,PIM1,PSMB9,PTPN6,PYCARD,RELB,REN,RUNX1,RUNX2,RUNX3,SELP,SIRPA,SNAI2,SOC…	85
Cancer, Hematological Disease, Immunological Disease, Organismal Injury and Abnormalities	lymphoproliferative malignancy	1.36e-16	0.276		ABCB1,ADAM19,AHNAK,AHNAK2,AKAP13,AMPH,ANGPTL4,ANXA1,APP,ARHGAP31,ARID5B,ASXL1,ATP11A,ATXN3,AXIN2,AXL,B2M,BACH2,BCL2L11,BCL3,BCL6,BMF,BST2,C1QTNF1,CACNB3,CADM1,CALD1,CBLB,CCDC40,CCL3,CCL4,CD14,CD36,CD44,CD68,CD74,CD99,CDH3,CDKN2B,CLU,CNTNAP2,COL12A1,COL1A2,COL27A1,COL3A1,COL4A1,COL4A5,COL5A2,CPT1A,CSNK1E,CTSH,CXCL8,DAAM2,DAPK1,DCLK3,DCN,DDX58,DLG5,DUSP4,DUSP5,EFNB2,EIF2AK2,ENO2,ENPP1,EPAS1,EPHA2,E…	244
Cancer, Organismal Injury and Abnormalities, Reproductive System Disease	tumorigenesis of reproductive tract	1.44e-16	0.745	bias	ABAT,ABCB1,ACP5,ACSM1,ACTN1,ADAM19,ADGRE5,ADM,AGPAT2,AHNAK,AHNAK2,AMPH,ANO3,ANXA1,ANXA3,AOC2,APOD,APP,ARG2,ARHGEF17,ARID3A,ARID5B,ARL4C,ARMC4,ASTN2,ASXL1,ATP2A1,AXIN2,AXL,B2M,BACH1,BCL2L11,BCL6,C1QC,CABP1,CACNA1H,CADPS,CAP2,CARD10,CAST,CASZ1,CAV1,CBX7,CCL3,CCL4,CD109,CD44,CD55,CD68,CD74,CD83,CDH2,CDH3,CDKN2B,CHD7,CLDN11,CLEC3B,CLU,CNTNAP2,COL11A2,COL12A1,COL18A1,COL1A2,COL3A1,COL4A1,COL4A5,COLEC1…	371
Cellular Movement	cell movement of muscle cells	1.49e-16	-4.241	bias	A2M,ADM,BMP2,CCL3,CD44,CDH3,CLU,CXCL1,CXCL2,CXCL8,F11R,F3,FGF2,FHL2,FLT1,FN1,FOXO4,HAS2,HBEGF,IGFBP2,IGFBP5,IL18,IL1B,IL6ST,LPAR1,MMP2,MYC,NGF,PDGFB,PDIA2,PLAT,PLAUR,POSTN,RAMP2,RCAN1,S100A4,SDC4,SERPINE1,SPP1,STAT3,THBS1,TIMP1,TRIB1	43
Cancer, Organismal Injury and Abnormalities, Reproductive System Disease	female genital neoplasm	1.66e-16	0.745	bias	ABAT,ABCB1,ACP5,ACSM1,ACTN1,ADAM19,ADGRE5,ADM,AGPAT2,AHNAK,AHNAK2,AMPH,ANO3,ANXA1,ANXA3,AOC2,APOD,APP,ARG2,ARHGEF17,ARID3A,ARID5B,ARL4C,ARMC4,ASTN2,ASXL1,ATP2A1,AXIN2,AXL,B2M,BACH1,BCL2L11,BCL6,C1QC,CABP1,CACNA1H,CADPS,CAP2,CARD10,CAST,CASZ1,CAV1,CBX7,CCL3,CCL4,CD109,CD44,CD55,CD68,CD74,CD83,CDH2,CDH3,CDKN2B,CHD7,CLDN11,CLEC3B,CLU,CNTNAP2,COL11A2,COL12A1,COL18A1,COL1A2,COL3A1,COL4A1,COL4A5,COLEC1…	371
Cancer, Organismal Injury and Abnormalities	thoracic neoplasm	1.7e-16	-1.206		ABCB1,ACP5,ACTA2,ADAM8,ADAMTS1,ADM,AEN,AGRN,AHNAK,AHNAK2,ANGPTL4,ANXA1,ARID5B,ASXL1,AXIN2,AXL,B2M,BCL2L11,BCL6,BMP2,CADM1,CAV1,CBX7,CCL3,CD44,CDKN1C,CHRNA3,CLU,CNTNAP2,COL12A1,CPNE7,CRMP1,CSMD2,CXCL8,CYP19A1,DCN,DOT1L,DPYSL3,ENO2,EPAS1,EPHA2,ETS2,F3,FGF2,FLT1,FN1,FOXO4,FSHB,GADD45A,GADD45B,GAL,GAL3ST3,GAS1,GPNMB,GRM8,GSDMB,GSN,GSTA5,HIPK2,HIST1H2BD,HMGA1,ICAM1,IFI30,IGF2,IGFBP3,IL18,IL1B,IL6ST,IN…	151
Cardiovascular Disease, Cardiovascular System Development and Function, Organ Morphology, Organismal Development, Organismal Injury and Abnormalities	abnormal morphology of heart	1.94e-16			ACKR3,ADAM19,ADM,AKAP13,ARID3A,ARSB,BCL6,CACNA1H,CACNB3,CASP7,CAV1,CD36,CDH2,CLU,COL18A1,CSRP3,DOT1L,EFNB2,F3,FGF2,FLRT2,FMOD,FN1,HAS2,HBEGF,HDAC7,HMGA1,HOXA3,IDUA,IGF2,IL18,IL1RN,IL6ST,ITGAV,JAG1,LMNA,LMO2,LY6E,MMP15,MMP2,MYC,MYCN,MYH11,NEXN,NOX4,NPR1,PDGFA,PDGFB,PDLIM5,PDPN,PITX2,POSTN,RAMP2,RCAN1,RPS6KA2,RSPO3,SGCD,SMAD7,SOX4,TGFB2,TGFBR2,THBS1,TIMP3,TREX1,TRPM2,XIRP1,ZMIZ1	67
Cellular Development, Cellular Growth and Proliferation, Connective Tissue Development and Function, Tissue Development	development of connective tissue cells	2.01e-16	-1.355		AXIN2,BCL6,BMP2,BMP4,CALD1,CAV1,CCL3,CD44,CXCL8,CYP19A1,EIF2AK2,ENPP1,FGF2,FHL2,GPNMB,GSN,ICAM1,IGFBP2,IL18,IL1B,ITGA5,KITLG,KLF4,LIF,LRP5,MFGE8,MST1,MYC,NFKBIA,NOG,PDCD4,PDGFB,PSTPIP2,PTPN6,RUNX1,RUNX2,S100A8,SERPINE1,SFRP1,SFRP2,SFRP4,SIRPA,SMAD7,SOCS3,SOX9,STAT1,TGFB1,TGFB2,TGFBR2,TNFRSF1B,VNN1,ZNF521	52
Cancer, Organismal Injury and Abnormalities	abdominal adenocarcinoma	2.09e-16			A2M,A2ML1,ABCB1,ACAP3,ACP5,ACSM1,ACTA1,ACTN1,ADAM19,ADAM8,ADAMTS1,ADAMTS17,ADAMTSL5,ADCYAP1,ADM,AFAP1,AGPAT2,AGRN,AHNAK,AHNAK2,AKAP13,AKAP7,AKR7A3,AMPH,ANGPTL4,ANO3,ANXA1,ANXA3,AOC2,APOD,APP,ARC,ARG2,ARHGAP31,ARHGEF17,ARHGEF7,ARID3A,ARID5B,ARL4C,ARMC4,ARSB,ARVCF,ASB13,ASTN2,ASXL1,ATP11A,ATP2A1,ATXN3,AXIN2,AXL,B2M,B3GNT8,BACH1,BACH2,BATF2,BCL2L11,BCL3,BCL6,BEND4,BHLHE40,BMP2,BMPR1B,C1QC,C1QTNF6,CA…	598
Cancer, Organismal Injury and Abnormalities	abdominal carcinoma	2.09e-16			A2M,A2ML1,ABCB1,ACAP3,ACP5,ACSM1,ACTA1,ACTN1,ADAM19,ADAM8,ADAMTS1,ADAMTS17,ADAMTSL5,ADCYAP1,ADM,AFAP1,AGPAT2,AGRN,AHNAK,AHNAK2,AKAP13,AKAP7,AKR7A3,AMPH,ANGPTL4,ANO3,ANXA1,ANXA3,AOC2,APOD,APP,ARC,ARG2,ARHGAP31,ARHGEF17,ARHGEF7,ARID3A,ARID5B,ARL4C,ARMC4,ARSB,ARVCF,ASB13,ASTN2,ASXL1,ATP11A,ATP2A1,ATXN3,AXIN2,AXL,B2M,B3GNT8,BACH1,BACH2,BATF2,BCL2L11,BCL3,BCL6,BEND4,BHLHE40,BMP2,BMPR1B,C1QC,C1QTNF6,CA…	604
Cell Death and Survival, Organismal Injury and Abnormalities	cell death of epithelial cells	2.14e-16	0.158		APP,BCL2L11,BCL6,BMF,BMP4,CALB1,CASP7,CD44,CDH2,CEBPD,CLU,CRYAB,CTSS,CXCL8,CYP19A1,DAB2,DCN,EFNB2,EIF2AK2,EMP1,EPHA2,EPHB2,F3,FGF2,FYN,GADD45A,GADD45B,HIPK2,ICAM1,IGFBP3,IGFBP5,IL18,IL1B,IL1RN,INSR,IRF1,ITGA5,ITGAV,KRT18,KRT8,KSR1,MAP3K8,MAPK13,MMP2,MSI1,MST1,MYC,MYCN,NDRG1,NFKBIA,NGF,NOG,PIM1,PLAT,PLAUR,PYCARD,RELB,RND3,RUNX3,SCD,SELENOP,SERPINE1,SFRP1,SGK1,SKI,SOCS3,SPHK1,SPP1,SRXN1,STAT1,STAT3…	80
Cell Death and Survival	apoptosis of connective tissue cells	2.17e-16	0.447		ADM,APP,BCL2L11,BMP2,BMP4,BMPR1B,CASP7,CD36,CD44,CLU,CXCL8,CYP19A1,DAPK1,DCN,DDX58,DUSP4,EFNB2,EIF2AK2,FGF2,FN1,HAS2,HBEGF,IGFBP3,IL18,IL1B,INSR,ITGAV,KLF2,KSR1,MAP2K3,MAP3K14,MSI1,MYC,NFKBIA,NGF,NOG,OLR1,PDGFB,PYCARD,RPS6KA2,RUNX2,RUNX3,S100A8,SERPINE1,SFRP1,SNAI2,SPHK1,STAT3,STC1,TCF4,TGFB1,TGFB2,TIMP1,TIMP3,TNFRSF1B,TNFRSF6B,TWIST1	57
Cellular Function and Maintenance, Hematological System Development and Function	function of macrophages	2.31e-16			AXL,BCL3,CAPG,CAV1,CCBE1,CD14,CD36,DUSP4,F3,FCER1G,FYN,GSN,ICAM1,IDUA,IFNAR1,IL18,IL1B,IRF1,LCP1,LGALS3,MARCKSL1,MERTK,MST1,NFKBIA,NPY1R,PLAT,PLAUR,PYCARD,RELB,SH3BP2,SIRPA,SPP1,STAT1,STAT3,TGFB2,TIMD4,TIRAP,TNFRSF6B,TRPM2,TYRO3,TYROBP	41
Cancer, Organismal Injury and Abnormalities	tumorigenesis of malignant tumor	2.39e-16	0.123		A2M,A2ML1,ABCB1,ACAP3,ACP5,ACSM1,ACTA1,ACTA2,ACTN1,ADAM19,ADAM8,ADAMTS1,ADAMTSL5,ADM,AFAP1,AGPAT2,AGRN,AHNAK,AHNAK2,AKAP13,AKAP7,AMPH,ANGPTL4,ANO3,ANXA1,AOC2,APP,ARC,ARG2,ARHGAP31,ARHGEF17,ARHGEF7,ARID3A,ARID5B,ARL4C,ARMC4,ARVCF,ASB13,ASTN2,ASXL1,ATP11A,ATP2A1,ATXN3,AXIN2,AXL,B2M,B3GNT8,BACH1,BACH2,BATF2,BCL2L11,BCL3,BCL6,BEND4,BHLHE40,BMP2,BMPR1B,C1QC,C1QTNF6,CABP1,CACNA1H,CACNB3,CADM1,CADPS,CAL…	570
Cancer, Organismal Injury and Abnormalities, Respiratory Disease	lung tumor	2.45e-16	-1.189		ABCB1,ACP5,ACTA2,ADAM8,ADAMTS1,ADM,AEN,AGRN,AHNAK,AHNAK2,ANGPTL4,ANXA1,ARID5B,ASXL1,AXIN2,AXL,B2M,BCL2L11,BMP2,CADM1,CAV1,CBX7,CCL3,CD44,CDKN1C,CHRNA3,CLU,CNTNAP2,COL12A1,CPNE7,CRMP1,CSMD2,CXCL8,CYP19A1,DCN,DOT1L,DPYSL3,ENO2,EPAS1,EPHA2,ETS2,F3,FGF2,FLT1,FN1,FOXO4,FSHB,GADD45A,GADD45B,GAL,GAL3ST3,GAS1,GPNMB,GRM8,GSDMB,GSN,GSTA5,HIPK2,HIST1H2BD,HMGA1,ICAM1,IFI30,IGF2,IGFBP3,IL18,IL1B,IL6ST,INSR,IR…	148
Endocrine System Disorders, Gastrointestinal Disease, Metabolic Disease, Organismal Injury and Abnormalities	experimentally-induced diabetes	2.67e-16			A2M,ANXA1,CD74,CEBPD,COL4A1,FN1,GAL,GPNMB,ICAM1,IFITM3,IGFBP2,IL1B,IL1RN,IRF1,KLF4,LGALS3,MYC,NFKBIA,NOX4,PDE1B,PTPN6,RGS1,RSAD2,SERPINE1,SERPING1,SPP1,TGFB1,TIMP1,YBX3	29
Cancer, Gastrointestinal Disease, Hepatic System Disease, Organismal Injury and Abnormalities	liver tumor	2.83e-16	1.496		A2ML1,ABHD1,ACTN1,ADAM19,ADAMTS1,ADAMTS17,ADAMTSL5,ADCYAP1,AGRN,AHNAK,AHNAK2,AKAP13,AMPH,ANO6,ANXA1,ANXA3,AOX1,ARC,ARHGEF7,ARID5B,ARMC4,ARNT2,ARSB,ARVCF,ASB13,ASTN2,ASXL1,ATP11A,ATP6AP1L,ATXN3,AXIN2,AXL,B2M,BACH1,BCL2L11,BEND4,BHLHE40,BMPR1B,C1QTNF1,CABP1,CADPS,CALB1,CAP2,CAPG,CAST,CASZ1,CBLB,CBX2,CBX7,CCDC40,CCDC88C,CD109,CD36,CD44,CDH2,CDH6,CDK5R1,CDKN1C,CDKN2B,CENPP,CHD7,CHST2,CISH,CLU,CNNM2,C…	407
Cardiovascular System Development and Function, Organismal Development	vascularization of absolute anatomical region	2.99e-16	-1.263	bias	ADAMTS1,AXL,COL18A1,EPAS1,F3,FGF2,FLT1,ICAM1,IFNAR1,IGF2,IGFBP3,IL18,IL1B,INSR,ITGB2,LGALS3,LIF,LRP5,MFGE8,MGAT5,MMP2,NDP,NRP1,PDGFA,PLAT,PLAUR,S100A4,SFRP1,SOCS3,SPHK1,STAT3,STC1,TGFBR2,THBS1,THBS2,TIMP1	36
Cancer, Endocrine System Disorders, Organismal Injury and Abnormalities, Reproductive System Disease	gonadal tumor	3.06e-16	1.97	bias	ABAT,ABCB1,ACP5,ADAM19,AGPAT2,ANO3,ARG2,ARID5B,ARL4C,ASXL1,AXIN2,AXL,B2M,BCL2L11,BMPR1B,CABP1,CADPS,CAST,CASZ1,CCL3,CCL4,CD109,CD44,CDH2,CDKN2B,CLDN11,CLEC3B,CLU,CNTNAP2,COL11A2,COL18A1,COL1A2,COL3A1,COL4A1,CXCL1,CXCL8,CYP19A1,DAB2,DCLK1,DOCK11,DOCK9,DPP6,DUSP4,DUSP5,EFNB1,EFNB2,ELL,ENO2,ENPEP,EPAS1,EPHA1,EPHA2,ETS2,F3,FABP4,FADS3,FAM105A,FAM110B,FGD4,FGF2,FJX1,FLRT2,FLT1,FN1,FOXO4,FSHB,GADD45A,G…	186
Cellular Movement, Hematological System Development and Function, Immune Cell Trafficking, Inflammatory Response	migration of phagocytes	3.73e-16	-3.2	bias	ADCYAP1,ANXA1,APP,CCL3,CCL4,CD44,CD74,CD99,COL4A1,CTSS,CXCL1,CXCL2,CXCL8,DEFB1,DEFB4A/DEFB4B,EPAS1,F11R,FHL2,FLT1,FN1,GREM1,ICAM1,IL10RA,IL18,IL1B,IL1RN,IL6ST,ITGA5,ITGAV,ITGB2,KITLG,LGALS3,LSP1,MGAT5,MST1,NGF,PDPN,PLAUR,PTPN6,PVR,RUNX3,S100A8,SCG2,SDC1,SELP,SERPINE1,SIRPA,SPP1,SWAP70,TGFB1,TIMP1,TIMP3,TYROBP,WNT5A	54
Cancer, Organismal Injury and Abnormalities	breast or ovarian carcinoma	3.84e-16	-0.186		ABAT,ACP5,ACTA2,ADAM19,ADAMTS1,AGPAT2,AMPH,ANO3,ANXA1,ARG2,ARHGEF7,ARID5B,ARL4C,ASXL1,ATP2A1,AXIN2,AXL,B2M,BMP4,CABP1,CACNA1H,CADPS,CALD1,CAST,CASZ1,CAV1,CBX2,CD109,CD44,CDH2,CDH3,CLEC3B,CLU,CNTNAP2,COL11A2,COL12A1,COL1A2,COL3A1,CPAMD8,CXCL1,CXCL8,CYP19A1,DAB2,DCLK1,DLG5,DOCK11,DOCK9,DOT1L,DPP6,DUSP4,DUSP5,EFNB1,ELL,ENO2,ENPEP,EPAS1,EPHA1,EPHA2,ETS1,ETS2,FADS3,FAM105A,FAM110B,FGF2,FHL2,FJX1,FLRT2…	219
Organismal Development, Organismal Injury and Abnormalities	abnormal morphology of head	4.38e-16			APP,ARNT2,ARSB,ASXL1,AXIN2,AXL,B2M,BCL2L11,BMP4,BMPR1B,C1QA,CACNB3,CALB1,CAV1,CDK5R1,CHD7,CHRNA3,CLDN11,CLSTN3,CNTNAP2,COL11A2,COL18A1,COL5A2,CRMP1,CSTB,CYP19A1,CYP26B1,DBN1,DCLK1,DCN,DMRTA2,EFNB1,EFNB2,EGLN3,ELK3,EPHB2,FCER1G,FGF2,FLNB,FMOD,FYN,GAL,GAS1,H19,H2AFY2,HOXA3,HOXD4,HSD11B1,ICAM1,IDUA,IGF2,IRS2,ITGA8,ITGAV,JAG1,KLF2,KLF7,LEF1,LIF,LMNA,LMO7,LRIG1,LRP5,MAF,MAP2,MARCKSL1,MERTK,MID1,MMP2,M…	121
Hematological System Development and Function, Lymphoid Tissue Structure and Development, Tissue Morphology	morphology of lymphoid tissue	4.85e-16			AGPAT2,AKAP13,ANGPTL4,ARID5B,ASXL1,AXL,BACH2,BCL2L11,BCL3,BCL6,BHLHE40,BMF,CBX2,CD55,CD72,CD74,CDKN2B,CYP19A1,DCN,DDX58,EFNB1,EFNB2,EGLN3,ELF4,ERRFI1,ETS1,ETS2,FCER1G,FYN,GADD45A,HMGA1,HOXA3,IFNAR1,IGF2,IGFBP2,IL1RN,IL6ST,IRF1,IRF7,ITGB2,KRT8,LMNA,MAP3K14,MERTK,MFGE8,MNT,MYC,NFKBIA,NPY1R,NT5E,PCSK1,PDPN,PIM1,PITX2,POLM,PTPN6,PTPRCAP,PYCARD,RAMP2,RELB,RGS1,RUNX1,RUNX2,RUNX3,SELP,SH3BP2,SLC4A4,SNAI…	84
Cardiovascular System Development and Function, Cell-To-Cell Signaling and Interaction	adhesion of endothelial cells	5.54e-16	-1.95	bias	ADGRE5,AXL,C1QA,CCL3,CCL4,CD36,CD44,CD99,CDH2,COL18A1,CXCL1,CXCL2,CXCL8,ETS1,FLT1,FN1,GAS6,ICAM1,IL1B,ITGB2,LGALS3,NFKBIA,NT5E,OLR1,PLAUR,RCAN1,SELP,SERPING1,SPP1,STAT1,TGFB1,TGFBI,TGFBR2,THBS1,TMSB10/TMSB4X,TNFRSF6B,VASP	37
Cellular Function and Maintenance, Hematological System Development and Function	function of myeloid cells	5.64e-16	-1.067	bias	AXL,BCL3,CAPG,CAV1,CCBE1,CD14,CD36,CXCL8,DDX58,DUSP4,F3,FCER1G,FYN,GSN,ICAM1,IDUA,IFNAR1,IL18,IL1B,IRF1,LCP1,LGALS3,MARCKSL1,MERTK,MST1,NFKBIA,NPY1R,PLAT,PLAUR,PYCARD,RELB,S100A4,SH3BP2,SIRPA,SPP1,STAT1,STAT3,TGFB2,TIMD4,TIRAP,TNFRSF6B,TRPM2,TYRO3,TYROBP	44
Cancer, Organismal Injury and Abnormalities, Respiratory Disease	respiratory system tumor	5.64e-16	-1.054		ABCB1,ACP5,ACTA2,ADAM8,ADAMTS1,ADM,AEN,AGRN,AHNAK,AHNAK2,ANGPTL4,ANXA1,ARID5B,ASXL1,AXIN2,AXL,B2M,BCL2L11,BMP2,CADM1,CAV1,CBX7,CCL3,CD44,CDKN1C,CHRNA3,CLU,CNTNAP2,COL12A1,CPNE7,CRMP1,CRYAB,CSMD2,CXCL8,CYP19A1,DCN,DOT1L,DPYSL3,ENO2,EPAS1,EPHA2,ETS2,F3,FABP5,FGD4,FGF2,FLT1,FN1,FOXO4,FSHB,GADD45A,GADD45B,GAL,GAL3ST3,GAS1,GPNMB,GRM8,GSDMB,GSN,GSTA5,HIPK2,HIST1H2BD,HMGA1,ICAM1,IFI30,IGF2,IGFBP3,IL18,I…	151
Cellular Development, Cellular Growth and Proliferation, Organ Development, Skeletal and Muscular System Development and Function, Tissue Development	proliferation of muscle cells	5.7e-16	-2.149		ADM,APOD,BMP2,BMP4,CASZ1,CAV1,CCL3,CDKN1C,CEBPD,CLU,CSRP3,CXCL8,EFNB2,EPHA2,F3,FGF2,FN1,HAS2,HBEGF,HDAC7,HOPX,IFI16,IGF2,IGFBP2,IGFBP3,IGFBP5,IL18,IL1B,IL1RN,INSR,IRF1,ITGA5,KLF4,LIF,LMNA,LPAR1,MSTN,MYC,MYCN,NDRG4,NOG,NOX4,NPR1,NPR3,NPY5R,NR4A2,PDGFB,PLAT,PLAUR,POSTN,RUNX2,SDC4,SERPINE1,SIRPA,SOCS3,SPP1,STAT1,TCF4,TGFB1,TGFBR2,THBS1,TIMP1,TNFAIP3,TNFRSF12A,TNFRSF1B,TRIB1	66
Cellular Development, Connective Tissue Development and Function, Tissue Development	differentiation of adipocytes	5.89e-16	0.062		A2M,ADM,ARID5B,ASXL1,BMP2,CAST,CEBPD,EGLN3,ENPP1,FABP4,FGF2,FN1,FYN,HSD11B1,IFI16,IL1B,INSR,IRS2,JAG1,KLF4,LAMB3,LIF,LMNA,LRP5,METRNL,MMP11,MRAP,MSTN,MYC,NR4A2,NRP1,PER2,PLAC8,PLAUR,PTGFR,RUNX2,SCD,SFRP1,SFRP2,SH2B2,SH3PXD2B,SMAD7,SNAI2,SPP1,TGFB1,TIMP1,TIMP3,VASP,VGLL3,WNT5A,WNT5B,ZBTB7C	52
Cell-mediated Immune Response, Cellular Development, Cellular Function and Maintenance, Cellular Growth and Proliferation, Embryonic Development, Hematological System Development and Function, Hematopoiesis, Lymphoid Tissue Structure and Development, Organ Development, Organismal Development, Tissue Development	differentiation of T lymphocytes	5.97e-16	-3.455	bias	ADCYAP1,ANXA1,AXL,B2M,BCL2L11,BCL3,BCL6,BHLHE40,BMP4,CBLB,CBX2,CCL3,CD74,CD83,CHD7,CISH,CXCL1,CYP26B1,DHH,EFNB1,EFNB2,ELF4,ETS1,FYN,FZD7,GADD45B,HMGA1,ICAM1,IFNAR1,IGF2,IL18,IL1B,IRF1,ITGB2,JAG1,KITLG,KLF4,LEF1,LFNG,LIF,MAF,MERTK,MMP19,MYH11,NOG,NR4A2,PCSK1,PTPN6,RELB,RSAD2,RUNX1,RUNX2,SFRP1,SMAD7,SNAI2,SOCS2,SOCS3,SOX4,STAT1,STAT3,SYK,TCF4,TGFB1,TGFBR2,TNFAIP3,USP18,ZMIZ1	67
Organismal Injury and Abnormalities	Fibrosis	6.38e-16	1.568		ACTA1,ARG2,ASXL1,BCL6,CACNA1H,CAV1,CD36,CD44,CD55,CD74,CISH,CLU,COL18A1,COL1A2,COL3A1,CSRP3,DCN,ETS1,F3,FLT1,FN1,FSTL3,GSN,HAS2,HBEGF,HOPX,ICAM1,IFNAR1,IFNAR2,IL1B,IL1RN,IL6ST,ITGA5,KLF15,KRT8,LGALS3,LIF,LIMS1,LMNA,LPAR1,LPL,MMP2,MSTN,NEXN,NFKBIA,NOX4,NPR1,NPY1R,NT5E,PDE5A,PDGFB,PLAC8,PLAT,PLAUR,POSTN,PTX3,RELB,REN,RUNX1,S100A4,SCD,SELP,SERPINE1,SFRP4,SGCD,SMAD7,SOCS3,SPHK1,SPP1,STAT1,STAT3,STC1,…	87
Cell Death and Survival	apoptosis of mononuclear leukocytes	6.44e-16	0.276		ADAM8,ADCYAP1,APP,BCL2L11,BCL3,BMF,BMP4,CASP7,CAV1,CCL3,CCL4,CD44,CORO1A,DHX58,DKK3,DUSP4,EFNB1,EIF2AK2,ETS1,ETS2,FOSL1,FYN,GADD45B,HOXA3,ICAM1,IL18,IL1B,IL6ST,IRS2,KITLG,KLF2,KLF4,LGALS3,LRIG1,MAP2K3,MERTK,MNT,MYC,NFKBIA,NGF,PTPN6,RCAN1,RUNX1,S100A8,SH3BP2,SMAD7,SOX4,SPHK1,SPP1,ST3GAL1,STAT1,STAT3,SWAP70,TGFB1,TGFB2,THBS1,THBS2,TIMP1,TNFRSF1B,TNFRSF21,TNFRSF6B,WNT5A,XCL1	63
Cancer, Gastrointestinal Disease, Hepatic System Disease, Organismal Injury and Abnormalities	liver cancer	7.8e-16	0.981		A2ML1,ABHD1,ACTN1,ADAM19,ADAMTS1,ADAMTS17,ADAMTSL5,ADCYAP1,AGRN,AHNAK,AHNAK2,AKAP13,AMPH,ANO6,ANXA1,ANXA3,AOX1,ARC,ARHGEF7,ARID5B,ARMC4,ARNT2,ARSB,ARVCF,ASB13,ASTN2,ASXL1,ATP11A,ATP6AP1L,ATXN3,AXIN2,AXL,B2M,BACH1,BCL2L11,BEND4,BHLHE40,BMPR1B,C1QTNF1,CABP1,CADPS,CALB1,CAP2,CAPG,CAST,CASZ1,CBLB,CBX2,CBX7,CCDC40,CCDC88C,CD109,CD36,CD44,CDH2,CDH6,CDK5R1,CDKN1C,CDKN2B,CENPP,CHD7,CHST2,CISH,CLU,CNNM2,C…	397
Hematological System Development and Function, Tissue Morphology	quantity of myeloid cells	7.96e-16	0.863		ABCB1,ADAM8,ADGRE5,APP,ARID3A,B2M,BCL2L11,BCL3,BCL6,C1QA,CCBE1,CCL3,CD36,CERK,CISH,CTSS,CXCL8,CYP19A1,DCN,DDX58,DHH,F3,GADD45A,GREM1,GSN,HBEGF,HSD11B1,ICAM1,IFNAR1,IGFBP3,IL18,IL1B,IL6ST,ITGB2,KITLG,LGALS3,LIF,LSP1,LTC4S,MAF,MYC,NEDD4L,NFKBIA,NGF,PIM1,PLAC8,PLAT,RCAN1,RELB,REN,RUNX1,RUNX2,RUNX3,S100A8,SELP,SERPINB2,SERPINE1,SIRPA,SNAI2,SOCS3,SPON2,SPP1,ST3GAL4,ST3GAL6,STAT3,SWAP70,TGFB1,TGFBR2,TH…	77
Cell-To-Cell Signaling and Interaction, Cellular Movement, Hematological System Development and Function, Immune Cell Trafficking	recruitment of granulocytes	8.02e-16	-2.618	bias	ADCYAP1,ANXA1,BCL3,CAV1,CCL3,CCL4,CD14,CD44,CXCL1,CXCL2,CXCL8,DEFB4A/DEFB4B,GLRX,GSN,ICAM1,IFNAR1,IL18,IL1B,IL1RN,ITGB2,KDM6B,KITLG,LGALS3,LIF,LSP1,LTF,MAP2K3,MAP3K8,MGAT5,MMP2,OLR1,PTX3,PYCARD,RCAN1,S100A8,SELP,SERPINE1,SFRP1,SPON2,SPP1,ST3GAL4,ST3GAL6,SWAP70,THBS1,TIRAP,TRPM2	46
Cancer, Gastrointestinal Disease, Hepatic System Disease, Organismal Injury and Abnormalities	hepatobiliary system cancer	8.65e-16	0.915		A2ML1,ABHD1,ACTN1,ADAM19,ADAMTS1,ADAMTS17,ADAMTSL5,ADCYAP1,AGRN,AHNAK,AHNAK2,AKAP13,AMPH,ANO6,ANXA1,ANXA3,AOX1,ARC,ARHGEF7,ARID5B,ARMC4,ARNT2,ARSB,ARVCF,ASB13,ASTN2,ASXL1,ATP11A,ATP6AP1L,ATXN3,AXIN2,AXL,B2M,BACH1,BCL2L11,BEND4,BHLHE40,BMPR1B,C1QTNF1,CABP1,CADPS,CALB1,CAP2,CAPG,CAST,CASZ1,CBLB,CBX2,CBX7,CCDC40,CCDC88C,CD109,CD14,CD36,CD44,CDH2,CDH6,CDK5R1,CDKN1C,CDKN2B,CENPP,CHD7,CHST2,CISH,CLU,CN…	403
Hematological System Development and Function, Hematopoiesis, Tissue Morphology	quantity of hematopoietic progenitor cells	8.66e-16	-0.472		ABCB1,AKAP13,ARID3A,ARID5B,ASXL1,B2M,BCL2L11,BCL3,BHLHE40,BMF,CD36,CD44,CD72,CORO1A,CXCL8,DCN,DHH,DKK3,EFNB1,EFNB2,EIF2AK2,ELF4,EPAS1,ETS1,ETS2,FCER1G,FOSB,FYN,GADD45A,HBZ,HOXA3,IL6ST,IRF1,ITGB2,KITLG,KLF2,KLF4,LCAT,LIF,MAF,MAP3K8,MMP19,MYC,MYCN,MYH11,NFKBIA,NOG,NPY1R,PAG1,PDGFB,PER2,PIM1,PTPN6,RCAN1,RUNX1,RUNX2,RUNX3,SELP,SH3BP2,SIRPA,SNAI2,SOCS3,SOX4,SPP1,STAT3,SYK,TAP1,TCF4,TGFB1,THBS1,THBS2,T…	73
Hematological System Development and Function, Immune Cell Trafficking, Inflammatory Response, Tissue Development	accumulation of leukocytes	8.73e-16	-2.545		ACKR3,ADGRE5,ANXA1,B2M,BCL2L11,BCL3,BMP4,CCL3,CD44,COL18A1,CXCL1,CXCL2,CXCL8,ETS2,F3,FGF2,FOSL1,ICAM1,IFNAR1,IL10RA,IL18,IL1B,IL1RN,IL6ST,IRF1,ITGA5,ITGB2,KLF2,LAMA5,LTC4S,MAPK13,NT5E,PLAT,POSTN,PTX3,PYY,RUNX3,S100A8,SELP,SERPING1,SH3BP2,SMAD7,SPP1,STAT1,STAT3,TGFB1,TGFBR2,THBS1,TIMP1,TNFRSF1B,TNFRSF21,TYROBP	52
Cellular Function and Maintenance	function of phagocytes	9.94e-16	-0.152	bias	AXL,BCL3,CAPG,CAV1,CBLB,CCBE1,CD14,CD36,CXCL8,DDX58,DUSP4,F11R,F3,FCER1G,FLT1,FYN,GADD45B,GPNMB,GSN,ICAM1,IDUA,IFIH1,IFNAR1,IL18,IL1B,IRF1,LCP1,LGALS3,MARCKSL1,MERTK,MST1,NFKBIA,NPY1R,PIM1,PLAT,PLAUR,PYCARD,RELB,RGS1,SH3BP2,SIRPA,SPP1,STAT1,STAT3,SUCNR1,TGFB2,TIMD4,TIRAP,TNFRSF6B,TRPM2,TYRO3,TYROBP	52
Cancer, Organismal Injury and Abnormalities	metastasis of cells	9.94e-16	-1.227		ADAMTS1,ANGPTL4,ANXA1,B2M,BACH1,BMP2,BMP4,CAV1,CD44,CD99,CDH2,COL18A1,COL4A1,CSRP3,CTHRC1,CXCL1,CXCL2,CXCL8,DAPK1,F3,FABP5,FGF2,FN1,FSCN1,FYN,IFNAR1,IL18,IRF1,ITGAV,LAMA5,MAP2K3,MMP2,NDRG1,NEDD9,NFKBIA,NID2,PLAUR,RELN,RUNX2,S100A4,SELP,SERPINE1,SKI,SNAI2,STAT3,TGFB1,TGFBR2,THBS1,TIMP1,TM4SF1,TWIST1,WNT5A	52
Cancer, Organismal Injury and Abnormalities	tumorigenesis of carcinoma	1.03e-15	0.372		A2M,A2ML1,ABCB1,ACAP3,ACP5,ACSM1,ACTA1,ACTA2,ACTN1,ADAM19,ADAM8,ADAMTS1,ADAMTSL5,ADM,AFAP1,AGPAT2,AGRN,AHNAK,AHNAK2,AKAP13,AKAP7,AMPH,ANGPTL4,ANO3,ANXA1,AOC2,APP,ARC,ARG2,ARHGAP31,ARHGEF17,ARHGEF7,ARID3A,ARID5B,ARL4C,ARMC4,ARVCF,ASB13,ASTN2,ASXL1,ATP11A,ATP2A1,ATXN3,AXIN2,AXL,B2M,B3GNT8,BACH1,BACH2,BATF2,BCL2L11,BCL3,BCL6,BEND4,BHLHE40,BMP2,BMPR1B,C1QC,C1QTNF6,CABP1,CACNA1H,CACNB3,CADM1,CADPS,CAL…	562
Cell-To-Cell Signaling and Interaction, Inflammatory Response	immune response of phagocytes	1.17e-15	-3.62	bias	ADCYAP1,ANXA1,APP,CAPG,CCL3,CD14,CD36,CD44,CORO1A,CXCL1,CXCL8,DDX58,F3,FCER1G,FN1,FYN,GLRX,GSN,ICAM1,IFNAR1,IL10RA,IL18,IL1B,IL6ST,ISG15,ITGB2,LGALS3,MEX3B,MFGE8,PLAUR,PTX3,RELB,RGCC,SERPINE1,SH3BP2,SIRPA,SPHK1,STAT3,SYK,TGFB1,THBS1,TIMD4,TNFRSF6B,TYROBP,WNT5A	45
Embryonic Development, Organismal Development	development of abdomen	1.18e-15	-1.549	bias	ADAMTS1,ADCYAP1,ADM,AGPAT2,ANXA1,ARID5B,ARSB,ASL,BCL2L11,BCL3,BMF,BMP2,BMP4,CADM1,CAV1,CBX2,CD14,CD44,CDH6,CDKN2B,CLU,COL4A5,CTSS,CYP19A1,EHD3,EPAS1,FBLN1,FCER1G,FGF2,FGF23,FLT1,FSHB,GREM1,HBEGF,HOXD11,HSD11B1,ICAM1,IGF2,IGFBP2,IL1B,INSR,IRS2,ITGA8,JAG1,KITLG,KRT18,KRT8,LAMA5,LCAT,LFNG,LGALS3,LIF,LY6E,MAP3K14,MMP17,MMP2,MST1,MSTN,MYC,MYCN,NGF,NOG,PDCD4,PDGFB,PITX2,PLAT,PTPRN,PTPRN2,RELB,REN,RUNX1…	88
Dermatological Diseases and Conditions, Organismal Injury and Abnormalities	skin lesion	1.26e-15	-0.162		A2M,A2ML1,ABAT,ABCB1,ACP5,ACSM1,ACTN1,ADAM19,ADAMTS17,AEN,AFAP1,AGRN,AHNAK,AHNAK2,AHSP,AKAP13,AMPH,ANGPTL4,ANKRD1,ANO3,ANO6,ANXA3,AOX1,APOD,APOL3,APP,ARC,ARHGAP28,ARHGAP31,ARHGEF17,ARID5A,ARID5B,ARMC4,ARNT2,ARSB,ARVCF,ASB13,ASL,ASTN2,ASXL1,ATP11A,ATP2A1,ATXN3,AXIN2,AXL,BACH2,BATF2,BCL2L11,BCL6,BEND4,BMP2,C1QA,C1QC,C1QTNF1,CABP1,CACHD1,CACNA1H,CADM1,CADPS,CALB1,CALD1,CAP2,CARD10,CASZ1,CAV1,CBLB,CC…	543
Protein Synthesis	production of protein	1.32e-15	1.123		ABCB1,AKAP13,ARID3A,AXL,B2M,BACH2,BCL2L11,BCL3,BCL6,BHLHE40,BMF,C1QA,CD36,CD72,CD74,CD83,CTSS,CYP19A1,DDX58,DKK3,DUSP4,FCER1G,FYN,GADD45A,GADD45B,IFNAR1,IFNAR2,IL6ST,IRF1,ITGB2,LGALS3,MAP3K14,MAP3K8,MERTK,MFGE8,NFKBIA,NPY1R,PTPN6,PYCARD,RCAN1,RELB,RGS1,RSAD2,SDC1,SELP,SH2B2,SH3BP2,STAT3,SWAP70,TGFB1,TGFBR2,THBS1,TIMD4,TIRAP,TNFRSF1B,TNFRSF21,TREX1,TYRO3,TYROBP	59
Cancer, Gastrointestinal Disease, Organismal Injury and Abnormalities	colorectal cancer	1.33e-15	0.788		A2ML1,ABCB1,ACAP3,ACKR3,ACP5,ACTA1,ACTA2,ADAM19,ADAMTS1,ADAMTSL5,ADM,AFAP1,AGPAT2,AGRN,AHNAK2,AKAP13,AKAP7,ANGPTL4,ANO3,ANXA1,AOC2,ARC,ARHGAP31,ARHGEF17,ARHGEF7,ARID5B,ARMC4,ARVCF,ASB13,ASTN2,ASXL1,ATP11A,ATP2A1,AXIN2,AXL,B2M,B3GNT8,BACH2,BATF2,BCL2L11,BCL3,BCL6,BEND4,BHLHE40,BMP2,BMPR1B,BST2,C1QTNF6,CABP1,CACNA1H,CACNB3,CADPS,CALD1,CAMK1G,CAPG,CARD10,CASP7,CAST,CASZ1,CAV1,CCDC40,CD36,CD44,CDH2,C…	442
Cancer, Organismal Injury and Abnormalities, Reproductive System Disease	progesterone receptor-negative breast cancer	1.34e-15			ABCB1,BCL6,CAV1,CXCL8,CYP19A1,ETS1,ETS2,FGF2,FLT1,FOSL2,FSCN1,FYN,GAS1,IGFBP2,IGFBP3,IL1B,IRF1,LAMB1,LIF,LMO2,MAP3K8,MMP2,MYC,MYCN,NT5E,PARP3,PDGFA,PIM1,PLAT,S100A4,SERPINE1,SPP1,STAT1,TGFB1,TGFBI,TGFBR2,TIMP1,TIMP3,TNFRSF1B,TUBA1A,TUBB3	41
Connective Tissue Development and Function, Tissue Morphology	quantity of connective tissue cells	1.37e-15	-0.666		CARTPT,CAV1,CD44,CYP19A1,DCN,FGF2,FGF23,FN1,FOSB,FOSL2,FSHB,FSTL3,GPNMB,HSD11B1,IDUA,IGFBP3,IL1RN,IL6ST,INSR,KLF2,KLF4,KSR1,LIF,LRP5,LTC4S,MFGE8,MMP2,MYC,NOG,NPR3,NPY1R,NR2F1,NT5E,PDGFB,PDK4,PER2,POSTN,PSTPIP2,PTPN6,RUNX2,SFRP4,SPHK1,SPP1,STAR,STAT1,TGFB1,TGFBR2,TYROBP,ZNF521	49
Cell-To-Cell Signaling and Interaction	adhesion of connective tissue cells	1.37e-15	-2.16	bias	ACTA2,ADM,APP,BMP2,BMP4,CADM1,CD44,CDH2,CDH3,CDK5R1,CLU,DNM1,EFNB2,FGF2,FN1,ICAM1,IGF2,IL1B,ITGA5,ITGAV,JAG1,MATN3,MGAT5,MMP2,PLAUR,POSTN,RAMP2,RHOD,RUNX1,RUNX2,SDC2,SDC4,SPP1,TGFB1,TGFBI,THBS2,TLN2,TMOD1	38
Cell Death and Survival	cell viability of blood cells	1.38e-15	-4.32	bias	ACKR3,ADCYAP1,APP,BCL2L11,BCL3,BCL6,BMP4,CACNB3,CCL3,CCL4,CD44,CD74,CISH,CLU,CXCL8,DOT1L,FCER1G,FGF2,FN1,GADD45A,GADD45B,HBZ,ICAM1,IL18,IL1B,IL6ST,ITGB2,KITLG,KLF2,LEF1,LGALS3,MAP3K14,MGAT5,MNT,MX1,MYC,MYH11,NFKBIA,NGF,PARP14,PIM1,PLAT,PTPN6,PYCARD,RUNX1,SERPINB2,SH3KBP1,SNAI2,STAT1,STAT3,SYK,TGFB1,TNFRSF1B,TYROBP,WNT5A	55
Humoral Immune Response, Protein Synthesis	production of antibody	1.46e-15	0.902		ABCB1,AKAP13,ARID3A,AXL,B2M,BACH2,BCL2L11,BCL3,BCL6,BHLHE40,BMF,C1QA,CD36,CD72,CD74,CD83,CTSS,CYP19A1,DKK3,DUSP4,FCER1G,FYN,GADD45A,GADD45B,IFNAR1,IFNAR2,IL6ST,IRF1,ITGB2,LGALS3,MAP3K14,MAP3K8,MERTK,MFGE8,NFKBIA,NPY1R,PTPN6,PYCARD,RCAN1,RELB,RGS1,RSAD2,SDC1,SELP,SH2B2,SH3BP2,SWAP70,TGFB1,TGFBR2,THBS1,TIMD4,TIRAP,TNFRSF1B,TNFRSF21,TREX1,TYRO3,TYROBP	57
Cellular Movement, Skeletal and Muscular System Development and Function	migration of muscle cells	1.48e-15	-3.816	bias	ADM,BMP2,CD44,CDH3,CLU,CXCL1,CXCL2,CXCL8,F11R,F3,FGF2,FHL2,FLT1,FN1,FOXO4,HAS2,HBEGF,IGFBP2,IGFBP5,IL18,IL1B,IL6ST,LPAR1,MYC,NGF,PDGFB,PDIA2,PLAT,PLAUR,POSTN,RAMP2,RCAN1,S100A4,SDC4,SERPINE1,SPP1,STAT3,THBS1,TIMP1	39
Cell-To-Cell Signaling and Interaction	response of myeloid cells	1.52e-15	-4.167	bias	ADCYAP1,ANXA1,APP,CAPG,CCL3,CD14,CD36,CD44,CORO1A,CXCL1,CXCL8,DBN1,DDX58,F3,FCER1G,FN1,FYN,GLRX,GSN,ICAM1,IFNAR1,IL10RA,IL18,IL1B,IL6ST,ISG15,ITGB2,LGALS3,MEX3B,MFGE8,PLAUR,PTX3,RELB,RGCC,SERPINE1,SH3BP2,SIRPA,SPHK1,SPON2,STAT3,SYK,TGFB1,THBS1,TIMD4,TNFRSF6B,TYROBP,WNT5A	47
Cancer, Organismal Injury and Abnormalities, Reproductive System Disease	estrogen receptor-negative breast cancer	1.58e-15			ABCB1,BCL6,CAV1,CXCL8,CYP19A1,ETS1,ETS2,FGF2,FLT1,FOSL2,FYN,GAS1,IGFBP2,IGFBP3,IL1B,IRF1,LAMB1,LIF,LMO2,MAP3K8,MMP2,MYC,MYCN,NT5E,PARP3,PDGFA,PIM1,PLAT,S100A4,SERPINE1,SPP1,STAT1,TCF4,TGFB1,TGFBI,TGFBR2,TIMP1,TIMP3,TNFRSF1B,TUBA1A,TUBB3	41
Cell Death and Survival, Organismal Injury and Abnormalities	apoptosis of epithelial cells	1.68e-15	0.645		APP,BCL2L11,BMF,CASP7,CDH2,CLU,CRYAB,CTSS,CXCL8,CYP19A1,DCN,EFNB2,EPHA2,F3,FGF2,GADD45A,GADD45B,HIPK2,IGFBP5,IL18,IL1B,IRF1,KRT8,KSR1,MAPK13,MMP2,MSI1,MST1,MYC,MYCN,NDRG1,NFKBIA,NGF,NOG,PLAT,PLAUR,RELB,RND3,RUNX3,SCD,SELENOP,SFRP1,SGK1,SKI,SOCS3,SPHK1,STAT1,STAT3,TCF4,TGFB1,TIMP1,TIMP3,TNFRSF1B,VASN	54
Cell Cycle, Gene Expression	binding of protein binding site	1.68e-15	-2.069		ADCYAP1,APP,BATF2,BMP2,CD99,CEBPD,CXCL8,ELF4,EPAS1,ERF,ETS1,ETS2,FGF2,FN1,GLRX,HBEGF,HMGA1,IFI16,IGFBP3,IL1B,IL6ST,IRF1,ITGB2,KITLG,LEF1,LIF,LMCD1,LMNA,LTF,MAP3K14,MYC,MYCN,NFKBIA,NGF,NPDC1,NPR1,NR2F1,NTS,OLR1,PNPT1,RELB,RGCC,RUNX1,RUNX2,SOX9,SP100,SP140,STAT1,STAT3,TGFB1,TGFB2,TNFRSF1B,YBX3,ZBTB7C	54
Cancer, Gastrointestinal Disease, Organismal Injury and Abnormalities	oral squamous cell carcinoma	1.7e-15			BMP4,BMPR1B,CADPS,CD44,CD83,CTHRC1,CTSH,CXCL1,CXCL2,CXCL8,CYP26B1,DCN,ENPEP,F11R,FN1,GAS6,HAS2,IGFBP3,IGFBP5,IL1RN,ITGA8,LPAR1,LY6E,MGLL,NPTX2,PCDH10,PCDH7,PDLIM5,PDPN,RAB38,RIN2,RND3,SCG2,SDC2,SERINC2,SERPINE1,SOD3,TAGLN,TGFB1,TIMP3,TM4SF1,TMEM176B,TUBA1A,TUBB3	44
Cellular Growth and Proliferation	colony formation	1.74e-15	-1.985		ACKR3,ANKRD1,ANXA1,AXL,BACH2,BAMBI,BCL2L11,BCL6,CADM1,CASZ1,CAV1,CBLB,CCL3,CCL4,CD44,CLU,DCN,DOT1L,DUSP5,EIF2AK2,EPAS1,EPHA2,ETS1,F3,FBLN1,FGF2,FLT1,GADD45A,GADD45B,HAS2,HDAC7,HMGA1,IFI16,IFIH1,IFIT2,IFITM3,IFNAR1,IGFBP2,IGFBP3,IL1B,IL1RN,IL6ST,INSR,KITLG,KLF4,KRT8,LGALS3,LIF,LMNA,LOXL4,MAML2,MGLL,MMP2,MYC,NDRG1,NFKBIA,NGF,PDGFB,PIM1,PNPT1,POSTN,PTPN6,PTX3,PYCARD,RASD1,RCAN1,RRAD,RUNX1,RUNX2,RUNX…	85
Cancer, Organismal Injury and Abnormalities	pelvic tumor	1.76e-15	-0.754		ABAT,ABCB1,ACP5,ACSM1,ACTN1,ADAM19,ADM,AFAP1,AGPAT2,AHNAK,AHNAK2,AMPH,ANKRD1,ANO3,ANO6,ANXA1,ANXA3,AOC2,APOD,APOL3,APP,ARG2,ARHGEF17,ARID3A,ARID5B,ARL4C,ARMC4,ARSB,ASTN2,ASXL1,ATP11A,ATP2A1,AXIN2,AXL,B2M,BACH1,BAMBI,BCL2L11,BCL6,BHLHE40,BMPR1B,C1QC,CABP1,CACHD1,CACNA1H,CACNB3,CADM1,CADPS,CALD1,CAP2,CARD10,CAST,CASZ1,CAV1,CBX7,CCL3,CCL4,CD109,CD44,CD55,CD68,CD74,CD83,CDH2,CDH3,CDKN2B,CHD7,CHST2,CL…	418
Cancer, Organismal Injury and Abnormalities	pelvic cancer	1.76e-15	-0.436		ABAT,ABCB1,ACP5,ACSM1,ACTN1,ADAM19,ADM,AFAP1,AGPAT2,AHNAK,AHNAK2,AMPH,ANKRD1,ANO3,ANO6,ANXA1,ANXA3,AOC2,APOD,APOL3,APP,ARG2,ARHGEF17,ARID3A,ARID5B,ARL4C,ARMC4,ARSB,ASTN2,ASXL1,ATP11A,ATP2A1,AXIN2,AXL,B2M,BACH1,BAMBI,BCL2L11,BCL6,BHLHE40,BMPR1B,C1QC,CABP1,CACHD1,CACNA1H,CACNB3,CADM1,CADPS,CALD1,CAP2,CARD10,CAST,CASZ1,CAV1,CBX7,CCL3,CCL4,CD109,CD44,CD55,CD68,CD74,CD83,CDH2,CDH3,CDKN2B,CHD7,CHST2,CL…	416
Cellular Movement, Hematological System Development and Function, Immune Cell Trafficking, Inflammatory Response	chemotaxis of leukocytes	1.84e-15	-4.289	bias	ACKR3,ADAM8,ANO6,ANXA1,APP,ARHGEF7,CAPG,CCL3,CCL4,CD72,CD74,CORO1A,CXCL1,CXCL2,CXCL8,CYP19A1,DEFB1,DEFB4A/DEFB4B,EFNB1,FCER1G,FLT1,FN1,FYN,GREM1,GSN,ICAM1,IL18,IL1B,ITGB2,KITLG,LCP1,LGALS3,LSP1,MST1,NEDD9,NGF,NPR1,PDGFB,PLAUR,PTPN6,RGS1,S100A12,S100A14,S100A4,S100A8,SCG2,SELP,SERPINE1,SOCS3,SPHK1,SPP1,SWAP70,SYK,TGFB1,TGFB2,THBS1,THBS2,TIRAP,TMSB10/TMSB4X,TNFRSF6B,TRPM2,WNT5A,XCL1	63
Cell-To-Cell Signaling and Interaction	response of antigen presenting cells	1.98e-15	-2.682	bias	ANXA1,APP,CAPG,CCL3,CD14,CD36,CD44,CD68,CD74,CTSS,DDX58,FCER1G,FN1,FYN,GSN,IFNAR1,IL10RA,IL18,IL1B,IL6ST,ISG15,ITGB2,LGALS3,MAP3K8,MEX3B,MFGE8,PLAUR,PTX3,RGCC,SERPINE1,SH3BP2,SIRPA,SOCS3,SPHK1,SPON2,STAT3,SWAP70,SYK,TAP1,THBS1,TIMD4,TNFRSF6B,UBE2L6,WNT5A	44
Cell Death and Survival	apoptosis of lymphatic system cells	2.15e-15	0.779		ADAM8,ADCYAP1,BCL2L11,BCL3,BMF,BMP4,CASP7,CAV1,CCL3,CCL4,CD44,CORO1A,DCN,DHX58,DKK3,DUSP4,EFNB1,EIF2AK2,ETS1,ETS2,FOSL1,FYN,GADD45A,GADD45B,HMGA1,HOXA3,ICAM1,IL18,IL1B,IL6ST,IRS2,KITLG,KLF2,LGALS3,LRIG1,MAP2K3,MERTK,MNT,MYC,NFKBIA,NGF,PIM1,PTPN6,RCAN1,RUNX1,SH3BP2,SMAD7,SOX4,SPHK1,SPP1,ST3GAL1,STAT1,STAT3,SWAP70,TGFB1,TGFB2,THBS1,THBS2,TIMP1,TNFRSF1B,TNFRSF21,TNFRSF6B,WNT5A,XCL1	64
Cellular Movement, Immune Cell Trafficking	migration of lymphatic system cells	2.15e-15	-3.031	bias	ACKR3,ANXA1,APP,BACH2,BCL3,CBLB,CCBE1,CCL3,CCL4,CD44,CD74,CD99,COL4A1,CTSS,CXCL1,CXCL8,CYP26B1,DDX58,DEFB1,DEFB4A/DEFB4B,EFNB1,ELF4,ETS1,F11R,FABP5,FGF2,FN1,FYN,ICAM1,IFNAR1,IGF2,IL18,IL1B,IL6ST,ITGA5,ITGAV,ITGB2,KLF2,LCP1,MAP3K14,NT5E,PVR,PYCARD,REN,RGS1,RUNX1,S100A4,SELP,SOCS3,SPP1,STAT1,STAT3,SWAP70,SYK,TGFB1,TGFBR2,THBS1,THBS2,TIMP1,TNFRSF1B,TNFRSF21,TNFRSF6B,WNT5A,XCL1	64
Cardiovascular Disease, Organismal Injury and Abnormalities	peripheral vascular disease	2.17e-15	1.211		ACTA2,ADGRE5,AMPH,APP,ARID5A,ARL4C,B2M,BCL6,CACNB3,CAPG,CARTPT,CD36,CD83,CHRNA3,CLU,COL1A2,COL4A1,CTSS,DAB2,ELF4,ETS2,FABP3,FLT1,FN1,GLRX,GSN,HSD17B11,IFI30,IGFBP5,INSR,ITGAV,KCTD12,KLF2,KLF4,LAPTM5,LCP1,LMCD1,LOC102724428/SIK1,LPAR1,LPL,MAT1A,NDRG4,NEDD9,NOX4,NPR3,NR4A2,OLR1,P3H2,PDE10A,PDE5A,PDE7B,PDLIM5,PLAT,PLAUR,PTPN5,RUNX1,S100A12,SCN1A,SERPINE1,SGK1,SLC16A6,SLC19A2,SPP1,SYK,TGFB2,THBS1,TME…	72
Cancer, Organismal Injury and Abnormalities	adenoma formation	2.18e-15	0.985	bias	ACP5,ACTA2,AGPAT2,ANXA3,ARID5B,ARL4C,AXIN2,BCL3,CBX7,CCDC68,CD44,CDH2,CDH3,CDKN2B,CEBPD,CLEC3B,CLU,CNNM2,CRYAB,DAB2,DAPK1,DCN,ENPEP,ERRFI1,FABP4,FBLN1,FLRT2,FOXO4,FSHB,GADD45A,H19,HIST1H2BD,HMGA1,HOXC5,HSD11B1,IFITM2,IFITM3,IGF2,IGFBP2,IL6ST,INSR,KCNJ5,KLK10,LAMB3,LEF1,LGALS3,LPAR1,LRIG1,LY6E,MGAT5,MYC,NCAM1,NOG,PAG1,PARP3,PDK4,PKIB,POSTN,PTPN5,PTPRT,RELN,RGCC,RND3,RUNX3,S100A2,S100A8,SELENOP,SER…	87
Endocrine System Disorders, Gastrointestinal Disease, Metabolic Disease, Organismal Injury and Abnormalities	diabetic complication	2.31e-15			APOD,B2M,BMP2,BMP4,CCL3,CD36,CLEC3B,CLU,COL11A2,COL12A1,COL18A1,COL1A2,COL27A1,COL3A1,COL4A1,COL4A5,COL5A2,COL9A2,CTSH,DKK3,DPYSL3,ENPEP,F3,FN1,FRMD3,FXYD2,GAS1,GAS6,IFIT1,IGFBP2,INSR,LEF1,LGALS3,LPL,MT2A,MYC,OLR1,PDE5A,PTGFR,RAMP2,REN,SCD,SCN1A,SPP1,ST3GAL6,STAT1,TCF21,TGFB1,TYRO3,WNT2B	50
Hematological System Development and Function, Immune Cell Trafficking, Inflammatory Response, Tissue Development	accumulation of phagocytes	2.32e-15	-2.71		ACKR3,ANXA1,CCL3,CD44,COL18A1,CXCL1,CXCL2,CXCL8,ETS2,F3,FGF2,FOSL1,IFNAR1,IL18,IL1B,IL1RN,IRF1,ITGA5,ITGB2,LAMA5,LTC4S,MAPK13,NT5E,PLAT,PTX3,RUNX3,S100A8,SELP,SMAD7,SPP1,STAT1,STAT3,THBS1,TIMP1,TNFRSF1B,TYROBP	36
Cell-To-Cell Signaling and Interaction, Inflammatory Response	response of phagocytes	2.33e-15	-4.113	bias	ADCYAP1,ANXA1,APP,CAPG,CCL3,CD14,CD36,CD44,CORO1A,CXCL1,CXCL8,DBN1,DDX58,F3,FCER1G,FN1,FYN,GLRX,GSN,ICAM1,IFNAR1,IL10RA,IL18,IL1B,IL6ST,ISG15,ITGB2,LGALS3,MEX3B,MFGE8,PLAUR,PTX3,RELB,RGCC,SERPINE1,SH3BP2,SIRPA,SPHK1,SPON2,STAT3,SYK,TGFB1,THBS1,TIMD4,TNFRSF6B,TYROBP,WNT5A	47
Cancer, Gastrointestinal Disease, Organismal Injury and Abnormalities	upper gastrointestinal tract tumor	2.42e-15	0.478		A2M,ABCB1,AGRN,AHNAK,AHNAK2,AKAP7,AMPH,ANO3,ANXA1,AOX1,ARC,ARID3A,ARID5B,ARMC4,ASL,ASTN2,ASXL1,AXIN2,AXL,B2M,BCL6,BMP4,BMPR1B,C1QC,CACNA1H,CADPS,CALD1,CAV1,CBLB,CCDC40,CD109,CD44,CD83,CDH2,CHD7,CLSTN3,CLU,CNTNAP2,COBLL1,COL12A1,COL18A1,COL1A2,COL4A1,COLEC11,CORO1A,CPAMD8,CRMP1,CRYAB,CSTB,CTHRC1,CTSH,CXCL1,CXCL2,CXCL8,CYP26B1,DAB2,DAPK1,DCN,DPP6,DPYSL3,EHD3,ELK3,ELMSAN1,ENPEP,EPHB2,ERF,ERRFI1,F11R…	222
Cancer, Organismal Injury and Abnormalities, Reproductive System Disease	HER2 negative hormone receptor negative breast cancer	2.61e-15			ABCB1,BCL6,CAV1,CXCL8,CYP19A1,ETS1,ETS2,FGF2,FLT1,FOSL2,FYN,GAS1,IGFBP2,IGFBP3,IL1B,IRF1,LAMB1,LIF,LMO2,MAP3K8,MMP2,MYC,MYCN,NT5E,PARP3,PDGFA,PIM1,PLAT,S100A4,SERPINE1,SPP1,STAT1,TGFB1,TGFBI,TGFBR2,TIMP1,TIMP3,TNFRSF1B,TUBA1A,TUBB3	40
Cancer, Cell Death and Survival, Organismal Injury and Abnormalities, Tumor Morphology	necrosis of tumor	2.71e-15	-0.78		ANXA1,APP,B2M,BCL2L11,BMP2,BMP4,CAV1,CD44,CD74,CDH3,CEBPD,CLU,COL18A1,CRYAB,CXCL8,DAPK1,EGLN3,EIF2AK2,ETS1,FGF2,FHL2,FLT1,FMOD,FOXO4,GADD45A,HBEGF,HIPK2,IGFBP2,IGFBP3,IL18,IL1B,IL6ST,INSR,IRF1,IRF7,ITGAV,JAG1,KITLG,LEF1,LPAR1,MFGE8,MMP11,MYC,MYCN,NDRG1,NFKBIA,NGF,NR4A2,NRP1,NUAK1,PARP14,PDGFB,PLAUR,RND3,RUNX1,SERPINE1,SFRP1,SFRP2,SGK1,SNAI2,SOCS3,SPHK1,STAT3,STC1,TGFB1,TGFBR2,THBS2,TIMP1,TNFRSF1B…	74
Skeletal and Muscular System Development and Function	morphology of skeleton	2.91e-15			APP,ARID5B,ARSB,ASXL1,BMP4,BMPR1B,CALB1,CBX2,CLEC3B,COL12A1,COL1A2,CREB3L1,CYP26B1,EFNB1,FCER1G,FGF2,FGF23,FLNB,FMOD,FOSL2,GAS1,GSN,HOXA3,HOXA4,HOXC5,HOXD10,HOXD11,HOXD4,IDUA,IGF2,IL6ST,KDM6B,LFNG,LIF,LMNA,LRP5,MMP2,MSTN,NPR3,PITX2,POSTN,PYY,RUNX2,RUNX3,SFRP1,SFRP2,SH3PXD2B,SKI,SOX4,SOX9,STAT1,TGFB1,TGFB2,THBS1,TYROBP,WNT5A,ZNF521	57
Cancer, Organismal Injury and Abnormalities	neoplasia of tumor cell lines	3.13e-15	-2.396		ADAMTS1,ANGPTL4,ANXA1,B2M,BACH1,BMP4,CAV1,CD44,CD99,CDH2,COL18A1,COL4A1,CSRP3,CXCL1,CXCL2,CXCL8,DAPK1,EPAS1,EPHA2,ERF,ETS1,F3,FABP5,FGF2,FN1,FSCN1,FYN,HAS2,IGFBP2,IL18,IRF1,KLF4,LAMA5,MAP2K3,MFGE8,MGAT5,MYC,NDRG1,NEDD9,NFKBIA,NOX4,PDK4,PIM1,PLAUR,ROR1,RUNX3,S100A4,SELP,SKI,SNAI2,SOX9,STAT1,STAT3,TGFB1,TGFBR2,THBS1,TIMP3,TRPM2,TWIST1,TYRO3	60
Cellular Development, Cellular Growth and Proliferation, Nervous System Development and Function, Tissue Development	development of neurons	3.45e-15	-5.443	bias	A2M,ADAM19,ADCYAP1,ADGRE5,ADGRG6,AGRN,APP,ARHGEF7,BICDL1,BMP2,BMP4,CACNA1H,CADM1,CALD1,CAMK1G,CAST,CAV1,CD44,CDH2,CDK5R1,CHRNA3,CLSTN3,CLU,CNTNAP2,COL4A1,COL4A5,CRMP1,CYP19A1,DBN1,DCLK1,DLG5,DPYSL3,EFHD1,EFNB1,EFNB2,EPHB2,FGF2,FLRT2,FYN,GFRA2,GPM6A,GRASP,GSN,HIPK2,ICAM1,IGSF9,IGSF9B,IL1B,ITGB2,KITLG,KLF7,KLF9,LAMB1,LIF,MAP2,MICALL2,MID1,MT2A,MYCN,NCAM1,NFKBIA,NGF,NIN,NLGN3,NOG,NOS1AP,NR2F1,NR4A2,…	110
Cardiovascular Disease, Organismal Injury and Abnormalities	Infarction	3.48e-15	0.213		ACTA1,ACTA2,ADAM8,ADCYAP1,ANXA1,APOD,APP,C1QA,C1QTNF1,CACNB3,CAV1,CD14,CD36,CD44,CD55,CLU,COL3A1,CXCL8,EPHA2,F3,FCER1G,FGF2,FLT1,FN1,FSTL3,GSN,IL18,IL1B,IL1RN,IL6ST,INSR,IRF1,ITGAV,ITGB2,KITLG,NDRG4,NFKBIA,NGF,NOX4,NPR1,NT5E,OLR1,OSMR,PDE10A,PIM1,PLAT,POSTN,PTX3,RCAN1,REN,SELP,SERPINE1,SERPING1,STAT1,TIMP1,TNFAIP3,TNFRSF12A,TNFRSF1B,TUBA1A,TUBB3	60
Cancer, Gastrointestinal Disease, Hepatic System Disease, Organismal Injury and Abnormalities	liver carcinoma	3.64e-15	0.809		A2ML1,ABHD1,ACTN1,ADAM19,ADAMTS1,ADAMTS17,ADAMTSL5,ADCYAP1,AGRN,AHNAK,AHNAK2,AKAP13,AMPH,ANO6,ANXA1,ANXA3,AOX1,ARC,ARHGEF7,ARID5B,ARMC4,ARNT2,ARSB,ARVCF,ASB13,ASTN2,ASXL1,ATP11A,ATP6AP1L,ATXN3,AXIN2,AXL,B2M,BACH1,BCL2L11,BEND4,BHLHE40,BMPR1B,C1QTNF1,CABP1,CADPS,CALB1,CAP2,CAPG,CAST,CASZ1,CBLB,CBX2,CBX7,CCDC40,CCDC88C,CD109,CD36,CD44,CDH2,CDH6,CDK5R1,CDKN1C,CDKN2B,CENPP,CHD7,CHST2,CISH,CNNM2,CNTNA…	383
Organismal Development	development of genitourinary system	3.66e-15	-1.901	bias	ADAMTS1,ADCYAP1,ADGRG2,ADM,AFAP1,AGPAT2,AMPH,ARID5B,ARSB,AXL,BCL2L11,BCL6,BMF,BMP2,BMP4,CADM1,CAV1,CD44,CDH3,CDH6,CDKN2B,CEBPD,CHD7,CISH,CLDN11,COL4A5,CYP19A1,CYP26B1,DHH,EHD3,EPAS1,ERF,ERRFI1,FBLN1,FCER1G,FGF2,FLT1,FN1,FOSL1,FSHB,FSTL3,FYN,GAL,GATM,GFRA2,GREM1,GSN,H19,HBEGF,HMGA1,HOXD11,HUNK,ICAM1,IFITM2,IGF2,IGFBP2,IGFBP5,INSR,IRS2,ITGA8,ITGAV,JAG1,JMJD1C,KITLG,LAMA5,LCAT,LEF1,LFNG,LGALS3,LIF,M…	127
Hematological System Development and Function, Tissue Development	accumulation of myeloid cells	3.66e-15	-2.552		ACKR3,ADGRE5,ANXA1,BMP4,CCL3,CD44,COL18A1,CRYAB,CXCL1,CXCL2,CXCL8,ETS2,F3,FGF2,FOSL1,IFNAR1,IL18,IL1B,IL1RN,IL6ST,IRF1,ITGA5,ITGB2,LAMA5,LTC4S,MAPK13,NT5E,PLAT,POSTN,PTX3,PYY,S100A8,SELP,SERPING1,SMAD7,SPP1,STAT3,THBS1,TIMP1,TNFRSF1B	40
Organismal Development	growth of organism	3.73e-15	-2.08	bias	ABCB1,ADAMTS1,ADCYAP1,ANKRD1,APP,ARC,ARID5B,BMP2,BMP4,BMPR1B,CALB1,CBX2,CD36,CD44,CEBPD,CLU,COL18A1,COL4A1,CXCL2,DEFB1,DMRTA2,EFNB1,EFNB2,EIF2AK2,EPAS1,ETS2,F3,FGF2,FGF23,FLT1,FN1,FOSL1,FOSL2,GAS1,GFRA2,GREM1,GSN,H19,HBEGF,HDAC7,HOXA3,IFNAR1,IFNAR2,IGF2,IGFBP3,IGFBP5,IL18,IL1B,IL1RN,IL6ST,INSR,IRS2,ISG15,JAG1,KIF26A,KITLG,KLF2,KLF4,KRT8,KSR1,LCP1,LIF,LIMS1,LMNA,LMO2,LPAR1,LRP5,LTF,MAFF,MAFK,MAP2K…	112
Cancer, Hematological Disease, Immunological Disease, Organismal Injury and Abnormalities	non-Hodgkin disease	4.21e-15	-0.653	bias	ADAM19,AHNAK,AMPH,ANXA1,APP,ATXN3,B2M,BCL2L11,BCL6,BMF,C1QTNF1,CALD1,CD36,CD44,CD68,CDH3,CLU,COL12A1,COL1A2,COL27A1,COL3A1,COL4A1,COL4A5,CTSH,CXCL8,DAPK1,DCLK3,DCN,DLG5,DUSP4,DUSP5,EFNB2,EPAS1,EPHA2,ETS1,FLRT2,FN1,FYN,GADD45A,GADD45B,GAS6,HDAC7,HIC1,ICAM1,IFI30,IFI35,IFI44,IFI44L,IFI6,IFIT2,IFIT3,IFNAR1,IFNAR2,IGFBP3,IL1B,IRF7,IRS2,ISG15,ISG20,ITGA5,JMJD1C,KLF2,LAMB1,LEF1,LIF,LPAR1,MAF,MAP3K14,MA…	116
Cancer, Organismal Injury and Abnormalities	head and neck cancer	4.39e-15	-0.522		ADAM8,ADAMTS1,AHNAK,AHNAK2,ANXA1,ARC,ARHGEF17,ARID5B,ASXL1,ATXN3,AXIN2,AXL,BACH2,BCL2L11,BCL6,BMP4,BMPR1B,CADPS,CALB1,CAST,CASZ1,CBX7,CD44,CD74,CD83,CHD7,CLU,COL18A1,COL27A1,COL4A1,CPAMD8,CRYAB,CTHRC1,CTSH,CXCL1,CXCL2,CXCL8,CYP19A1,CYP26B1,DCN,DDX58,DLG5,EFNB2,ELMSAN1,ENPEP,EPHA1,EPHB2,EPSTI1,ETS1,F11R,FABP5,FADS3,FGD4,FGF2,FLT1,FN1,FOSL2,GAS6,GPR50,GPRC5B,GRAMD4,HAS2,HEPH,HES4,HIST1H2BD,HOMER3,H…	181
Cell Morphology, Cellular Movement	cell spreading	4.76e-15	-3.707	bias	A2M,CADM1,CAST,CD36,CD44,CORO1A,CRYAB,CXCL8,DAB2,EFNB1,EPHA2,ETS1,FGF2,FHL3,FLNB,FN1,HOXA4,ICAM1,IGFBP5,ITGA5,ITGAV,ITGB2,KITLG,LGALS3,LPAR1,MAP2,MGAT5,NEDD9,NGF,PARVA,PDGFA,PDPN,PITX2,PODXL,POSTN,PVR,RHOD,RUNX1,SDC1,SDC2,SDC4,SERPINE1,SIRPA,SNAI2,SPHK1,SPP1,STAT3,SYK,TGFBI,THBS1,THBS2,TSPAN7,VASP	53
Cellular Movement	invasion of prostate cancer cell lines	4.76e-15	-2.572	bias	ADGRE5,AHNAK,AXL,CAV1,CD44,CD74,CTSH,CXCL8,DPYSL3,EPHA2,ETS2,FABP5,FN1,FSCN1,HIC1,KLF4,LCP1,LEF1,LGALS3,LMNA,LPAR1,MX1,MYC,NDRG1,NFKBIA,NR4A2,PLAUR,PODXL,SPP1,TGFB1,WNT5A	31
Cancer, Neurological Disease, Organismal Injury and Abnormalities	central nervous system cancer	4.84e-15			ACTN1,ADGRE5,ANXA1,ARID5B,ARL4C,AXIN2,CALB1,CAV1,CCL3,CD44,CD99,CDKN2B,CHD7,CLU,CNTNAP2,COL12A1,COL1A2,COL27A1,COL3A1,COL4A1,CXCL1,CXCL8,DBNDD2,EPHA2,EPHB2,FGF2,FLT1,FN1,FOSL2,GPNMB,H19,HIPK2,IFNAR1,IFNAR2,IGF2,IGFBP2,IGFBP3,IGFBP5,IL1B,IRS2,ITGAV,KDM6B,LIF,LOC102724428/SIK1,LPAR1,LY6E,MERTK,MGLL,MMP2,MSI1,MYC,MYCN,MYH11,NCAM1,NPTX1,NRP1,OSMR,PDGFB,PDIA2,PDLIM5,PDPN,PIM1,PLAC8,PSD3,PTX3,PYCARD,RB…	88
Organismal Development	growth of vessel	4.91e-15	-3.728		ACKR3,ADM,COL18A1,CRIM1,CXCL8,F3,FGF2,FLT1,FN1,FOXO4,GAS6,HBEGF,HSD11B1,IGF2,IL6ST,IRS2,ITGA5,ITGAV,KITLG,KLF4,LGALS3,MMP11,MYC,NDP,NRP1,PDGFB,PIM1,PTPN6,SELP,SERPINE1,SPP1,STAT1,STAT3,SYK,TCF4,TGFB1,TGFB2,TIMP1	38
Nutritional Disease	obesity	4.96e-15	0.572		ABAT,ADAMTS1,AHNAK,ANGPTL4,APP,ARID5B,C1QTNF1,CACNA1H,CACNB3,CARTPT,CAV1,CD14,CD44,CD68,CERS6,CHRNA3,CTSS,CXCL2,CXCL8,CYP19A1,ENPP1,EPAS1,FABP4,FABP5,FLT1,FOXS1,G0S2,GAL,GAS6,GATM,HBEGF,HMGA1,HSD11B1,HTR1F,ICAM1,IL18,IL1B,IL1RN,IL6ST,INSR,IRS2,KLF15,LCAT,LIF,LMNA,MAF,MAOB,MAPK13,MMP11,MMP19,MSTN,MYC,NOG,NPY1R,NPY5R,NR4A2,OSMR,PCSK1,PDE10A,PDE5A,PDE7B,PDK4,PYCARD,PYY,REN,RUNX3,SCD,SCN1A,SDC1,SERIN…	79
Cell-To-Cell Signaling and Interaction, Cellular Movement, Hematological System Development and Function, Immune Cell Trafficking, Inflammatory Response	recruitment of neutrophils	5.02e-15	-2.146	bias	ADCYAP1,ANXA1,BCL3,CAV1,CCL3,CCL4,CD14,CD44,CXCL1,CXCL2,CXCL8,DEFB4A/DEFB4B,GLRX,GSN,ICAM1,IFNAR1,IL18,IL1B,IL1RN,ITGB2,LGALS3,LIF,LSP1,LTF,MAP2K3,MAP3K8,MGAT5,MMP2,OLR1,PTX3,PYCARD,RCAN1,S100A8,SELP,SERPINE1,SFRP1,SPP1,ST3GAL4,ST3GAL6,TIRAP,TRPM2	41
Cellular Movement, Hematological System Development and Function, Immune Cell Trafficking, Inflammatory Response	infiltration by neutrophils	5.08e-15	-0.987		ADAM8,ADM,ANXA1,CCL3,CCL4,CD14,CD36,CD44,CD55,CXCL2,CXCL8,FABP4,FCER1G,ICAM1,IL18,IL1B,IL1RN,ITGB2,LGALS3,MAP3K8,NFKBIA,NT5E,PLAT,PTX3,REN,RSPO3,SELP,SFRP1,SGK1,SOCS3,SPHK1,SPP1,STAT3,TGFBR2,TIMP1,TNFAIP3,TNFRSF1B,TRPM2,XCL1	39
Nervous System Development and Function	morphology of nervous system	5.09e-15			A2M,ADCYAP1,ADGRG6,AGRN,AKAP13,ANXA1,APP,ARHGEF7,ARNT2,AXL,B2M,BCL2L11,BMP2,BMP4,BMPR1B,C1QA,CACNB3,CADPS,CALB1,CAST,CAV1,CD44,CDH2,CDK5R1,CLSTN3,CNTNAP2,COL18A1,CRMP1,CSTB,DBN1,DCLK1,DHH,DMRTA2,DNM1,DPYSL3,EFNB1,EGLN3,EPAS1,EPHB2,FAM134B,FGD4,FGF2,FSCN1,FYN,GAL,GAS1,GFRA2,HOXA3,HOXD10,HSD11B1,IDUA,IGF2,IGSF9,IL18,IL1B,IL1RN,IL6ST,JAG1,KIF26A,KLF4,KLF7,LEF1,LIF,LMNA,LPAR1,LRP5,MAP2,MARCKSL1,MERTK…	120
Gene Expression	transcription of RNA	5.29e-15	-2.528		A2M,ADCYAP1,AGRN,AMPH,ANKRD1,APOL3,APP,ARID3A,ARID5A,ARID5B,ARNT2,ASXL1,ATXN3,BACH1,BACH2,BAMBI,BCL3,BCL6,BHLHE40,BMP2,BMP4,BMPR1B,BST2,CASZ1,CAV1,CBX2,CBX7,CD36,CD44,CDK5R1,CDKN1C,CDKN2B,CEBPD,CHD7,CISH,CSNK1E,CSRNP1,CSRP3,DAB2,DCLK1,DCN,DDX58,DGKQ,DKK3,DOT1L,DUSP4,DUSP5,EIF2AK2,ELF4,ELK3,ELL,ELL2,EPAS1,ERF,ETS1,ETS2,FABP4,FGF2,FGF23,FHL2,FN1,FOSB,FOSL1,FOSL2,FOXO4,FOXS1,FSTL3,FZD7,GADD45A,GAL,G…	197
Cancer, Gastrointestinal Disease, Organismal Injury and Abnormalities	large intestine carcinoma	5.31e-15			A2M,A2ML1,ABCB1,ACAP3,ACP5,ACTA1,ADAM19,ADAMTS1,ADAMTSL5,ADCYAP1,ADM,AEN,AFAP1,AGPAT2,AGRN,AHNAK,AHNAK2,AKAP13,AKAP7,ANGPTL4,ANO3,ANO6,ANXA1,ANXA3,AOC2,AOX1,APP,ARC,ARHGAP28,ARHGAP31,ARHGEF17,ARHGEF7,ARID5B,ARMC4,ARVCF,ASB13,ASL,ASTN2,ASXL1,ATP11A,ATP2A1,ATXN3,AXIN2,AXL,B2M,B3GNT8,BACH1,BACH2,BATF2,BCL2L11,BCL3,BCL6,BEND4,BHLHE40,BST2,C1QC,C1QTNF1,C1QTNF6,CABP1,CACHD1,CACNA1H,CACNB3,CADM1,CADPS,C…	581
Cell-To-Cell Signaling and Interaction	attachment of cells	5.51e-15	-4.014	bias	BMP2,BMP4,CADM1,CD36,CD44,DAB2,DCN,EFNB1,ETS1,F11R,F3,FGF2,FN1,FYN,ICAM1,IL1B,ITGA5,ITGB2,LGALS3,LIF,MERTK,MGAT5,MMP2,NEDD9,OLR1,PODXL,POSTN,SIRPA,SPP1,SWAP70,TGFB1,TGFBI,THBS2,TLN2	34
Embryonic Development, Organ Development, Organismal Development, Skeletal and Muscular System Development and Function, Tissue Development	formation of muscle	5.52e-15	-3.515	bias	ACTA1,AKAP13,ANKRD1,ANXA1,ARID5B,BMP2,BMP4,CACNA1H,CAV1,CDH2,CRYAB,CSRP3,DNM1,EPHA2,FGF2,FHL2,FHL3,FLNB,FMOD,FN1,FOSL2,GPC1,GSN,HAS2,HBEGF,HDAC7,HOPX,HOXD10,IFI16,IGF2,IGFBP5,ITGA5,ITGA8,JAG1,KLF2,KRT8,LAMA5,LEF1,LIF,LY6E,MARCKSL1,MMP2,MSTN,MYH11,NFKBIA,NOG,PDGFA,PDGFB,PITX2,SDC1,SERPINE1,SGCD,SMAD7,SOCS2,SOX4,SVIL,TCF21,TGFB1,TGFBR2,THBS1,TIPARP,TMOD1,TNFRSF12A,TWIST1,WNT5A,XIRP1	66
Cellular Movement, Hematological System Development and Function, Immune Cell Trafficking	cell movement of lymphocytes	5.58e-15	-2.82	bias	ACKR3,ADAM8,ANXA1,APP,BACH2,BCL3,CBLB,CCL3,CCL4,CD44,CD74,CD99,CDH3,CHST2,COL4A1,CTSS,CXCL1,CXCL8,CYP26B1,DDX58,DEFB1,DEFB4A/DEFB4B,EFNB1,ELF4,ETS1,F11R,FABP5,FN1,FYN,ICAM1,IFNAR1,IL18,IL1B,IL6ST,ITGA5,ITGAV,ITGB2,KLF2,LCP1,MAP3K14,NEDD9,NFKBIA,NOG,NT5E,PVR,PYCARD,REN,RGS1,RUNX1,S100A4,SELP,SOCS3,SPP1,STAT1,STAT3,SWAP70,TGFB1,TGFBR2,THBS1,THBS2,TIMP1,TIMP3,TNFRSF1B,TNFRSF21,TNFRSF6B,WNT5A,XCL1	67
Cancer, Gastrointestinal Disease, Organismal Injury and Abnormalities	intestinal carcinoma	5.81e-15	0.447	bias	A2M,A2ML1,ABCB1,ACAP3,ACP5,ACTA1,ADAM19,ADAMTS1,ADAMTSL5,ADCYAP1,ADM,AEN,AFAP1,AGPAT2,AGRN,AHNAK,AHNAK2,AKAP13,AKAP7,ANGPTL4,ANO3,ANO6,ANXA1,ANXA3,AOC2,AOX1,APP,ARC,ARHGAP28,ARHGAP31,ARHGEF17,ARHGEF7,ARID5B,ARMC4,ARVCF,ASB13,ASL,ASTN2,ASXL1,ATP11A,ATP2A1,ATXN3,AXIN2,AXL,B2M,B3GNT8,BACH1,BACH2,BATF2,BCL2L11,BCL3,BCL6,BEND4,BHLHE40,BST2,C1QC,C1QTNF1,C1QTNF6,CABP1,CACHD1,CACNA1H,CACNB3,CADM1,CADPS,C…	582
Inflammatory Response	inflammation of body cavity	5.91e-15	3.332	bias	A2M,ABCB1,ACTA2,ADM,ANXA1,ANXA3,AXL,B2M,BACH2,BCL2L11,BCL6,BMF,C1QA,CAPG,CASP7,CAV1,CCL3,CCL4,CD14,CD36,CD44,CD55,CD72,CHRNA3,CISH,CLU,COL1A2,COL3A1,COL4A1,COL4A5,CTSS,CXCL1,CXCL2,CXCL8,CYP19A1,DCN,DDX58,EGLN3,EPAS1,EPHA2,F3,FLT1,FN1,FYN,GADD45A,GADD45B,HBEGF,HSD11B1,ICAM1,IFIH1,IFNAR1,IFNAR2,IGF2,IGFBP3,IL10RA,IL18,IL1B,IL1RN,IL6ST,INSR,IRF1,ITGB2,KRT18,KRT8,KSR1,LGALS3,LIF,LTF,MAP2K3,MAP3K14,MA…	128
Lipid Metabolism, Small Molecule Biochemistry	synthesis of lipid	6.13e-15	-2.729	bias	A3GALT2,ABAT,ABCB1,ACSM1,ADCYAP1,ADM,AGPAT2,ANXA1,APP,BMP2,BMP4,C1QTNF1,CACNA1H,CADM1,CALB1,CAV1,CD14,CD36,CD74,CD83,CERK,CERS6,CLU,CXCL1,CXCL8,CYP19A1,DAB2,DEFB4A/DEFB4B,DGKQ,DHH,DKK3,FABP5,FCER1G,FGF2,FGF23,FLT1,FN1,FOSL1,FOXO4,FSHB,FYN,GPC1,GSTA3,HSD11B1,IGF2,IGFBP2,IL18,IL1B,IL1RN,ITGB2,JAZF1,KCNJ5,KITLG,LCAT,LIF,LPL,LTC4S,LTF,MAP3K14,MAP3K8,MMP2,MSTN,MYC,NCAM1,NFKBIA,NGF,NPR1,NR2F1,NR4A2,OLR…	99
Cancer, Organismal Injury and Abnormalities	melanoma	6.42e-15	0.193		A2M,A2ML1,ABAT,ABCB1,ACAP3,ACP5,ACSM1,ACTN1,ADAM19,ADAMTS1,ADAMTS17,ADM,AEN,AFAP1,AGRN,AHNAK,AHNAK2,AHSP,AKAP13,AMPH,ANO3,ANO6,ANXA1,ANXA3,AOC2,AOX1,APOD,APOL3,APP,ARC,ARHGAP28,ARHGAP31,ARHGEF17,ARHGEF7,ARID5A,ARID5B,ARMC4,ARNT2,ARVCF,ASB13,ASL,ASTN2,ASXL1,ATP11A,ATP2A1,ATXN3,AXIN2,AXL,BACH1,BACH2,BATF2,BCL2L11,BCL6,BEND4,BMF,BMP2,BMPR1B,C1QA,C1QC,C1QTNF1,CABP1,CACHD1,CACNA1H,CACNB3,CADM1,CADPS,C…	587
Cardiovascular System Development and Function, Organ Morphology, Organismal Development, Skeletal and Muscular System Development and Function	morphology of cardiac muscle	6.53e-15			AKAP13,ARID3A,BMP4,CACNA1H,CAV1,CDH2,CLU,CRYAB,CSRP3,DUSP5,FGF2,FHL2,FMOD,FN1,FSTL3,HBEGF,HMGA1,IDUA,IL18,IL1B,IL6ST,INSR,ITGAV,KITLG,KLF15,KLF4,LIF,LIMS1,LMCD1,MAP2K3,MARCKSL1,MYC,MYCN,NFKBIA,NOX4,NPR1,PDE5A,PDPN,RCAN1,RPS6KA2,RRAD,SERPINE1,SMAD7,SOX4,STAT3,TGFB1,TGFB2,TIMP1,TNFAIP3,TREX1,TRPM2,XIRP1	52
Skeletal and Muscular Disorders	abnormality of limb	7.09e-15	-1.577		ABCB1,ARID5B,ARSB,B2M,BCL3,BMP4,BMPR1B,CAST,CBX2,COL12A1,CYP26B1,EGLN3,ERRFI1,FCER1G,FGF2,FGF23,FLNB,FLT1,FMOD,FN1,GAS1,HOXA3,HOXD10,HOXD11,IDUA,IL18,IL1B,IL1RN,IL6ST,ITGB2,KDM6B,KLF2,LRP5,MSTN,NPR3,NPY1R,PITX2,ROR1,RSPO4,RUNX2,RUNX3,SFRP1,SFRP2,SH3PXD2B,SOX9,SPHK1,SPP1,STAT1,SYK,TGFB2,THBS1,TNFRSF1B,TWIST1,TYROBP,WNT5A,WNT5B,ZNF521	57
Humoral Immune Response, Protein Synthesis	quantity of immunoglobulin	7.87e-15	0.515		ABCB1,AKAP13,ARID3A,AXL,B2M,BACH2,BCL2L11,BCL3,BCL6,BHLHE40,BMF,C1QA,CD36,CD72,CD74,CD83,CTSS,CYP19A1,DKK3,DUSP4,FCER1G,FYN,GADD45A,GADD45B,IFNAR1,IFNAR2,IL6ST,IRF1,ITGB2,LGALS3,MAP3K14,MAP3K8,MERTK,MFGE8,NFKBIA,NPY1R,PYCARD,RCAN1,RELB,RGS1,RSAD2,SDC1,SELP,SH2B2,SH3BP2,SWAP70,THBS1,TIMD4,TIRAP,TNFRSF1B,TNFRSF21,TREX1,TYRO3,TYROBP	54
Cancer, Endocrine System Disorders, Organismal Injury and Abnormalities, Reproductive System Disease	Ovarian Cancer and Tumors	9.43e-15	1.219	bias	ABAT,ABCB1,ACP5,ADAM19,AGPAT2,ANO3,ARG2,ARID5B,ARL4C,ASXL1,AXIN2,AXL,B2M,BCL2L11,CABP1,CADPS,CAST,CASZ1,CCL3,CCL4,CD109,CD44,CDH2,CDKN2B,CLEC3B,CLU,CNTNAP2,COL11A2,COL18A1,COL1A2,COL3A1,COL4A1,CXCL1,CXCL8,CYP19A1,DAB2,DCLK1,DOCK11,DOCK9,DPP6,DUSP4,DUSP5,EFNB1,EFNB2,ELL,ENO2,ENPEP,EPAS1,EPHA1,EPHA2,ETS2,F3,FABP4,FADS3,FAM105A,FAM110B,FGF2,FJX1,FLRT2,FLT1,FN1,FOXO4,FSHB,GADD45A,GDAP1L1,GPR137B,H19,…	176
Cellular Development, Cellular Growth and Proliferation, Hematological System Development and Function, Hematopoiesis	proliferation of hematopoietic cells	9.49e-15	-2.585		AGRN,BMP2,BMP4,BMPR1B,CCL3,CCL4,CDKN1C,CXCL2,CXCL8,DHH,EFNB1,EIF2AK2,EPAS1,ETS2,FGF2,FOXO4,FYN,HIPK2,HOXD4,IFNAR1,IFNAR2,IL1B,IL6ST,JMJD1C,KITLG,KLF2,KLF4,LEF1,LGALS3,LIF,MYC,NFKBIA,NGF,PAG1,PIM1,PTPN6,RCAN1,RUNX1,SNAI2,SOCS2,SOCS3,SPP1,STAT1,STAT3,SYK,TGFB1,TIMP3,TNFAIP3,TNFRSF12A,TNFRSF1B	50
Hereditary Disorder, Organismal Injury and Abnormalities	autosomal dominant disease	9.88e-15	2.121	bias	ACTA1,ACTA2,ACTN1,AHNAK,AKAP13,ANKRD1,ANO3,APP,ARHGAP31,ARID5B,ATXN3,BACH2,BCL6,BMPR1B,CALD1,CAV1,CCDC88C,CHD7,CLU,CNNM2,COL11A2,COL1A2,COL3A1,COL4A1,COL5A2,CRYAB,CSNK1D,CYP19A1,DAB2,DDX58,DMPK,DNM1,DPP6,DPYSL3,ENO2,ENPP1,EPHA2,ERF,ETS2,FBLN1,FGF23,FLNB,FN1,FXYD2,GAL,GREM1,GSN,HEPH,IFI30,IFIH1,IGFBP5,IL1B,INF2,INSR,JAG1,KCNJ5,KCNJ8,KITLG,LAMB3,LMNA,LRP5,MAF,MAT1A,MATN3,MMP19,MYC,MYCN,MYH11,NEDD9,…	111
Cancer, Cell Death and Survival, Organismal Injury and Abnormalities, Tumor Morphology	apoptosis of tumor cells	1.06e-14	-0.032		ANXA1,B2M,BCL2L11,CAV1,CD44,CLU,COL18A1,DAPK1,EIF2AK2,ETS1,FGF2,FHL2,FLT1,FMOD,FOXO4,GADD45A,HBEGF,HIPK2,IGFBP3,IL18,IL6ST,INSR,IRF1,IRF7,ITGAV,JAG1,LPAR1,MFGE8,MMP11,MYC,NDRG1,NFKBIA,NGF,NR4A2,NRP1,PLAUR,RND3,RUNX1,SERPINE1,SGK1,SNAI2,SOCS3,SPHK1,STAT3,TGFB1,TGFBR2,THBS2,TIMP1,TNFRSF21,TRIB1,TSC22D1,VASH1	52
Cellular Movement	migration of myeloid cells	1.16e-14	-3.829	bias	ADCYAP1,ANXA1,APP,CCL3,CCL4,CD44,CD99,COL4A1,CTSS,CXCL1,CXCL2,CXCL8,F11R,F3,FLT1,FN1,ICAM1,IGFBP3,IL18,IL1B,IL6ST,ITGAV,ITGB2,LAMA5,LSP1,LTF,MGAT5,PLAUR,PTPN6,PVR,S100A8,SELP,SERPINE1,SIRPA,SPON2,SPP1,SWAP70,TGFB1,TIMP3,VASP	40
Organismal Injury and Abnormalities	Wound	1.21e-14	-1.212		ACTA2,ADM,ANKRD1,ANXA1,CAV1,CD44,CDH2,COL3A1,EFNB2,ELK3,ETS1,FGF2,FLT1,FN1,GADD45A,GSN,HBEGF,ICAM1,IGFBP5,IL18,IL6ST,ITGA5,ITGB2,LGALS3,LTF,MT2A,MYC,NGF,NOG,PDGFA,PDGFB,PER2,PLAT,POSTN,SDC1,SDC4,SERPINB2,SERPINE1,SKI,SPP1,TGFB1,TGFB2,THBS1,THBS2,WNT5A	45
Cell Morphology, Cellular Assembly and Organization, Cellular Function and Maintenance	formation of cellular protrusions	1.24e-14	-6.269	bias	A2M,ADCYAP1,ADGRG6,AGRN,AHNAK,ANGPTL4,APP,ARHGEF7,BICDL1,BMP2,CACNA1H,CALD1,CAMK1G,CAPG,CAST,CAV1,CD44,CDH2,CDK5R1,CHRNA3,CLU,CNTNAP2,CRMP1,CSNK1D,CXCL8,CYP19A1,DBN1,DCLK1,DKK3,DLG5,DNM1,DPYSL3,EFHD1,EFNB1,EFNB2,EPHA2,EPHB2,FGD4,FGF2,FN1,FSCN1,FYN,GFRA2,GPM6A,GRASP,GSN,IGSF9,IL1B,INSR,KITLG,KLF7,KLF9,LAMA5,LAMB1,LCP1,LPAR1,MAP2,MAPK13,MICALL2,MID1,MT2A,MYC,NCAM1,NEDD9,NFKBIA,NGF,NIN,NLGN3,NOS1AP,…	120
Cell-To-Cell Signaling and Interaction, Inflammatory Response	immune response of antigen presenting cells	1.3e-14	-2.305	bias	ANXA1,APP,CAPG,CCL3,CD14,CD36,CD44,CD68,CD74,CTSS,DDX58,FCER1G,FN1,FYN,GSN,IFNAR1,IL10RA,IL1B,IL6ST,ISG15,ITGB2,LGALS3,MAP3K8,MEX3B,MFGE8,PLAUR,PTX3,RGCC,SERPINE1,SH3BP2,SIRPA,SOCS3,SPHK1,SWAP70,SYK,TAP1,THBS1,TIMD4,TNFRSF6B,UBE2L6,WNT5A	41
Cellular Movement	cell movement of cancer cells	1.4e-14	-1.482	bias	ADGRE5,CAV1,CCL3,CD44,CD74,CDH2,COL18A1,CXCL8,F3,FLT1,FN1,GSN,IRS2,KLF4,LAMA5,LSP1,MGLL,MMP2,NEDD9,NRP1,PARP9,S100A2,S100A6,SERPINE1,SFRP1,SFRP2,SIRPA,SNAI2,SPHK1,SPP1,TGFB1,TGFB2,THBS1,TM4SF1,WNT5A	35
Cancer, Organismal Injury and Abnormalities, Respiratory Disease	lung cancer	1.53e-14	-1.036		ABCB1,ACTA2,ADAM8,ADAMTS1,ADM,AGRN,AHNAK,AHNAK2,ANGPTL4,ANXA1,ARID5B,ASXL1,AXIN2,AXL,B2M,BCL2L11,BMP2,CADM1,CAV1,CBX7,CD44,CDKN1C,CHRNA3,CLU,CNTNAP2,COL12A1,CPNE7,CRMP1,CSMD2,CXCL8,CYP19A1,DCN,DOT1L,DPYSL3,ENO2,EPAS1,EPHA2,ETS2,F3,FGF2,FLT1,FN1,FSHB,GADD45A,GADD45B,GAL,GAL3ST3,GAS1,GPNMB,GRM8,GSDMB,GSN,GSTA5,HIPK2,HIST1H2BD,HMGA1,ICAM1,IFI30,IGF2,IGFBP3,IL18,IL1B,IL6ST,INSR,IRF1,ITGA5,ITGAV,KLK10…	137
Cancer, Organismal Injury and Abnormalities	thoracic cancer	1.53e-14	-0.931		ABCB1,ACTA2,ADAM8,ADAMTS1,ADM,AGRN,AHNAK,AHNAK2,ANGPTL4,ANXA1,ARID5B,ASXL1,AXIN2,AXL,B2M,BCL2L11,BCL6,BMP2,CADM1,CAV1,CBX7,CD44,CDKN1C,CHRNA3,CLU,CNTNAP2,COL12A1,CPNE7,CRMP1,CSMD2,CXCL8,CYP19A1,DCN,DOT1L,DPYSL3,ENO2,EPAS1,EPHA2,ETS2,F3,FGF2,FLT1,FN1,FSHB,GADD45A,GADD45B,GAL,GAL3ST3,GAS1,GPNMB,GRM8,GSDMB,GSN,GSTA5,HIPK2,HIST1H2BD,HMGA1,ICAM1,IFI30,IGF2,IGFBP3,IL18,IL1B,IL6ST,INSR,IRF1,ITGA5,ITGAV,…	139
Cell Death and Survival	cell death of mononuclear leukocytes	1.55e-14	0.253		ADAM8,ADCYAP1,APP,BCL2L11,BCL3,BMF,BMP4,CASP7,CAV1,CCL3,CCL4,CD44,CD99,CORO1A,DHX58,DKK3,DUSP4,EFNB1,EIF2AK2,ETS1,ETS2,FOSL1,FYN,GADD45B,HOXA3,ICAM1,IL18,IL1B,IL6ST,IRS2,KITLG,KLF2,KLF4,LGALS3,LRIG1,MAP2K3,MERTK,MNT,MYC,NFKBIA,NGF,PTPN6,RCAN1,RUNX1,S100A8,SH3BP2,SMAD7,SOX4,SPHK1,SPP1,ST3GAL1,STAT1,STAT3,SWAP70,TGFB1,TGFB2,TGFBR2,THBS1,THBS2,TIMP1,TNFRSF1B,TNFRSF21,TNFRSF6B,WNT5A,XCL1	65
Cancer, Gastrointestinal Disease, Organismal Injury and Abnormalities	upper gastrointestinal tract cancer	1.66e-14			A2M,ABCB1,AGRN,AHNAK,AHNAK2,AKAP7,AMPH,ANO3,ANXA1,AOX1,ARC,ARID3A,ARID5B,ARMC4,ASL,ASTN2,ASXL1,AXIN2,AXL,B2M,BCL6,BMP4,BMPR1B,C1QC,CACNA1H,CADPS,CALD1,CAV1,CBLB,CCDC40,CD109,CD44,CD83,CDH2,CHD7,CLSTN3,CLU,CNTNAP2,COBLL1,COL12A1,COL18A1,COL1A2,COL4A1,COLEC11,CORO1A,CPAMD8,CRMP1,CRYAB,CSTB,CTHRC1,CTSH,CXCL1,CXCL2,CXCL8,CYP26B1,DAB2,DAPK1,DCN,DPP6,DPYSL3,EHD3,ELK3,ELMSAN1,ENPEP,EPHB2,ERF,ERRFI1,F11R…	215
Cancer, Endocrine System Disorders, Organismal Injury and Abnormalities	endocrine gland tumor	1.8e-14	0.469		A2M,ACTA2,ADAMTS1,AEN,AHNAK,AKAP13,AMPH,ARHGEF17,ATXN3,AXL,BCL2L11,BCL3,BEND4,BMP2,BMPR1B,CADPS,CARD10,CARTPT,CAST,CBX7,CCDC40,CD44,CDH6,CDKN2B,CEBPD,CLU,COL18A1,COL1A2,COLEC11,CSMD2,CTSS,CYP19A1,CYYR1,DAPK1,DCN,DMRTA2,EFNB2,ENO2,EPAS1,ETS1,FABP4,FGF2,FLT1,FN1,FOXO4,FSHB,GADD45A,GAL,GAS6,GPR50,GRAMD4,GRM8,HES4,HMGA1,HOXC5,IFI44L,IFITM3,IFNAR1,IFNAR2,IGF2,IGFBP2,IL18,INSR,ITGA5,KCNJ5,KDM6B,KIAA040…	134
Hematological System Development and Function, Inflammatory Response, Tissue Morphology	quantity of phagocytes	1.82e-14	0.765		ABCB1,ADAM8,B2M,BCL2L11,BCL3,BCL6,C1QA,CCBE1,CCL3,CD36,CD83,CDKN2B,CERK,CTSS,CXCL8,CYP19A1,DCN,F3,FCER1G,GREM1,GSN,HBEGF,HSD11B1,ICAM1,IFNAR1,IGFBP3,IL18,IL1B,IL1RN,IL6ST,IRF1,ITGB2,KITLG,LGALS3,LIF,LSP1,LTC4S,NEDD4L,NFKBIA,NGF,PCSK1,PLAC8,PLAT,PTPN6,RELB,REN,RUNX1,S100A8,SELP,SERPINB2,SIRPA,SNAI2,SOCS3,SPP1,ST3GAL4,ST3GAL6,STAT3,SWAP70,TGFB1,TGFBR2,THBS1,TIMP1,TIMP3,TNFAIP3,TNFRSF1B,TRIB1,TYROBP…	68
Cellular Movement	cell movement of tumor cells	1.87e-14	-2.291	bias	ADGRE5,CAV1,CCL3,CD44,CD74,CDH2,COL18A1,CXCL8,F3,FLT1,FN1,GSN,HBEGF,IRS2,KLF4,LAMA5,LGALS3,LSP1,MGAT5,MGLL,MMP2,NEDD9,NFKBIA,NRP1,PARP9,PLAUR,S100A2,S100A6,SERPINE1,SFRP1,SFRP2,SIRPA,SNAI2,SPHK1,SPP1,TGFB1,TGFB2,THBS1,TM4SF1,WNT5A	40
Cell Death and Survival	apoptosis of lymphocytes	1.93e-14	0.513		ADAM8,ADCYAP1,BCL2L11,BCL3,BMF,BMP4,CASP7,CAV1,CCL3,CCL4,CD44,CORO1A,DHX58,DKK3,DUSP4,EFNB1,EIF2AK2,ETS1,ETS2,FOSL1,FYN,GADD45B,HOXA3,ICAM1,IL18,IL1B,IRS2,KITLG,KLF2,LGALS3,LRIG1,MAP2K3,MERTK,MNT,MYC,NFKBIA,NGF,PTPN6,RCAN1,RUNX1,SH3BP2,SMAD7,SOX4,SPHK1,SPP1,ST3GAL1,STAT1,STAT3,SWAP70,TGFB1,TGFB2,THBS1,THBS2,TIMP1,TNFRSF1B,TNFRSF21,TNFRSF6B,WNT5A,XCL1	59
Infectious Diseases	infection of mammalia	2.01e-14	0.739	bias	ADGRE5,AHNAK,B2M,BCL3,BCL6,C1QA,CAPG,CAV1,CD14,CD36,CD44,CD74,CERK,CHRNA3,DCN,DDX58,DHX58,DUSP4,EIF2AK2,FCER1G,IFI30,IFIH1,IFIT2,IFNAR1,IL10RA,IL18,IL1B,IL1RN,IRF1,IRF7,IRF9,ISG15,ITGB2,LCP1,LGALS3,MAP2K3,MB21D1,MMP2,PLAC8,PLAUR,PSMB9,PTX3,PYCARD,RELB,SDC1,SELENOP,SELP,SERPINE1,SPON2,SPP1,STAT1,TAP1,TIMP1,TIRAP,TNFRSF1B,TNFRSF6B,TRPM2,USP18	58
Cancer, Organismal Injury and Abnormalities	cancer of secretory structure	2.02e-14	-0.089		ACP5,ADAMTS1,ADAMTS17,ADCYAP1,AFAP1,AHNAK,AHNAK2,AKAP13,AKR7A3,AMPH,ANKRD1,ANO3,ANO6,ANXA1,ANXA3,APOD,APOL3,ARHGEF17,ARHGEF7,ARID5B,ARSB,ASXL1,ATP11A,ATXN3,AXL,B2M,BAMBI,BCL2L11,BHLHE40,BMP2,BMPR1B,CACHD1,CACNA1H,CACNB3,CADM1,CADPS,CALD1,CAST,CAV1,CBLB,CBX7,CCDC88C,CCL4,CD109,CD44,CD74,CDH2,CDH3,CDK5R1,CHST2,CLDN11,CLU,CMPK2,CNTNAP2,COBLL1,COL11A2,COL12A1,COL18A1,COL1A2,COL4A1,COLEC11,CPNE7,CREB3…	303
Cancer, Endocrine System Disorders, Organismal Injury and Abnormalities, Reproductive System Disease	ovarian cancer	2.09e-14			ABAT,ABCB1,ACP5,ADAM19,AGPAT2,ANO3,ARG2,ARID5B,ARL4C,ASXL1,AXIN2,B2M,BCL2L11,CABP1,CADPS,CAST,CASZ1,CCL3,CCL4,CD109,CD44,CDH2,CDKN2B,CLEC3B,CLU,CNTNAP2,COL11A2,COL18A1,COL1A2,COL3A1,COL4A1,CXCL8,CYP19A1,DAB2,DCLK1,DOCK11,DOCK9,DPP6,DUSP4,DUSP5,EFNB1,EFNB2,ELL,ENO2,ENPEP,EPAS1,EPHA1,EPHA2,ETS2,F3,FABP4,FADS3,FAM105A,FAM110B,FGF2,FJX1,FLRT2,FLT1,FN1,FOXO4,FSHB,GDAP1L1,GPR137B,H19,HAS2,HBEGF,HEATR1,…	171
Cell Death and Survival	cell viability of tumor cell lines	2.11e-14	-4.57	bias	ACKR3,ADAMTS1,AEN,AKAP13,AKAP7,APP,AXL,B2M,BCL2L11,BCL6,BHLHE40,BMP2,CADM1,CAMK1G,CARD10,CARTPT,CAV1,CD44,CD55,CDH2,CDKN1C,CEBPD,CERK,CLU,CXCL1,CXCL2,CXCL8,DNM1,DUSP5,EPHA2,FGF2,FLT1,FN1,FOSL1,GAS6,GPC1,HBEGF,HMGA1,HTRA3,IGF2,IGFBP2,IGFBP3,IGFBP5,IL1B,IL1RN,INSR,IRS2,JAG1,JMJD1C,KITLG,KLF4,LEF1,LGALS3,LIF,LRIG1,MAP2K3,MAP3K14,MICAL2,MYC,MYCN,NCAM1,NFKBIA,NGF,NOX4,NPY1R,NPY5R,NRP1,NUAK1,PARP14,PDC…	109
Cellular Movement, Hematological System Development and Function, Immune Cell Trafficking, Inflammatory Response	chemotaxis of phagocytes	2.19e-14	-4.561	bias	ANO6,ANXA1,APP,ARHGEF7,CAPG,CCL3,CCL4,CD72,CD74,CORO1A,CXCL1,CXCL2,CXCL8,CYP19A1,DEFB1,DEFB4A/DEFB4B,EFNB1,FCER1G,FLT1,FYN,GSN,ICAM1,IL18,IL1B,ITGB2,KITLG,LGALS3,LSP1,MST1,NGF,NPR1,PDGFB,PLAUR,PTPN6,S100A12,S100A14,S100A4,S100A8,SCG2,SELP,SERPINE1,SPHK1,SPP1,SWAP70,SYK,TGFB1,TGFB2,THBS1,THBS2,TIRAP,TMSB10/TMSB4X,TNFRSF6B,TRPM2,XCL1	54
Cancer, Dermatological Diseases and Conditions, Organismal Injury and Abnormalities	skin tumor	2.21e-14	-0.214		A2M,A2ML1,ABAT,ABCB1,ACP5,ACSM1,ACTN1,ADAM19,ADAMTS17,AEN,AFAP1,AGRN,AHNAK,AHNAK2,AHSP,AKAP13,AMPH,ANGPTL4,ANO3,ANO6,ANXA3,AOX1,APOD,APOL3,APP,ARC,ARHGAP28,ARHGAP31,ARHGEF17,ARID5A,ARID5B,ARMC4,ARNT2,ARSB,ARVCF,ASB13,ASL,ASTN2,ASXL1,ATP11A,ATP2A1,ATXN3,AXIN2,AXL,BACH2,BATF2,BCL2L11,BCL6,BEND4,BMP2,C1QA,C1QC,C1QTNF1,CABP1,CACHD1,CACNA1H,CADM1,CADPS,CALB1,CALD1,CAP2,CARD10,CASZ1,CAV1,CBLB,CCBE1,CCD…	535
Cellular Movement	migration of cancer cells	2.4e-14	-2.426	bias	ADGRE5,CAV1,CCL3,CD44,CD74,CDH2,COL18A1,CXCL8,F3,FLT1,FN1,GSN,HBEGF,IRS2,ITGA5,KLF4,LAMA5,LGALS3,LSP1,MGAT5,MGLL,MMP2,NEDD9,NFKBIA,NRP1,PARP9,PLAUR,S100A2,S100A6,SERPINE1,SFRP1,SFRP2,SIRPA,SNAI2,SPHK1,SPP1,TGFB1,TGFB2,THBS1,TM4SF1,WNT5A	41
Skeletal and Muscular Disorders, Skeletal and Muscular System Development and Function	abnormal morphology of muscle	2.43e-14			ACTA1,ADAM19,ADCYAP1,AKAP13,ARID3A,ATP2A1,BACH1,CACNA1H,CACNB3,CAV1,CD55,CDH2,CLU,COL12A1,CSRP3,DCN,DHH,DMPK,ENPP1,FMOD,FN1,HBEGF,HMGA1,HOXA3,HSD11B1,IDUA,IFRD1,ITGAV,KLF2,LMO7,LPL,MMP2,MSTN,MYCN,MYH11,NPR1,PDGFB,PDLIM5,PDPN,PITX2,RAMP2,RCAN1,REN,RPS6KA2,SKI,SOX4,SYNE1,TGFB1,TGFB2,THBS1,THBS2,TLN2,TREX1,TRPM2,XIRP1	55
Cellular Movement	cell movement of brain cancer cell lines	2.45e-14	-2.627	bias	A2M,ACKR3,AHNAK,AXL,CDH2,COL18A1,CREB3L1,CRMP1,EPHA2,EPHB2,FGF2,FLT1,FN1,FYN,GAS6,IGFBP2,ITGAV,LPAR1,LRIG1,MERTK,MMP2,MST1,NRP1,PCDH10,PDCD4,PDGFA,PLAT,PLAUR,PVR,SEMA5A,SIRPA,SPP1,STAT3,TGFB1,TWIST1	35
Cellular Movement, Hematological System Development and Function, Immune Cell Trafficking	Lymphocyte migration	2.47e-14	-2.867	bias	ACKR3,ANXA1,APP,BACH2,BCL3,CBLB,CCL3,CCL4,CD44,CD74,CD99,COL4A1,CTSS,CXCL1,CXCL8,CYP26B1,DDX58,DEFB1,DEFB4A/DEFB4B,EFNB1,ELF4,ETS1,F11R,FABP5,FN1,FYN,ICAM1,IFNAR1,IL18,IL1B,IL6ST,ITGA5,ITGAV,ITGB2,KLF2,LCP1,MAP3K14,NT5E,PVR,PYCARD,REN,RGS1,RUNX1,S100A4,SELP,SOCS3,SPP1,STAT1,STAT3,SWAP70,TGFB1,TGFBR2,THBS1,THBS2,TIMP1,TNFRSF1B,TNFRSF21,TNFRSF6B,WNT5A,XCL1	60
Cancer, Organismal Injury and Abnormalities, Reproductive System Disease	female genital tract serous carcinoma	2.68e-14			ABCB1,ACP5,AGPAT2,ANXA3,APOD,ARID5B,ARL4C,AXIN2,CLEC3B,CLU,COL3A1,CXCL8,DAB2,DPP6,ENPEP,ENPP1,EPHA1,EPHB2,F3,FBLN1,FLRT2,GAL,GAS1,GPM6A,HEPH,HIST1H2BD,HMGA1,HSD11B1,IFITM2,IGFBP2,IGFBP5,IL18,ISG15,KLK10,KRT18,LAMB3,LRIG1,LRRC17,MAF,MAPK13,MYH11,PARP3,PDK4,PDLIM3,PDZRN3,PLAUR,POSTN,RGCC,S100A2,SERPINB8,SERPING1,SFRP1,SFRP4,SNAI2,SOCS2,SPARCL1,SPOCK2,SPP1,STAT1,TCF21,TGFBR2,THBS2,TIMP3,TMEM176B,TUB…	66
Cellular Movement	chemotaxis of myeloid cells	2.74e-14	-4.584	bias	ANO6,ANXA1,APP,ARHGEF7,CAPG,CCL3,CCL4,CD72,CD74,CORO1A,CXCL1,CXCL2,CXCL8,CYP19A1,DEFB1,DEFB4A/DEFB4B,EFNB1,FCER1G,FLT1,FYN,GSN,ICAM1,IL18,IL1B,ITGB2,KITLG,LGALS3,LSP1,MST1,NGF,NPR1,PDGFB,PLAUR,PTPN6,S100A12,S100A14,S100A4,S100A8,SCG2,SELP,SERPINE1,SPHK1,SPP1,SWAP70,SYK,TGFB1,TGFB2,THBS1,THBS2,TIRAP,TMSB10/TMSB4X,TNFRSF6B,XCL1	53
Cell-To-Cell Signaling and Interaction	adhesion of tumor cell lines	2.74e-14	-2.924	bias	AFAP1,ANXA1,CAV1,CCL3,CCL4,CD44,CD55,CD99,CDH2,CDH3,CXCL2,CXCL8,DAB2,DCN,DKK3,EFNB1,EPHA2,ETS1,F11R,FN1,HOXA4,ICAM1,ITGA5,ITGAV,ITGB2,LEF1,LGALS3,LIF,LRP5,LTF,MAP3K8,MGAT5,MMP19,MMP2,NCAM1,NFKBIA,PARVA,PITX2,PLAUR,PTPN6,RCAN1,SDC1,SDC2,SELP,SERPINB2,SERPINE1,SFRP4,SPP1,STAT1,STAT3,TGFB1,THBS1,TIMP3,TNFRSF6B	54
Cell Death and Survival	neuronal cell death	2.86e-14	1.26		A2M,ADAM8,ADCYAP1,AGRN,APP,ATXN3,AXL,BCL2L11,BMP2,BMP4,BMPR1B,CALB1,CASP7,CAST,CCL4,CDH2,CDK5R1,CLU,CORO1A,CXCL1,CXCL8,DAPK1,DPYSL3,EFNB1,EFNB2,EGLN3,EPHB2,ETS2,FAM134B,FGF2,FLT1,FN1,FYN,GAL,GAS6,GFRA2,GLRX,HBEGF,HIPK2,IGF2,IGFBP3,IL18,IL1B,IL1RN,INSR,IRF9,ITGA5,KITLG,KLF7,KSR1,LGALS3,LIF,LIMS1,MAOB,MAP2K3,MAP3K14,MAPK13,MYCN,NDNF,NDP,NFKBIA,NGF,NOX4,NPTX1,NR2F1,NR4A2,NRCAM,NRP1,NTS,OSMR,PCDHGA8,…	96
Cancer, Organismal Injury and Abnormalities	solid tumor of head and neck	3.33e-14	-0.164		ADAM19,ADAM8,ADAMTS1,AHNAK,AHNAK2,ANXA1,AOX1,ARC,ARHGEF17,ARID5B,ASXL1,ATXN3,AXIN2,AXL,BACH2,BCL2L11,BCL6,BMF,BMP4,BMPR1B,CADM1,CADPS,CALB1,CAST,CASZ1,CBX7,CD109,CD44,CD74,CD83,CHD7,CLU,COL18A1,COL27A1,COL4A1,CPAMD8,CRYAB,CTHRC1,CTSH,CXCL1,CXCL2,CXCL8,CYP19A1,CYP26B1,DCN,DDX58,DKK3,DLG5,DOCK11,DYDC2,EFNB2,ELL,ELMSAN1,ENPEP,EPHA1,EPHB2,EPSTI1,ETS1,F11R,FABP5,FADS3,FGD4,FGF2,FLT1,FN1,FOSL2,GAS6,GPR…	207
Tissue Development	formation of gland	3.42e-14	0.108	bias	ADAMTS1,AFAP1,ANXA1,ARID5B,BCL2L11,BMP4,CALB1,CAV1,CBX2,CD44,CDH3,CDKN2B,CEBPD,CISH,CYP19A1,FGF2,FN1,FYN,GAL,GSN,HOXA3,HSD11B1,HUNK,IFITM2,IGF2,IGFBP5,INSR,IRS2,LEF1,LIF,LY6E,MFGE8,MST1,NRP1,PLAT,RAMP2,RUNX2,SOCS2,SOX9,SPP1,STAT3,TGFB1,TGFB2,TGFBR2,TIMP1,TIMP3,WNT5A	47
Cell-To-Cell Signaling and Interaction	activation of connective tissue cells	3.54e-14	-2.426		BAMBI,BMP2,CD44,CREB3L1,FGF2,FMOD,FN1,GPNMB,GREM1,IFNAR2,IGF2,IL18,IL1B,IL1RN,IL6ST,INSR,LGALS3,LRP5,LTF,MAP3K14,PDGFB,PTPN6,RUNX1,RUNX2,SPP1,STAT1,STAT3,STC1,TGFB1,TGFB2,TIMP1,TWIST1,TYROBP,WNT5A,ZNF521	35
Connective Tissue Disorders, Inflammatory Disease, Inflammatory Response, Organismal Injury and Abnormalities, Skeletal and Muscular Disorders	polyarthritis	3.79e-14	1.131		ADM,ANXA1,BCL6,CCL3,CCL4,CD44,CD74,CD83,CTSS,CYP19A1,DNM1,F11R,FLT1,FN1,FOSB,GADD45B,HDAC7,IL18,IL1B,IL1RN,NFKBIA,NR4A2,PLAT,PLAUR,PTMA,PYCARD,S100A12,S100A8,SCAP,SELP,SERINC2,SPP1,STAT1,STAT3,TGFB1,THBS1,TNFAIP3,TNFRSF1B	38
Skeletal and Muscular System Development and Function	function of muscle	3.91e-14	-3.02	bias	ADM,AGRN,ARSB,ATP2A1,CACNB3,CAV1,CBLB,CD44,CLU,COL12A1,CSRP3,CYP19A1,DMPK,EFNB1,F3,FGF2,FSTL3,HBEGF,HSD11B1,ICAM1,IDUA,IFRD1,IGFBP3,IGFBP5,IL18,IL6ST,KCNIP2,KCNJ8,KLF15,LIF,LIMS1,LMNA,MARCKSL1,MMP2,MSTN,MYH11,NDNF,NEDD4L,NEXN,PDE5A,PDLIM5,PLAT,PYY,RRAD,S100A1,SKI,SMAD7,SPHK1,SPP1,STC1,TGFB1,THBS1,TIMP3,TRIM21,TRPM2,VASP,XIRP1	57
Cellular Development, Cellular Growth and Proliferation, Connective Tissue Development and Function	proliferation of fibroblast cell lines	4.01e-14	-1.332		A2M,ACKR3,ARID5B,BACH2,BMP2,BMP4,CAST,CAV1,CDKN2B,CXCL1,EIF2AK2,ERRFI1,FGF2,FN1,FOXO4,GADD45A,GADD45B,HBEGF,HIPK2,HMGA1,IFI16,IGF2,IGFBP2,IGFBP3,IL1B,INSR,IRF1,JAG1,KLF2,KSR1,LMNA,LPAR1,MAP2K3,MERTK,MNT,MSTN,MYC,MYCN,NFKBIA,NGF,NOX4,NPY1R,NRCAM,PDGFA,PDGFB,PIM1,PLAC8,PLAUR,PTMA,RUNX1,RUNX2,S100A6,SDC4,SERPINE1,SH2B2,SIRPA,SKI,SOX9,SPHK1,ST8SIA4,STAT1,STAT3,SWAP70,SYK,TCF4,TGFB1,THBS1,ZBTB7C	68
Cancer, Cellular Development, Cellular Growth and Proliferation, Organismal Injury and Abnormalities, Tumor Morphology	proliferation of tumor cells	4.05e-14	-2.196		ANXA1,BAMBI,BMP2,BMP4,CAV1,CCL3,CD44,CDKN2B,CTSS,CXCL1,CXCL8,CYP19A1,DCN,EPHA2,F3,FGF2,FHL2,FOSL1,GAS6,GPC1,GREM1,HBEGF,IGF2,IGFBP2,IGFBP3,IGFBP5,IL18,IL1B,IL1RN,INSR,JAG1,KITLG,LGALS3,MAPK13,MST1,MYC,MYCN,NDRG1,NFKBIA,NGF,NOX4,NR4A2,NRP1,NTS,PDGFB,PIM1,PLAT,PLAUR,RCAN1,RUNX2,RUNX3,S100A6,SDC2,SERPINE1,SFRP1,SFRP2,SKI,SNAI2,SOCS3,SPHK1,SPP1,STAT1,STAT3,TAX1BP3,TGFB1,TGFB2,TGFBR2,THBS1,TIMP1,TIMP3…	72
Cell-To-Cell Signaling and Interaction	adhesion of myeloid cells	4.44e-14	-3.363	bias	ADGRE5,ANXA1,APP,AXL,CADM1,CD44,CD99,CORO1A,CXCL1,CXCL2,CXCL8,F3,FLT1,FN1,FYN,GAS6,GLRX,ICAM1,IL1B,ITGA5,ITGB2,KITLG,LCP1,LGALS3,LTF,MGAT5,PLAUR,PTPN6,S100A8,SELP,SERPINE1,SPON2,SWAP70,TGFB1,TGFBR2,TNFRSF6B	36
Cellular Movement	cell movement of carcinoma cell lines	5.38e-14	-3.988		ACTA2,AXL,CAV1,CCL3,CCL4,CD44,CLU,CTSH,CXCL8,DDX58,ETS1,FGD4,FGF2,FN1,FOSL1,HAS2,IFIT2,IL1B,ITGA5,ITGAV,MAPK13,NCAM1,NDRG1,NEDD9,NFKBIA,NRP1,PDPN,PODXL,POSTN,RASSF8,RUNX2,RUNX3,S100A14,S100A4,SERPINE1,SNAI2,SPP1,STAT3,SYK,TAGLN2,TCF4,TGFB1,TGFB2,TGFBI,WNT5A	45
Cardiovascular System Development and Function, Organismal Development, Visual System Development and Function	vascularization of eye	6.54e-14	-1.007		ADAMTS1,AXL,COL18A1,EPAS1,F3,FGF2,FLT1,ICAM1,IFNAR1,IGF2,IGFBP3,IL18,IL1B,INSR,ITGB2,LGALS3,LIF,LRP5,MGAT5,MMP2,NDP,NRP1,PDGFA,PLAT,PLAUR,S100A4,SFRP1,SOCS3,THBS1,TIMP1	30
Connective Tissue Disorders, Organismal Injury and Abnormalities, Skeletal and Muscular Disorders, Skeletal and Muscular System Development and Function	abnormal morphology of skeleton	6.68e-14			ARID5B,ARSB,ASXL1,BMP4,BMPR1B,CBX2,CLEC3B,COL12A1,CREB3L1,CYP26B1,EFNB1,FCER1G,FGF2,FGF23,FLNB,FMOD,FOSL2,GAS1,GSN,HOXA3,HOXA4,HOXC5,HOXD10,HOXD11,HOXD4,IDUA,IGF2,IL6ST,KDM6B,LFNG,LIF,LMNA,LRP5,MMP2,MSTN,NPR3,PITX2,PYY,RUNX2,RUNX3,SFRP1,SFRP2,SH3PXD2B,SKI,SOX4,SOX9,STAT1,TGFB2,TYROBP,WNT5A,ZNF521	51
Cancer	cell transformation	6.75e-14	-2.268	bias	ADM,AKAP13,AXL,BCL6,BMP2,BMP4,CAV1,CDH3,CDKN1C,CDKN2B,CLU,COL1A2,CXCL1,DAPK1,DOT1L,EFNB1,EIF2AK2,EPHA2,ERRFI1,ETS1,FGF2,FLT1,FOSB,FOSL1,FOXO4,HAS2,HMGA1,IGFBP2,IL18,IL1RN,IRF1,JAG1,KSR1,LGALS3,LRIG1,MAF,MAP2K3,MAP3K14,MAP3K8,MERTK,MMP2,MNT,MYC,MYCN,NFKBIA,NGF,NPDC1,NRCAM,PARP10,PDCD4,PDGFA,PDGFB,PIM1,PTPN6,RUNX1,SFRP1,SFRP2,SIRPA,SKI,SMAD7,SOX9,SPP1,STAT3,TACC1,TGFB1,TGFB2,TGFBR2,TMEM176B,TYRO3,W…	70
Cancer, Gastrointestinal Disease, Organismal Injury and Abnormalities	colon cancer	7.07e-14	1.387		A2ML1,ABCB1,ACAP3,ACP5,ACTA1,ADAM19,ADAMTS1,ADAMTSL5,ADM,AFAP1,AGPAT2,AGRN,AHNAK2,AKAP13,AKAP7,ANGPTL4,ANO3,ANXA1,AOC2,ARC,ARHGAP31,ARHGEF17,ARHGEF7,ARID5B,ARMC4,ARVCF,ASB13,ASTN2,ASXL1,ATP11A,ATP2A1,AXIN2,AXL,B2M,B3GNT8,BACH2,BATF2,BCL2L11,BCL3,BCL6,BEND4,BHLHE40,BMP2,BST2,C1QTNF6,CABP1,CACNA1H,CACNB3,CADPS,CALD1,CAMK1G,CARD10,CASP7,CAST,CASZ1,CAV1,CCDC40,CD44,CDH2,CDH6,CERK,CHD7,CHRNA3,CHST2,CL…	392
Cell Death and Survival	cell death of lymphatic system cells	7.14e-14	0.807		ADAM8,ADCYAP1,BCL2L11,BCL3,BMF,BMP4,CASP7,CAV1,CCL3,CCL4,CD44,CD99,CORO1A,DCN,DHX58,DKK3,DUSP4,EFNB1,EIF2AK2,ETS1,ETS2,FOSL1,FYN,GADD45A,GADD45B,HMGA1,HOXA3,ICAM1,IL18,IL1B,IL6ST,IRS2,KITLG,KLF2,LGALS3,LRIG1,MAP2K3,MERTK,MNT,MYC,NFKBIA,NGF,PIM1,PTPN6,RCAN1,RUNX1,SH3BP2,SMAD7,SOX4,SPHK1,SPP1,ST3GAL1,STAT1,STAT3,SWAP70,TGFB1,TGFB2,TGFBR2,THBS1,THBS2,TIMP1,TNFRSF1B,TNFRSF21,TNFRSF6B,WNT5A,XCL1	66
Cancer, Gastrointestinal Disease, Organismal Injury and Abnormalities	colon tumor	7.27e-14	0.371		A2ML1,ABCB1,ACAP3,ACP5,ACTA1,ADAM19,ADAMTS1,ADAMTSL5,ADM,AFAP1,AGPAT2,AGRN,AHNAK2,AKAP13,AKAP7,ANGPTL4,ANO3,ANXA1,AOC2,ARC,ARHGAP31,ARHGEF17,ARHGEF7,ARID5B,ARMC4,ARVCF,ASB13,ASTN2,ASXL1,ATP11A,ATP2A1,AXIN2,AXL,B2M,B3GNT8,BACH2,BATF2,BCL2L11,BCL3,BCL6,BEND4,BHLHE40,BMP2,BST2,C1QTNF6,CABP1,CACNA1H,CACNB3,CADPS,CALD1,CAMK1G,CARD10,CASP7,CAST,CASZ1,CAV1,CCDC40,CD44,CDH2,CDH6,CERK,CHD7,CHRNA3,CHST2,CL…	395
Skeletal and Muscular System Development and Function, Tissue Development	growth of smooth muscle	7.48e-14	-1.835		ADM,APOD,BMP2,BMP4,CAV1,CCL3,CDKN1C,CEBPD,CLU,CXCL8,EFNB2,F3,FGF2,HAS2,HBEGF,HDAC7,IGFBP2,IGFBP3,IGFBP5,IL18,IL1B,IL1RN,INSR,IRF1,KLF4,LMNA,LPAR1,MYC,NDRG4,NOX4,NPR1,NPR3,NPY5R,NR4A2,PDGFB,PLAT,PLAUR,POSTN,SERPINE1,SIRPA,SOCS3,SOX9,SPP1,STAT1,TCF4,TGFB1,TGFBR2,THBS1,TNFAIP3,TNFRSF1B,TRIB1	51
Neurological Disease, Organismal Injury and Abnormalities	seizure disorder	7.49e-14	3.116	bias	ABAT,ABCB1,ADCYAP1,ADM,AMPH,ANGPTL4,APP,ARC,ARHGEF7,ARID5B,BCL2L11,BHLHE40,C1QA,C1QB,CACNA1H,CD83,CDK5R1,CEBPD,CLU,CNNM2,CNTNAP2,CSTB,CYYR1,DNM1,DUSP5,ELL2,ERRFI1,FGF2,FLT1,FOSB,FYN,GADD45A,GADD45B,GAL,GFRA2,GPR162,GRASP,HTR1F,IFRD1,IGSF9,IL1B,IL1RN,KCNIP2,LAMB3,LMCD1,LOC102724428/SIK1,METRNL,MYC,NCAM1,NGF,NPTX2,NPY5R,NR2F1,NUDT11,PCOLCE2,PCSK1,PLAT,PLAUR,PLK2,PRICKLE1,PTPRN,PTPRN2,RELN,RGS1,SCG2…	75
Cardiovascular Disease, Cardiovascular System Development and Function, Organ Morphology, Organismal Development, Organismal Injury and Abnormalities	hypertrophy of heart	9.2e-14			ADM,AKAP13,ANKRD1,BMP4,CACNA1H,CAV1,CD36,COL9A2,CPT1A,CRYAB,CSRP3,CYP19A1,DUSP5,EPAS1,FABP3,FGF2,FGF23,FHL2,FLT1,FN1,FSTL3,GAL,GSN,HBEGF,HMGA1,HOPX,IL18,IL1B,IL6ST,KLF15,KLF4,LCAT,LIF,LMCD1,MAP2K3,MNT,NFKBIA,NOX4,NPR1,NT5E,PDE5A,PDGFA,PIM1,PLAT,POSTN,RCAN1,REN,RRAD,S100A6,SERPINE1,SMAD7,STAT3,TGFB1,TIMP1,TIMP3,TNFAIP3,TRPC3,XIRP1	58
Molecular Transport	secretion of molecule	9.76e-14	-3.189	bias	A2M,ABAT,ABCB1,ADCYAP1,ADM,ANKRD1,ANXA1,APP,ARNT2,ARSB,BHLHE40,BMP2,BMP4,CADM1,CADPS,CARTPT,CBLB,CD14,CD36,CD44,CD74,CHRNA3,CREB3L1,CXCL8,ELL2,FABP4,FCER1G,FGF23,FN1,FOSB,FYN,GAL,GAS6,GRM8,GSN,HMGA1,HSD11B1,IL1B,IL1RN,IL6ST,KCNJ5,KRT8,LIF,LY6E,MAFF,MAOB,MGLL,NGF,NPY1R,NPY5R,NRXN2,NTS,OLR1,PTPRN,PTPRN2,RGCC,RPH3AL,RSAD2,RUNX1,S100A12,S100A8,SCD,SCG2,SGK1,SIRPA,SLC4A4,SOCS3,SPHK1,STAR,STAT1,STAT3,S…	80
Cell-To-Cell Signaling and Interaction, Cellular Growth and Proliferation	stimulation of cells	1.03e-13	-5.14	bias	ADCYAP1,APP,BCL2L11,BMP2,BMP4,CARTPT,CAV1,CD74,CD83,CD99,CDH2,CDKN2B,CXCL8,DHH,EFNB1,EFNB2,EPHA2,FGF2,FN1,FYN,GAL,HBEGF,IGF2,IGFBP3,IL18,IL1B,IL1RN,KCNIP2,KITLG,KLF4,LGALS3,LIF,LTF,MERTK,MST1,MSTN,MYC,NCAM1,NGF,NPTX1,NTS,PLXNA4,RUNX2,S100A4,SPP1,STEAP1,TGFB1,TGFB2,THBS1,TIMD4,TNFAIP3,TNFRSF1B,WNT5A	53
Cellular Development, Connective Tissue Development and Function, Skeletal and Muscular System Development and Function, Tissue Development	differentiation of osteoblasts	1.04e-13	-2.566		AXIN2,BMP2,BMP4,BMPR1B,CEBPD,CREB3L1,CTHRC1,DHH,EFNB1,EFNB2,EIF2AK2,ELF4,ENPP1,EPHA2,FGF2,FGF23,FHL2,FN1,FOSL1,FOSL2,GREM1,HDAC7,IFI16,IGFBP5,IL6ST,ITGA5,JAG1,KDM6B,KLF4,LMNA,LRP5,LTF,MYC,NOG,NRP1,PITX2,POSTN,RUNX2,SFRP1,SFRP2,SFRP4,SKI,SMAD7,SNAI2,SPP1,STAT1,STC1,TGFB1,TGFB2,TWIST1	50
Cellular Development	maturation of cells	1.16e-13	-1.533	bias	ADM,APP,BMP2,BMP4,BMPR1B,CADM1,CD36,CD44,CD83,CDKN1C,CLU,CREB3L1,DCLK1,EFNB1,ELF4,EPAS1,FGF2,FHL2,FSHB,FYN,HBZ,HIPK2,ICAM1,IFIH1,IFNAR1,IL17D,IL18,IL1B,IRF1,ITGB2,KITLG,KLF2,KLF9,LCP1,LEF1,LFNG,LIF,MAP3K14,MYC,NGF,NOG,NPY1R,NPY5R,NR4A2,PARP14,PDGFA,PITX2,PTMA,PTPN6,RELB,REN,RPS6KA2,RUNX1,RUNX2,RUNX3,SOD3,STAR,STAT1,STAT3,SWAP70,TFCP2L1,TGFB1,TGFBR2,THBS1,TIRAP,TNFRSF1B,TNFRSF21,TNFRSF6B,TYROBP	69
Carbohydrate Metabolism	quantity of carbohydrate	1.26e-13	-2.759		ABCB1,ACTA1,ADCYAP1,ADM,AGPAT2,APP,ARSB,BMP4,C1QA,CARTPT,CAV1,CD14,CD36,CD44,CERS6,CHST2,CPT1A,CTHRC1,CXCL8,CYP19A1,DGKQ,EIF2AK2,FABP3,FABP4,FABP5,FCER1G,FGF2,FGF23,FSTL3,GAL,GATM,GBP5,HAS2,HDAC7,HSD11B1,ICAM1,IDUA,IGF2,IGFBP3,IGFBP5,IL1B,IL6ST,INSR,IRS2,ITGB2,KITLG,KLF2,LCAT,LGALS3,LMNA,LPL,LTF,MAPK13,MGAT5,MYC,NGF,NOG,NPY1R,NUAK1,PDE10A,PDK4,PRKAG3,PTPN6,PTPRN,PTPRN2,PYY,RNF213,RPH3AL,SCAP,SCD,…	78
Digestive System Development and Function	morphology of digestive system	1.39e-13			A2M,ABCB1,ADGRE5,AGPAT2,ANGPTL4,APP,AXIN2,B2M,BCL3,CADPS,CAV1,CBX2,CCBE1,CD14,CD36,CD55,CHRNA3,CISH,COL3A1,CTHRC1,CYP19A1,DCN,DDX58,EGLN3,EPHB2,FABP5,FGF23,FSTL3,G0S2,GAS1,H19,HMGA1,HOXA3,IDUA,IFRD1,IGF2,IGFBP2,IGFBP3,IGFBP5,IL6ST,INSR,IRS2,JAG1,KIF26A,KLF2,KLF4,KRT18,KRT8,LEF1,LGALS3,LIF,LMNA,LPL,MAP3K14,MAP3K8,MAT1A,MERTK,MGLL,MNT,MST1,MSTN,MYC,MYCN,MYH11,NPR1,OSMR,PDGFA,PDGFB,PITX2,POLM,POSTN,…	95
Embryonic Development, Organismal Development, Tissue Development	growth of embryonic tissue	1.44e-13	-2.879	bias	ABCB1,ADCYAP1,APP,BMP2,BMP4,CD44,CLU,COL18A1,DMRTA2,EFNB1,EPAS1,FGF2,GAS1,GREM1,HBEGF,HDAC7,IGF2,IGFBP5,INSR,IRS2,JAG1,KIF26A,KITLG,KLF4,LIF,LMNA,LPAR1,LRP5,MFGE8,MRAP,MSI1,MYC,MYCN,NGF,PDGFA,PDGFB,PITX2,PLAT,RUNX1,S100A4,SEMA4C,SOX9,STAT1,STAT3,TCF4,TGFB1,TGFBR2,TWIST1,WNT5A	49
Cancer, Gastrointestinal Disease, Organismal Injury and Abnormalities	intestinal adenocarcinoma	1.48e-13			A2M,A2ML1,ABCB1,ACAP3,ACP5,ACTA1,ADAM19,ADAMTS1,ADAMTSL5,ADCYAP1,ADM,AEN,AFAP1,AGPAT2,AGRN,AHNAK,AHNAK2,AKAP13,AKAP7,ANGPTL4,ANO3,ANO6,ANXA1,ANXA3,AOC2,AOX1,APP,ARC,ARHGAP28,ARHGAP31,ARHGEF17,ARHGEF7,ARID5B,ARMC4,ARVCF,ASB13,ASL,ASTN2,ASXL1,ATP11A,ATP2A1,ATXN3,AXIN2,AXL,B2M,B3GNT8,BACH1,BACH2,BATF2,BCL2L11,BCL3,BCL6,BEND4,BHLHE40,BST2,C1QC,C1QTNF1,C1QTNF6,CABP1,CACHD1,CACNA1H,CACNB3,CADM1,CADPS,C…	570
Cell-To-Cell Signaling and Interaction, Hematological System Development and Function, Immune Cell Trafficking	adhesion of granulocytes	1.49e-13	-3.301	bias	ADGRE5,ANXA1,AXL,CD44,CD99,CORO1A,CXCL1,CXCL2,CXCL8,FLT1,FN1,FYN,GAS6,GLRX,ICAM1,IL1B,ITGA5,ITGB2,LCP1,LGALS3,LTF,MGAT5,PLAUR,PTPN6,S100A8,SELP,SPON2,SWAP70,TGFB1	29
Skeletal and Muscular System Development and Function	quantity of bone	1.52e-13	0.173		BMP2,CARTPT,CAV1,CBX2,CD44,CD68,CTHRC1,CYP19A1,DCN,FGF2,FOSB,GPNMB,H19,HOXA4,HOXC5,HOXD10,HOXD11,HOXD4,HSD11B1,IDUA,IGFBP5,IL1RN,IL6ST,KLF4,LFNG,LIF,LRP5,MFGE8,MMP2,MSTN,NOG,NPR3,PDK4,PER2,POSTN,PSTPIP2,PTPN6,RUNX2,SFRP1,SFRP2,SFRP4,SPHK1,SPP1,STAT1,TGFBR2,TYROBP,ZNF521	47
Cardiovascular System Development and Function, Hematological System Development and Function	blood pressure	1.58e-13	0.611		ABAT,ACTA2,ADM,APP,ARG2,ARSB,BACH1,CACNB3,CARTPT,CAV1,CD36,CD44,COL1A2,CRYAB,CYP19A1,DOT1L,EFNB1,EGLN3,EPAS1,F11R,FGF2,FSTL3,GBP5,HSD11B1,IDUA,IL1B,INSR,IRS2,LRP5,MYH11,NEDD4L,NPR1,NPR3,NPY1R,PCSK1,PDLIM5,PLAT,PLAUR,RAMP2,REN,S100A1,SDC4,SERPINE1,SGK1,SOD3,SPP1,STC1,TAC3,TGFB1,THBS1,TIMP1,TIMP3,TNFRSF1B	53
Nervous System Development and Function	sensory system development	1.61e-13	-1.561	bias	ANGPTL4,ARSB,ASXL1,BCL2L11,BMP2,BMP4,BMPR1B,CDH2,CHD7,COL18A1,COL5A2,CRYAB,CSTB,CXCL8,EGLN3,ELK3,EPHA2,EPHB2,FGF2,FMOD,FOSL2,FYN,GAL,GAS1,HIPK2,HOXA3,ICAM1,IDUA,IGF2,IL6ST,JAG1,KDM6B,KLF7,LEF1,LFNG,LGALS3,LIF,LMO7,LRP5,MAF,MARCKSL1,MERTK,MGAT5,MMP2,NCAM1,NDP,NGF,NOG,NR2F1,NRCAM,PDGFB,PER2,PITX2,PLXNA4,RGS7,RUNX3,SEMA5A,SERPINE1,SH3PXD2B,SKI,SLC4A7,SMAD7,SNAI2,SOCS3,SOX4,SOX9,SSTR1,STAT1,STAT3,TGF…	75
Hematological System Development and Function, Lymphoid Tissue Structure and Development, Organ Morphology, Tissue Morphology	morphology of lymphoid organ	1.61e-13			AGPAT2,AKAP13,ANGPTL4,ARID5B,ASXL1,AXL,BCL2L11,BCL3,BCL6,BMF,CBX2,CD55,CD72,CD74,CDKN2B,CYP19A1,DCN,DDX58,EFNB1,EFNB2,EGLN3,ELF4,ERRFI1,ETS1,ETS2,FCER1G,FYN,GADD45A,HMGA1,HOXA3,IFNAR1,IGF2,IGFBP2,IL1RN,IL6ST,IRF1,IRF7,ITGB2,KRT8,LMNA,MAP3K14,MERTK,MFGE8,MNT,MYC,NFKBIA,NPY1R,NT5E,PCSK1,PIM1,PITX2,PTPN6,PTPRCAP,RELB,RUNX1,RUNX2,RUNX3,SELP,SH3BP2,SLC4A4,SNAI2,SOCS3,SOX4,SPHK1,STAT3,TCF21,TGFB1,TGFBI…	74
Cell-To-Cell Signaling and Interaction, Cellular Function and Maintenance, Inflammatory Response	phagocytosis of cells	1.64e-13	-3.722	bias	ANXA1,ANXA3,APP,AXL,C1QA,CAPG,CAV1,CCL3,CD14,CD36,CD44,CERK,CORO1A,ETS2,FCER1G,FYN,GAS6,GLRX,GSN,ICAM1,IFNAR1,IL1B,IRF7,ISG15,ITGAV,ITGB2,KLF2,LGALS3,MERTK,MEX3B,MFGE8,MYC,PLAUR,PTPN6,PTX3,PYCARD,RAB31,RELB,RGCC,SERPINE1,SH3BP2,SH3KBP1,SIRPA,SWAP70,SYK,TGFB1,THBS1,TIMD4,TYRO3,WASF1,WNT5A	51
Cell Morphology, Tissue Morphology	morphology of connective tissue cells	1.7e-13			AMPH,ARID5B,BMP2,BMPR1B,CARTPT,CAV1,CD44,CD68,CEBPD,CERS6,COL11A2,COL12A1,CREB3L1,CYP19A1,CYP26B1,DHH,FGF2,FLNB,FOSL2,FSHB,G0S2,GADD45A,GPNMB,HMGA1,IDUA,IFNAR1,IL6ST,KSR1,LIF,MEST,MMP19,NOG,NPR3,PDGFB,PDK4,PNMT,POSTN,PSTPIP2,PTPN6,PYCARD,RUNX2,SERPINE1,SLC4A7,SOX9,STC1,TGFB1,TGFB2,TGFBR2,THBS2,TIMP1,TRIB1,TYROBP,WNT5A,WNT5B	54
Organismal Injury and Abnormalities, Reproductive System Disease	endometriosis	1.8e-13			ACTA2,BCL6,CCL4,CD44,CD68,COL18A1,CTSH,CXCL8,CYP19A1,DCN,EFNA4,ELL2,ENPP1,EPHA1,ERRFI1,FGF2,FLT1,FN1,FOSL2,FSTL3,G0S2,GAS6,GREM1,ICAM1,IL18,INSR,IRS2,ISG20,KRT8,KSR1,LCAT,LIF,LRP5,LTF,MAP3K8,MEST,MGLL,MMP11,MMP2,MT1E,PARVA,PDGFA,PLAUR,PLK2,RELB,RGCC,S100A1,S100A8,SDC2,SERINC2,SFRP4,SGK1,SMAD7,SPP1,STAR,STC1,TGFB1,TGFB2,TGFBI,THBS2,TMSB10/TMSB4X,TNFRSF1B,TUBA1A,XCL1	64
Cellular Development, Skeletal and Muscular System Development and Function, Tissue Development	differentiation of muscle	1.89e-13	-2.41		AKAP13,ANKRD1,BMP2,BMP4,CDH2,CSRP3,DBN1,DCN,DMRTA2,EFNB2,FGF2,FN1,FOXO4,H19,HOPX,IFI16,IFRD1,IGF2,IGFBP3,IGFBP5,IL18,IL1B,JAG1,KDM6B,LIF,LIMS1,LMNA,MAFF,MSTN,MYC,NCAM1,NFKBIA,NOG,NOX4,NR4A2,PDE5A,PDK4,PIM1,PITX2,PLAUR,RUNX1,SDC1,SEMA4C,SFRP1,SKI,SOCS3,SOX9,STAT1,STAT3,SYNE1,TCF21,TGFB1,TGFBR2,TNFAIP3,TNFRSF12A,VASP	56
Cancer, Dermatological Diseases and Conditions, Organismal Injury and Abnormalities	skin cancer	1.97e-13	-0.209		A2M,A2ML1,ABAT,ABCB1,ACP5,ACSM1,ACTN1,ADAM19,ADAMTS17,AEN,AFAP1,AGRN,AHNAK,AHNAK2,AHSP,AKAP13,AMPH,ANO3,ANO6,ANXA3,AOX1,APOD,APOL3,APP,ARC,ARHGAP28,ARHGAP31,ARHGEF17,ARID5A,ARID5B,ARMC4,ARNT2,ARSB,ARVCF,ASB13,ASL,ASTN2,ASXL1,ATP11A,ATP2A1,ATXN3,AXIN2,AXL,BACH2,BATF2,BCL2L11,BCL6,BEND4,BMP2,C1QA,C1QC,C1QTNF1,CABP1,CACHD1,CACNA1H,CADM1,CADPS,CALB1,CALD1,CAP2,CARD10,CASZ1,CAV1,CBLB,CCBE1,CCDC40,CCDC…	528
Cancer, Organismal Injury and Abnormalities, Tumor Morphology	progression of tumor	2e-13	-0.776		ACKR3,ANXA1,ANXA3,AXL,CAV1,CD44,CLDN1,CLU,COL1A2,CRYAB,CXCL8,CYP19A1,EPHA2,F3,FCER1G,FGF2,FLT1,FOXO4,FYN,IGFBP2,IL18,INSR,LOC102724428/SIK1,MERTK,MYC,MYCN,NEDD9,NFKBIA,NRP1,PARP3,PDCD4,PDGFB,PLAUR,S100A4,SERPINE1,SOX4,SPARCL1,SPP1,STAT1,STAT3,TGFBR2,THBS1,TIMP1,TUBA1A,TUBB3,TWIST1,TYRO3,WNT5A	48
Cancer, Gastrointestinal Disease, Organismal Injury and Abnormalities	large intestine adenocarcinoma	2.24e-13			A2M,A2ML1,ABCB1,ACAP3,ACP5,ACTA1,ADAM19,ADAMTS1,ADAMTSL5,ADCYAP1,ADM,AEN,AFAP1,AGPAT2,AGRN,AHNAK,AHNAK2,AKAP13,AKAP7,ANGPTL4,ANO3,ANO6,ANXA1,ANXA3,AOC2,AOX1,APP,ARC,ARHGAP28,ARHGAP31,ARHGEF17,ARHGEF7,ARID5B,ARMC4,ARVCF,ASB13,ASL,ASTN2,ASXL1,ATP11A,ATP2A1,ATXN3,AXIN2,AXL,B2M,B3GNT8,BACH1,BACH2,BATF2,BCL2L11,BCL3,BCL6,BEND4,BHLHE40,BST2,C1QC,C1QTNF1,C1QTNF6,CABP1,CACHD1,CACNA1H,CACNB3,CADM1,CADPS,C…	569
Cardiovascular System Development and Function	neovascularization of organ	2.3e-13	-1.874	bias	AXL,COL18A1,EFNB2,EPAS1,F3,FGF2,FLT1,ICAM1,IGF2,IGFBP3,IL18,IL1B,INSR,ITGB2,LGALS3,LIF,MFGE8,MGAT5,MMP2,NDP,NRP1,PDGFA,PLAT,PLAUR,S100A4,SFRP1,SOCS3,THBS1,TIMP1	29
Connective Tissue Development and Function, Skeletal and Muscular System Development and Function	remodeling of bone	2.39e-13	-2.62		ACP5,ADAM8,BCL2L11,BMP2,CARTPT,CAV1,CD44,CD68,CTSS,CXCL8,CYP19A1,ENPP1,EPHA2,FCER1G,FSHB,GAS1,GSN,HDAC7,IGF2,IGFBP2,IGFBP5,IL1B,IL1RN,ITGAV,LIF,LPAR1,LRP5,LTF,NOX4,NPR3,PDK4,PYY,RND3,SFRP4,SPP1,STAT1,SYK,TNFAIP3,TNFRSF1B,TYROBP	40
Cancer, Cell Death and Survival, Organismal Injury and Abnormalities, Tumor Morphology	cell death of tumor cells	2.43e-13	-0.78		ANXA1,APP,B2M,BCL2L11,BMP2,BMP4,CAV1,CD44,CD74,CDH3,CEBPD,CLU,COL18A1,CXCL8,DAPK1,EGLN3,EIF2AK2,ETS1,FGF2,FHL2,FLT1,FMOD,FOXO4,GADD45A,HBEGF,HIPK2,IGFBP3,IL18,IL1B,IL6ST,INSR,IRF1,IRF7,ITGAV,JAG1,KITLG,LEF1,LPAR1,MFGE8,MMP11,MYC,MYCN,NDRG1,NFKBIA,NGF,NR4A2,NRP1,PARP14,PLAUR,RND3,RUNX1,SERPINE1,SFRP1,SFRP2,SGK1,SNAI2,SOCS3,SPHK1,STAT3,STC1,TGFB1,TGFBR2,THBS2,TIMP1,TNFRSF21,TRIB1,TSC22D1,TWIST1,VAS…	69
Organismal Injury and Abnormalities, Renal and Urological Disease	renal lesion	2.5e-13	1.197		ABCB1,ADAM19,ADAM8,ADM,AHNAK,ARHGEF7,ARID5B,ASXL1,ATP2A1,ATXN3,AXIN2,AXL,B2M,BHLHE40,CADM1,CALB1,CAV1,CBX7,CD44,CD68,CDH6,CLEC3B,CLU,CSMD2,CXCL2,CXCL8,DAPK1,DCN,DDX58,DEFB1,DEFB4A/DEFB4B,DPP6,EHD3,ENPEP,EPAS1,EPHB2,ETS2,FABP5,FAM105A,FAM110B,FGF2,FILIP1,FLT1,FN1,FRMD1,GAS6,GATM,GPM6A,GSN,H19,IFI16,IFIT3,IFNAR1,IFNAR2,IGF2,IGFBP5,IGLON5,IL10RA,IL18,IL1RN,ITGA5,ITGA8,KIAA1211,LAMB3,LCP1,LGALS3,MAP2…	137
Cellular Development, Cellular Growth and Proliferation, Organ Development, Skeletal and Muscular System Development and Function, Tissue Development	proliferation of smooth muscle cells	2.56e-13	-1.963		ADM,APOD,BMP2,BMP4,CAV1,CCL3,CDKN1C,CEBPD,CLU,CXCL8,EFNB2,F3,FGF2,HAS2,HBEGF,HDAC7,IGFBP2,IGFBP3,IGFBP5,IL18,IL1B,IL1RN,INSR,IRF1,KLF4,LMNA,LPAR1,MYC,NDRG4,NOX4,NPR1,NPR3,NPY5R,NR4A2,PDGFB,PLAT,PLAUR,POSTN,SERPINE1,SIRPA,SOCS3,SPP1,STAT1,TCF4,TGFB1,TGFBR2,THBS1,TNFAIP3,TNFRSF1B,TRIB1	50
Cancer, Organismal Injury and Abnormalities, Reproductive System Disease	female genital tract cancer	3.13e-13			ABAT,ABCB1,ACP5,ACSM1,ACTN1,ADAM19,ADM,AGPAT2,AHNAK,AHNAK2,AMPH,ANO3,ANXA1,ANXA3,AOC2,APOD,APP,ARG2,ARHGEF17,ARID3A,ARID5B,ARL4C,ARMC4,ASTN2,ASXL1,ATP2A1,AXIN2,B2M,BACH1,BCL2L11,BCL6,C1QC,CABP1,CACNA1H,CADPS,CAP2,CARD10,CAST,CASZ1,CAV1,CBX7,CCL3,CCL4,CD109,CD44,CD55,CD68,CD74,CD83,CDH2,CDH3,CDKN2B,CHD7,CLEC3B,CLU,CNTNAP2,COL11A2,COL12A1,COL18A1,COL1A2,COL3A1,COL4A1,COL4A5,COLEC11,CPAMD8,CRIM1,CRM…	346
Cellular Movement	cell movement of breast cancer cell lines	3.14e-13	-2.879	bias	AHNAK,ANXA1,AXL,BMP2,CAV1,CD44,CD99,CDH2,CXCL8,DUSP5,EIF2AK2,EPHA2,ETS1,F11R,FGF2,FN1,FOSB,FOSL1,GSDMB,HIC1,IFNAR1,IGFBP3,IL1B,ITGAV,KLF4,KRT8,LMO7,LPAR1,LRIG1,MGAT5,MMP2,MYC,NDRG1,NFKBIA,NRP1,PDCD4,PLAUR,ROR1,RUNX2,S100A1,S100A4,SDC1,SDC4,SERPINE1,SNAI2,SPHK1,SPP1,STAT3,SYK,TGFB1,TIMP1,TPD52L1,VASP,WNT5A	54
Cell Death and Survival	cell death of myeloid cells	3.18e-13	1.538		ABCB1,ADAM8,ANXA1,APP,C1QA,CASP7,CAST,CD14,CD44,CXCL1,CXCL2,CXCL8,DCN,EIF2AK2,FABP4,FCER1G,GSN,IFNAR1,IL18,IL1B,IL1RN,IRF1,ISG15,ITGB2,KITLG,LGALS3,LTF,MAP2K3,MYC,NFKBIA,NGF,PIM1,PLAT,PTPN6,PYCARD,S100A8,SH3BP2,SIRPA,STAT1,STAT3,TGFB1,TNFRSF1B	42
Cancer, Gastrointestinal Disease, Hepatic System Disease, Organismal Injury and Abnormalities	hepatocellular carcinoma	3.4e-13	0.594		ADAMTS1,AMPH,ANXA1,AXIN2,AXL,BCL2L11,CAP2,CBX7,CD109,CD44,CDKN1C,CXCL2,CXCL8,DCN,DTX3L,EHD3,EIF2AK2,EPHA2,ETS1,F3,FGF2,FLT1,FN1,GDPD1,GPC2,GPM6A,HIST1H2BD,ICAM1,IFITM3,IFNAR1,IFNAR2,IGF2,IGFBP3,IL18,IL6ST,INSR,ITGA5,JAG1,LCAT,LEF1,LGALS3,LIF,LMCD1,LPAR1,LY6E,MAP2,MATN3,MERTK,MGLL,MMP2,MT1E,MT2A,MYC,NPY1R,OSMR,PCSK1,PDK4,PLAUR,PSMB9,PVR,RASAL2,RASGEF1B,RELB,RELN,RNF213,RRAD,RUNX3,S100A4,SCD,SDS,SE…	91
Cell-To-Cell Signaling and Interaction	aggregation of cells	3.41e-13	-3.392	bias	ABAT,APP,AXL,C1QTNF1,CADM1,CAST,CBLB,CD36,CD44,CDH2,CDH3,CDK5R1,CLU,DAB2,EFNA4,EFNB2,F3,FCER1G,FGF2,FN1,FYN,GAS6,GSN,HBEGF,ICAM1,ITGA5,ITGAV,ITGB2,KITLG,LEF1,LTF,MERTK,NCAM1,NRP1,OLR1,PCDH10,PDPN,PLAT,PTPN6,PTX3,RELN,RUNX2,SELP,SGK1,SIRPA,STAT3,SYK,TBXAS1,TGFB1,THBS1,THBS2,TIMP1,TWIST1,TYRO3,VASP,WNT5A	56
Cellular Development, Tissue Development	differentiation of epithelial tissue	3.56e-13	-3.186	bias	ANXA1,BMP2,BMP4,CAV1,CD109,CD44,CDH2,COL18A1,COL4A1,CREB3L1,CYP19A1,DCN,DLG5,EPHA2,ERRFI1,F11R,FABP5,FGF2,FLT1,FN1,FYN,H2AFY2,HOXA3,HUNK,IFITM2,IGF2,IGFBP3,IL1B,INSR,IRF7,JAG1,KDM6B,KITLG,KLF2,KLF4,KRT8,LIF,LRIG1,MAFF,MAFK,MYC,NOG,NR2F1,NRP1,PIM1,RND3,RUNX2,RUNX3,SFRP4,SMAD7,SOCS3,SOX4,SOX9,SPHK1,STAT3,TAGLN,TAGLN2,TCF21,TGFB1,TNFRSF1B	60
Cellular Growth and Proliferation	colony formation of cells	3.67e-13	-1.978		ACKR3,ANKRD1,ANXA1,BACH2,BAMBI,BCL2L11,BCL6,CADM1,CASZ1,CAV1,CBLB,CCL3,CCL4,CD44,CLU,DCN,DOT1L,DUSP5,EIF2AK2,EPAS1,EPHA2,ETS1,FBLN1,FGF2,FLT1,GADD45A,GADD45B,HAS2,HDAC7,HMGA1,IFI16,IFIH1,IFITM3,IGFBP2,IGFBP3,IL1B,IL1RN,IL6ST,INSR,KITLG,KLF4,KRT8,LIF,LMNA,LOXL4,MAML2,MMP2,MYC,NDRG1,NFKBIA,NGF,PDGFB,PNPT1,PTPN6,PTX3,RASD1,RCAN1,RRAD,RUNX1,RUNX2,RUNX3,S100A1,SFRP1,SFRP2,SMAD7,SNAI2,SOCS2,SPHK1,SPP1,…	75
Cell Death and Survival	cell death of lymphocytes	3.86e-13	0.482		ADAM8,ADCYAP1,BCL2L11,BCL3,BMF,BMP4,CASP7,CAV1,CCL3,CCL4,CD44,CD99,CORO1A,DHX58,DKK3,DUSP4,EFNB1,EIF2AK2,ETS1,ETS2,FOSL1,FYN,GADD45B,HOXA3,ICAM1,IL18,IL1B,IRS2,KITLG,KLF2,LGALS3,LRIG1,MAP2K3,MERTK,MNT,MYC,NFKBIA,NGF,PTPN6,RCAN1,RUNX1,SH3BP2,SMAD7,SOX4,SPHK1,SPP1,ST3GAL1,STAT1,STAT3,SWAP70,TGFB1,TGFB2,TGFBR2,THBS1,THBS2,TIMP1,TNFRSF1B,TNFRSF21,TNFRSF6B,WNT5A,XCL1	61
Organismal Injury and Abnormalities	angiogenesis of lesion	3.98e-13	0.062		ADAMTS1,ANGPTL4,CD36,CD44,COL18A1,COL4A1,CTSS,EPHA2,F3,FGF2,FLT1,GPC1,IL18,IL1B,IL1RN,KITLG,MMP2,MYC,NDRG1,NRP1,PDGFB,SERPINE1,SPP1,STAT3,TGFB1,TGFBR2,THBS1,THBS2,TIMP1,TWIST1,VASH1	31
Cellular Movement, Skeletal and Muscular System Development and Function	cell movement of vascular smooth muscle cells	4.31e-13	-3.303	bias	ADM,BMP2,CCL3,CD44,CXCL8,FGF2,FLT1,FN1,FOXO4,HAS2,IGFBP2,IGFBP5,IL1B,IL6ST,MMP2,PDGFB,PDIA2,PLAUR,POSTN,RAMP2,RCAN1,S100A4,SDC4,SERPINE1,SPP1,STAT3,THBS1,TIMP1,TRIB1	29
Cardiovascular System Development and Function, Cell Morphology, Organ Morphology, Organismal Development, Skeletal and Muscular System Development and Function, Tissue Morphology	morphology of cardiomyocytes	4.72e-13			BMP4,CACNA1H,CAV1,CDH2,CLU,CRYAB,CSRP3,DUSP5,FGF2,FHL2,FMOD,FN1,FSTL3,HBEGF,IDUA,IL18,IL1B,INSR,KITLG,KLF15,KLF4,LIF,LIMS1,LMCD1,MAP2K3,MARCKSL1,MYC,NFKBIA,NOX4,NPR1,PDE5A,RPS6KA2,RRAD,SERPINE1,SMAD7,STAT3,TGFB1,TIMP1,TNFAIP3,TREX1,TRPM2,XIRP1	42
Cellular Development, Cellular Growth and Proliferation, Hematological System Development and Function, Humoral Immune Response, Lymphoid Tissue Structure and Development	proliferation of B lymphocytes	4.83e-13	-1.35		AXL,BCL2L11,BCL3,BCL6,CBLB,CBX2,CD14,CD44,CD72,CD74,DKK3,ELF4,EPHB2,ETS1,FYN,IFNAR1,IGF2,IL18,IL1B,IL1RN,IRS2,ITGA5,KITLG,KLF2,KLF4,KLF9,LCP1,LEF1,MAP3K14,MAP3K8,MERTK,MYC,MYCN,NFKBIA,PIM1,POLM,PTPN6,PTPRCAP,RELB,SH3BP2,SH3KBP1,SMAD7,STAT1,SWAP70,SYK,TGFB1,TIRAP,TNFAIP3,TNFRSF21,TYRO3,TYROBP	51
Endocrine System Disorders, Gastrointestinal Disease, Metabolic Disease, Organismal Injury and Abnormalities, Renal and Urological Disease	diabetic nephropathy	4.9e-13			APOD,B2M,BMP2,BMP4,CCL3,CD36,CLEC3B,CLU,CTSH,DKK3,DPYSL3,ENPEP,F3,FN1,FRMD3,FXYD2,GAS1,GAS6,IFIT1,IGFBP2,INSR,LEF1,LGALS3,LPL,MT2A,MYC,OLR1,RAMP2,REN,SCD,SPP1,ST3GAL6,STAT1,TCF21,TGFB1,TYRO3,WNT2B	37
Organismal Development, Renal and Urological System Development and Function	development of urinary tract	4.94e-13	-0.588	bias	ADAMTS1,ADM,AGPAT2,ARID5B,ARSB,BCL2L11,BMP2,BMP4,CADM1,CAV1,CD44,CDH6,COL4A5,EHD3,EPAS1,FBLN1,FCER1G,FGF2,FLT1,GREM1,HBEGF,HOXD11,ICAM1,IGF2,IGFBP2,INSR,ITGA8,JAG1,LAMA5,LCAT,LGALS3,LIF,MMP17,MST1,MSTN,MYC,NOG,PDGFB,REN,SFRP1,SOX4,SOX9,TCF21,TGFB1,TGFB2,TIMP1,TIPARP,TSC22D1,WNT5A,ZNF521	50
Cell Death and Survival	cell viability of leukocytes	4.95e-13	-3.648	bias	ADCYAP1,APP,BCL2L11,BCL3,BCL6,BMP4,CACNB3,CCL4,CD44,CD74,CISH,CLU,CXCL8,FCER1G,FN1,ICAM1,IL18,IL1B,IL6ST,ITGB2,KITLG,KLF2,LEF1,LGALS3,MAP3K14,MGAT5,MNT,MX1,MYC,MYH11,NFKBIA,NGF,PARP14,PIM1,PLAT,PTPN6,PYCARD,SERPINB2,SH3KBP1,SNAI2,STAT1,STAT3,SYK,TGFB1,TNFRSF1B,TYROBP,WNT5A	47
Cellular Movement, Hematological System Development and Function, Immune Cell Trafficking	cellular infiltration by granulocytes	5.38e-13	-1.107		ADAM8,ADM,ANXA1,CCL3,CCL4,CD14,CD36,CD44,CD55,CRYAB,CXCL2,CXCL8,FABP4,FCER1G,ICAM1,IL18,IL1B,IL1RN,ITGB2,LGALS3,LTC4S,MAP3K8,NFKBIA,NT5E,PLAT,PTX3,REN,RSPO3,RUNX3,SELP,SFRP1,SGK1,SOCS3,SPHK1,SPP1,STAT3,TGFBR2,TIMP1,TNFAIP3,TNFRSF1B,TRPM2,XCL1	42
Neurological Disease, Organismal Injury and Abnormalities	epileptic seizure	5.44e-13			ADCYAP1,ADM,ANGPTL4,ARC,ARHGEF7,ARID5B,C1QB,CD83,CEBPD,CNTNAP2,CSTB,DUSP5,ELL2,ERRFI1,FOSB,GADD45A,GADD45B,GRASP,IFRD1,IL1B,LAMB3,LMCD1,METRNL,NPTX2,NUDT11,PCSK1,PLK2,RGS1,SCG2,SCN1A,SOCS3,SSTR1,TIPARP,TRIB1,TYRO3	35
Cell Morphology, Cellular Assembly and Organization, Cellular Development, Cellular Function and Maintenance, Cellular Growth and Proliferation, Nervous System Development and Function, Organismal Development, Tissue Development	branching of neurons	5.49e-13	-3.628	bias	A2M,ADCYAP1,AGRN,APP,ARHGEF7,BMP2,CALD1,CAMK1G,CAV1,CDH2,CNTNAP2,CRMP1,CYP19A1,DBN1,DLG5,DPYSL3,EFNB1,EPHB2,FGF2,FYN,GRASP,IGSF9,IL1B,KLF7,KLF9,MID1,MT2A,NCAM1,NFKBIA,NGF,NLGN3,NOS1AP,NRCAM,NRP1,NUAK1,PLAT,PLXNA4,PRSS12,RAPSN,RELB,RELN,ROR1,SCN1A,SDC2,SGK1,SIPA1L1,STAT3,TGFB1,TNFRSF21,TPBG,TRPC3,VASP,WNT5A	53
Infectious Diseases	replication of virus	6.11e-13	-3.247		AKAP13,AMPH,B2M,BCL2L11,BCL3,BMP2,BST2,CAV1,CCL3,CCL4,CLSTN3,CXCL8,DCLK1,DDX58,DEFB4A/DEFB4B,EFNB2,EIF2AK2,EPAS1,EPHB2,F11R,FSCN1,GAS6,HBZ,HERC5,IFI27,IFI6,IFIH1,IFIT1,IFITM2,IFITM3,IFNAR1,IFNAR2,IL10RA,IL18,IL1B,IRF1,IRF7,IRF9,ISG15,ISG20,KRT8,LY6E,MAFK,MAP2K3,MATN3,MED26,MX1,MX2,MYC,NFKBIA,NGF,NR2F1,PARP12,PRKAG2,PTPRN,PTX3,RSAD2,RUNX1,S100A12,S100A8,SGK1,SOCS2,SOCS3,SP100,SP110,SPHK1,SPP1,STAT…	78
Cell-To-Cell Signaling and Interaction	binding of myeloid cells	6.28e-13	-2.669	bias	ADGRE5,ANXA1,APP,AXL,CADM1,CCL3,CD14,CD44,CD99,CORO1A,CXCL1,CXCL2,CXCL8,DCN,F3,FGF2,FLT1,FN1,FYN,GAS6,GLRX,ICAM1,IL1B,ITGA5,ITGB2,KITLG,LCP1,LGALS3,LSP1,LTF,MGAT5,PLAUR,PTPN6,S100A8,SELP,SERPINE1,SPON2,SWAP70,TGFB1,TGFBR2,TNFRSF6B	41
Cell Death and Survival, Organismal Injury and Abnormalities	cell death of endothelial cells	6.33e-13	-1.048		ADAMTS1,ADM,APP,ARG2,AXL,BCL2L11,CAV1,CD36,CD74,COL18A1,CRYAB,CXCL8,FGF2,FLT1,FOXO4,GAS6,IGFBP3,IL18,IL1B,KLF2,KLF4,LRP5,MAP2K3,MFGE8,MMP2,MYC,NFKBIA,NOG,OLR1,PLAT,RUNX2,S100A8,SERPINE1,SPP1,STAT3,TGFB1,THBS1,TIRAP,TNFAIP3,TNFRSF1B	40
Cardiovascular System Development and Function, Tissue Morphology	permeability of vasculature	6.5e-13	-1.007		ACTA2,AXL,CAV1,CCL4,COL18A1,F11R,F3,FGF2,FLT1,GADD45A,GAS6,GSN,ICAM1,IL18,LSP1,LTC4S,MFGE8,NGF,NPR1,NT5E,NTS,PLAC8,PLAT,PTX3,RAMP2,SERPING1,STAT3,THBS1,TIMP1	29
Connective Tissue Disorders, Hereditary Disorder, Organismal Injury and Abnormalities	hereditary connective tissue disorder	6.71e-13			ACP5,ACTA2,ANXA1,BMP4,BMPR1B,CAV1,CDH3,CLU,COL11A2,COL12A1,COL1A2,COL3A1,COL4A1,COL4A5,COL5A2,COL9A2,DDX58,ENPP1,ERF,FGF23,FLNB,GAS1,HES7,IFIH1,IL1B,LAMB3,LFNG,LMNA,LRP5,MATN3,MMP2,MYCN,MYH11,NOG,NT5E,POSTN,REN,RIN2,RMRP,RUNX2,RUNX3,SAMD9,SH3PXD2B,TAGLN,TGFB1,TGFBI,TGFBR2,TREX1,TUBA1A,TUBB3,TWIST1,TYROBP,ZNF521	53
Organismal Development, Skeletal and Muscular System Development and Function	morphology of limb	6.82e-13			ARID5B,ARSB,BMP4,BMPR1B,CAST,CBX2,COL12A1,COL1A2,CYP26B1,EGLN3,ERRFI1,FCER1G,FGF2,FGF23,FLNB,FMOD,GAS1,HOXA3,HOXD10,HOXD11,HSD11B1,ICAM1,IDUA,IFRD1,IGF2,IGFBP3,IGFBP5,IL6ST,KDM6B,LRP5,MSTN,NPR3,PITX2,POSTN,ROR1,RUNX2,RUNX3,SFRP1,SFRP2,SH3PXD2B,SOX9,STAT1,SYK,TGFB2,THBS1,TWIST1,TYROBP,WNT5A,WNT5B,ZNF521	50
Cancer, Organismal Injury and Abnormalities	connective tissue tumor	6.87e-13	-0.93		A2ML1,ABCB1,ACP5,ACTA2,ADGRE5,AGPAT2,AGRN,ANGPTL4,BMP4,CACNA1H,CAV1,CCL3,CD44,CD99,CDKN2B,CNTNAP2,COL11A2,COL12A1,COL18A1,COL1A2,COL27A1,COL3A1,COL4A1,COL4A5,COL5A2,COL9A2,CPAMD8,CRMP1,CYP19A1,DCN,DDX58,EPHA2,EPHB2,FGF2,FLT1,FN1,FOSL2,FRMD1,HIPK2,HMGA1,IFI35,IFITM2,IFNAR1,IFNAR2,IGF2,IGFBP2,IGFBP3,IGFBP5,IL18,IL1B,IL1RN,INSR,IRF1,IRF7,KDM6B,KITLG,LIF,LRIG1,LRP5,MAPK13,MEGF9,MERTK,MFGE8,MMP2,MYC,M…	114
Cell Death and Survival	cell death of phagocytes	7.17e-13	1.643		ADAM8,ANXA1,APP,BCL2L11,BCL6,C1QA,CASP7,CAST,CD14,CD44,CXCL1,CXCL2,CXCL8,DCN,EIF2AK2,FABP4,FCER1G,GSN,IFNAR1,IL18,IL1B,IL1RN,IRF1,ISG15,ITGB2,KITLG,LGALS3,LTF,MAP2K3,NFKBIA,NGF,PLAT,PTPN6,PYCARD,S100A8,SH3BP2,STAT1,STAT3,TGFB1,TNFAIP3,TNFRSF1B	41
Cellular Development, Cellular Growth and Proliferation, Nervous System Development and Function, Tissue Development	proliferation of neuronal cells	7.28e-13	-3.529	bias	A2M,ADCYAP1,AGRN,APP,ARHGEF7,B2M,BMP2,BMP4,CALB1,CAV1,CDH2,CDK5R1,CHST2,CLU,CSNK1D,CSNK1E,CYP19A1,DCLK1,DMRTA2,DPYSL3,EFNB1,EFNB2,EPHA2,EPHB2,FGF2,FLT1,FN1,GAL,GFRA2,GPM6A,GRASP,IGF2,IGSF9,IL1B,IL6ST,JAG1,KIF26A,KITLG,KLF7,LIF,LPAR1,MAFK,MAP2,MAP3K8,MICALL2,MID1,MMP2,MRAP,MT2A,NCAM1,NEDD4L,NFKBIA,NGF,NOG,NPTX1,NRCAM,NRP1,PLAT,PLXNA4,PTPN6,RAPSN,RELN,S100A4,SEMA4C,SEMA5A,SERPINE1,SGK1,SOCS2,SOCS3,…	79
Free Radical Scavenging	metabolism of reactive oxygen species	7.31e-13	-0.974		ABCB1,ADCYAP1,AHSP,ANXA1,APP,BMP2,CALB1,CAV1,CCL3,CCL4,CD14,CD36,CD44,COL18A1,CRYAB,CSTB,CXCL2,CXCL8,DCN,EPAS1,ETS1,FGF2,FGF23,FN1,FYN,GSN,HAS2,HEPH,ICAM1,IL18,IL1B,INSR,ITGA5,ITGB2,LCAT,LGALS3,LIF,LTF,MAOB,MAP2K3,MAP3K8,MSTN,NFKBIA,NGF,NOX4,NOXA1,OLR1,PDIA2,PIM1,PLAUR,PNPT1,PRSS23,PTGFR,PTPN6,PYY,REN,RND3,S100A6,S100A8,SELENOP,SELP,SESN3,SH3PXD2B,SOCS3,SPP1,STAT3,STC1,SYK,TAGLN,TGFB1,TRPM2,TYROB…	73
Cardiovascular System Development and Function, Cell Morphology, Organ Morphology, Organismal Development	enlargement of heart cells	7.7e-13			BMP4,CACNA1H,CAV1,COL9A2,CRYAB,CSRP3,DUSP5,EPAS1,FGF2,FHL2,FN1,FSTL3,GAL,HBEGF,IL18,IL1B,KLF4,LCAT,LIF,LMCD1,MAP2K3,MNT,NFKBIA,NOX4,PDE5A,PIM1,REN,RRAD,S100A6,SERPINE1,SMAD7,STAT3,TIMP1,TNFAIP3	34
Cancer, Organismal Injury and Abnormalities	serous neoplasm	7.74e-13			ABCB1,ACP5,AGPAT2,ANXA3,APOD,ARID5B,ARL4C,AXIN2,B2M,CASZ1,CLEC3B,CLU,COL3A1,CXCL8,DAB2,DCLK1,DPP6,EFNB1,ENPEP,ENPP1,EPHA1,EPHB2,F3,FBLN1,FLRT2,FN1,FOXO4,GAL,GAS1,GPM6A,HAS2,HDAC7,HEPH,HIST1H2BD,HMGA1,HSD11B1,IFIH1,IFITM2,IGFBP2,IGFBP5,IL18,ISG15,KLK10,KRT18,LAMB3,LRIG1,LRRC17,LY6E,MAF,MAPK13,MGLL,MYH11,NOXA1,PARP3,PDK4,PDLIM3,PDZRN3,PLAUR,POSTN,RGCC,RUNX3,S100A2,SCG2,SDS,SEMA4C,SERINC2,SERPINB8,S…	87
Embryonic Development, Organ Development, Organismal Development, Renal and Urological System Development and Function, Tissue Development	formation of kidney	7.75e-13	-0.588	bias	ADAMTS1,ADM,AGPAT2,ARID5B,ARSB,BCL2L11,BMP2,BMP4,CADM1,CAV1,CD44,CDH6,COL4A5,EHD3,EPAS1,FBLN1,FCER1G,FGF2,FLT1,GREM1,HBEGF,HOXD11,ICAM1,IGF2,IGFBP2,INSR,ITGA8,JAG1,LAMA5,LCAT,LGALS3,LIF,MMP17,MST1,MSTN,MYC,NOG,PDGFB,REN,SFRP1,SOX4,SOX9,TCF21,TGFB1,TGFB2,TIMP1,TIPARP,TSC22D1,ZNF521	49
Metabolic Disease	amyloidosis	8.24e-13	1.13	bias	A2M,ABAT,ACTA2,AGRN,AMPH,APOD,APP,ARC,ARNT2,B2M,BCL2L11,BCL6,CALB1,CASP7,CAST,CAV1,CCL3,CCL4,CD14,CD36,CD68,CD74,CDK5R1,CHI3L2,CHRNA3,CLEC3B,CLU,CTSS,CXCL8,DCN,EIF2AK2,EPHA1,ETS2,F3,FGF2,FSHB,GLRX,GRM8,GSN,HMGA1,HSD11B1,ICAM1,IGF2,IGFBP2,IGFBP3,IGFBP5,IL1B,IL6ST,INSR,LIMS1,LPL,LRP3,LY6E,MAOB,MAP2,MFGE8,MMP2,MYH11,NGF,NPDC1,NPTX1,OLR1,OSMR,PITPNC1,PLAT,PTPN5,RCAN1,RELB,RELN,RUNX2,RUNX3,SCD,SCN1A,S…	87
Cellular Development, Connective Tissue Development and Function, Skeletal and Muscular System Development and Function, Tissue Development	differentiation of osteoclasts	8.26e-13	-0.59		ADAM8,BCL6,BMP2,CARTPT,CCL3,CXCL8,EPHA2,FCER1G,FOSL1,FSHB,FSTL3,GPNMB,GSN,HDAC7,IL18,IL6ST,JAG1,KLF4,LIF,LPAR1,LRRC17,LY6E,MAP2K3,MAP3K14,NRP1,PDK4,RUNX2,S100A8,SFRP1,SH3BP2,SIRPA,SOCS3,STAT1,SYK,TGFB1,TOB2,TYROBP,WNT5A,WNT5B	39
Cancer, Organismal Injury and Abnormalities, Reproductive System Disease	male genital neoplasm	8.38e-13	0.042		ACP5,AFAP1,AHNAK,ANKRD1,ANO6,ANXA1,ANXA3,APOD,APOL3,ARSB,ATP11A,AXL,B2M,BAMBI,BCL2L11,BHLHE40,BMPR1B,CACHD1,CACNB3,CADM1,CALD1,CAV1,CD44,CD74,CDH2,CDH3,CDKN2B,CHST2,CLDN11,CLU,COL12A1,CTTNBP2,CYP19A1,DEFB1,DPYSL3,ENO2,EPHB2,EPSTI1,FGD4,FHL2,FLNB,FLT1,FSHB,FYN,GPC1,HIC1,HIPK2,HOXD11,IFI44L,IGF2,IGFBP2,IGFBP3,IL1B,INSR,IRF1,IRS2,ISG15,JAG1,JMJD1C,KANK1,KIAA1211,KITLG,KLF4,KRT18,LCP1,LEF1,LGALS3,LPA…	142
Free Radical Scavenging	synthesis of reactive oxygen species	8.61e-13	-0.882		ABCB1,ADCYAP1,AHSP,ANXA1,APP,BMP2,CALB1,CAV1,CCL3,CCL4,CD14,CD36,CD44,COL18A1,CRYAB,CSTB,CXCL2,CXCL8,DCN,EPAS1,ETS1,FGF2,FGF23,FN1,FYN,GSN,HAS2,HEPH,ICAM1,IL18,IL1B,INSR,ITGA5,ITGB2,LCAT,LGALS3,LIF,LTF,MAOB,MAP2K3,MAP3K8,MSTN,NFKBIA,NGF,NOX4,NOXA1,OLR1,PDIA2,PIM1,PLAUR,PNPT1,PRSS23,PTGFR,PTPN6,PYY,REN,RND3,S100A6,S100A8,SELP,SESN3,SOCS3,SPP1,STAT3,STC1,SYK,TAGLN,TGFB1,TRPM2,TYROBP,WNT5A	71
Cancer, Organismal Injury and Abnormalities	malignant neoplasm of aerodigestive tract	8.96e-13			ABCB1,ANO3,ANXA1,AOX1,ARC,ARMC4,ASL,ASTN2,AXL,BMP4,BMPR1B,CACNA1H,CADPS,CAV1,CD44,CD83,CDH2,CLU,COL1A2,COL4A1,COLEC11,CPAMD8,CRYAB,CSTB,CTHRC1,CTSH,CXCL1,CXCL2,CXCL8,CYP26B1,DCN,DPYSL3,ELMSAN1,ENPEP,EPHB2,F11R,FABP3,FABP5,FGD4,FGF2,FLT1,FN1,GAS6,GPNMB,GPRC5B,HAS2,HOPX,IFI16,IFIT2,IGF2,IGFBP3,IGFBP5,IL1B,IL1RN,IRF1,ITGA8,LCAT,LPAR1,LY6E,MAPK13,MGLL,MMP11,MMP2,MYC,NGF,NPTX2,NRXN2,NUAK1,OAS2,OSMR,PC…	106
Cardiovascular Disease, Organismal Injury and Abnormalities	peripheral arterial disease	9.32e-13			ADGRE5,AMPH,ARID5A,ARL4C,B2M,CAPG,CARTPT,CD36,CD83,COL1A2,CTSS,DAB2,ELF4,GLRX,HSD17B11,IFI30,IGFBP5,KCTD12,KLF4,LAPTM5,LCP1,LMCD1,LOC102724428/SIK1,LPAR1,LPL,NEDD9,NPR3,NR4A2,P3H2,PDLIM5,PLAUR,RUNX1,SGK1,SLC19A2,SPP1,SYK,TGFB2,THBS1,TMEM176B,TRIM14,VWA5A	41
Cellular Development, Cellular Growth and Proliferation, Hematological System Development and Function, Hematopoiesis	proliferation of hematopoietic progenitor cells	9.45e-13	-2.818		AGRN,BMP2,BMP4,BMPR1B,CCL3,CCL4,CXCL2,CXCL8,EFNB1,EIF2AK2,EPAS1,ETS2,FGF2,FOXO4,FYN,HIPK2,HOXD4,IFNAR1,IFNAR2,IL1B,JMJD1C,KITLG,KLF2,KLF4,LEF1,LGALS3,LIF,MYC,NFKBIA,PAG1,PTPN6,RCAN1,RUNX1,SNAI2,SOCS2,SOCS3,SPP1,STAT1,STAT3,SYK,TGFB1,TIMP3,TNFAIP3,TNFRSF12A,TNFRSF1B	45
Cardiovascular System Development and Function, Organismal Development, Visual System Development and Function	neovascularization of eye	9.62e-13	-1.542		AXL,COL18A1,EPAS1,F3,FGF2,FLT1,ICAM1,IGF2,IGFBP3,IL18,IL1B,INSR,ITGB2,LGALS3,LIF,MGAT5,MMP2,NDP,NRP1,PDGFA,PLAT,PLAUR,S100A4,SFRP1,SOCS3,THBS1,TIMP1	27
Organismal Injury and Abnormalities, Tissue Morphology	hypertrophy of tissue	9.69e-13			AKAP13,BMP2,BMP4,CACNA1H,CACNB3,CAST,CAV1,CRYAB,CSRP3,CYP19A1,DUSP5,FGF2,FHL2,FLNB,FN1,FSTL3,HBEGF,IL18,IL1B,IL6ST,LIF,LMCD1,MAP2K3,MMP19,MSTN,MYC,NFKBIA,NGF,NOG,NOX4,NPR1,PDE5A,RPS6KA2,RRAD,RUNX2,SERPINE1,SGK1,SMAD7,SOX9,STAT3,STC1,TGFBR2,TIMP1,TNFAIP3,WNT5A,WNT5B	46
Cancer, Organismal Injury and Abnormalities	serous adenocarcinoma	9.95e-13			ABCB1,ACP5,AGPAT2,ANXA3,APOD,ARID5B,ARL4C,AXIN2,B2M,CASZ1,CLEC3B,CLU,COL3A1,CXCL8,DAB2,DCLK1,DPP6,EFNB1,ENPEP,ENPP1,EPHA1,EPHB2,F3,FBLN1,FLRT2,FN1,FOXO4,GAL,GAS1,GPM6A,HAS2,HEPH,HIST1H2BD,HMGA1,HSD11B1,IFIH1,IFITM2,IGFBP2,IGFBP5,IL18,ISG15,KLK10,KRT18,LAMB3,LRIG1,LRRC17,LY6E,MAF,MAPK13,MGLL,MYH11,NOXA1,PARP3,PDK4,PDLIM3,PDZRN3,PLAUR,POSTN,RGCC,RUNX3,S100A2,SCG2,SDS,SEMA4C,SERINC2,SERPINB8,SERPING…	86
Cell-To-Cell Signaling and Interaction, Hematological System Development and Function, Immune Cell Trafficking	binding of granulocytes	1.01e-12	-3.029	bias	ADGRE5,ANXA1,AXL,CD44,CD99,CORO1A,CXCL1,CXCL2,CXCL8,FLT1,FN1,FYN,GAS6,GLRX,ICAM1,IL1B,ITGA5,ITGB2,KITLG,LCP1,LGALS3,LSP1,LTF,MGAT5,PLAUR,PTPN6,S100A8,SELP,SPON2,SWAP70,TGFB1	31
Cardiovascular Disease, Organismal Injury and Abnormalities	abnormality of left ventricle	1.06e-12	1.369		ACKR3,ADAM19,ANGPTL4,CAST,CAV1,CPT1A,CSRP3,FGF23,FLT1,FSTL3,HBEGF,HMGA1,HOXA3,ICAM1,IDUA,IL18,IL1B,KCNJ8,KLF15,LMNA,LRP5,MMP2,MYH11,NEXN,NPR1,NT5E,PDE5A,PDGFB,PDLIM5,PIM1,PLAT,PTX3,RCAN1,REN,RUNX2,SERPINE1,SOX9,SPP1,TGFBR2,TIMP1,TIMP3	41
Cell Death and Survival, Skeletal and Muscular Disorders	necrosis of muscle	1.07e-12	0.911		ADM,ANKRD1,APP,BACH1,BCL2L11,BCL6,BMP2,BMP4,C1QTNF1,CAV1,CCL3,CRYAB,CXCL8,ETS1,FGF2,FOSL1,FSTL3,GSN,HBEGF,IGF2,IL18,IL1B,IL1RN,IL6ST,IRF1,KITLG,LIF,LIMS1,LMNA,MAP2K3,MMP2,MT1A,MYC,NFKBIA,NGF,NOG,NOX4,PDCD4,PIM1,PLAT,RRAD,S100A1,S100A6,SGCD,SOCS3,SPHK1,SPP1,STAT1,STAT3,TGFB1,THBS2,TIMP1,TIMP3,TNFAIP3,VNN1,XAF1	56
Cell-To-Cell Signaling and Interaction, Cellular Assembly and Organization, Cellular Function and Maintenance	assembly of intercellular junctions	1.09e-12	-2.756	bias	ADGRE5,AGRN,APP,ARHGEF7,CADM1,CAV1,CD44,CDH2,CLDN1,CLDN11,CLSTN3,COL4A1,COL4A5,CXCL8,CYP19A1,DCLK1,DHH,DLG5,EPHB2,FLRT2,FSCN1,FYN,GPM6A,HDAC7,HIPK2,ICAM1,IGSF9,IGSF9B,ITGB2,MYCN,NCAM1,NGF,NLGN3,NRCAM,NRXN2,PDGFB,PDLIM5,PDZRN3,RAPSN,SLITRK2,SPARCL1,SRPX2,THBS1,THBS2,TLN2,TPBG,WNT5A	47
Nervous System Development and Function, Neurological Disease	abnormal morphology of nervous system	1.1e-12			ADGRG6,AGRN,APP,ARNT2,AXL,B2M,BCL2L11,BMP4,BMPR1B,C1QA,CACNB3,CADPS,CALB1,CAST,CAV1,CD44,CDK5R1,CLSTN3,CNTNAP2,COL18A1,CRMP1,CSTB,DBN1,DCLK1,DHH,DMRTA2,DNM1,EFNB1,EGLN3,EPAS1,EPHB2,FAM134B,FGD4,FGF2,FYN,GAL,GAS1,GFRA2,HOXA3,HOXD10,HSD11B1,IDUA,IGF2,IGSF9,IL18,IL1B,IL6ST,JAG1,KIF26A,KLF7,LEF1,LIF,LMNA,LPAR1,LRP5,MAP2,MARCKSL1,MERTK,MID1,MSI1,MYCN,NCAM1,NDP,NGF,NPY1R,NR2F1,NR4A2,NRCAM,NRP1,PDGFB,PE…	98
Cellular Function and Maintenance, Inflammatory Response	phagocytosis	1.1e-12	-3.548	bias	AMPH,ANXA1,ANXA3,APP,AXL,C1QA,CAPG,CAV1,CCL3,CD14,CD36,CD44,CERK,CORO1A,EIF2AK2,ETS2,FCER1G,FYN,GAS6,GLRX,GSN,ICAM1,IFNAR1,IL1B,IRF7,ISG15,ITGAV,ITGB2,KLF2,LGALS3,MERTK,MEX3B,MFGE8,MYC,PLAUR,PTPN6,PTX3,PYCARD,RAB31,RELB,RGCC,SERPINE1,SH3BP2,SH3KBP1,SIRPA,SWAP70,SYK,TGFB1,THBS1,TIMD4,TYRO3,WASF1,WNT5A	53
Cellular Movement	cell movement of sarcoma cell lines	1.2e-12	-1.948	bias	ADGRE5,AHNAK,APP,CAV1,CD44,CD99,CDH2,CDH3,DAB2,DKK3,FLNB,FN1,FYN,HIPK2,IGF2,ITGA5,KITLG,LIF,LRP5,MGAT5,PARVA,PLAUR,RUNX2,SDC1,SDC2,SERPINE1,WASF1	27
Cell-To-Cell Signaling and Interaction	response of myeloid leukocytes	1.22e-12	-3.39	bias	ADCYAP1,ANXA1,APP,CCL3,CD14,CD36,CD44,CORO1A,CXCL1,CXCL8,DBN1,F3,FCER1G,FN1,GLRX,ICAM1,IFNAR1,IL18,IL1B,ITGB2,PLAUR,PTX3,RELB,SERPINE1,STAT3,SYK,THBS1,TYROBP	28
Skeletal and Muscular System Development and Function	morphogenesis of skeletal system	1.26e-12			ARHGEF7,ARID5B,BMP4,CHD7,COL11A2,CSRNP1,CYP26B1,EPHA2,FMOD,HAS2,HOXA3,HOXA4,HOXD10,HOXD4,IDUA,LRP5,LTF,MMP2,MYC,MYCN,NOG,RUNX2,SFRP2,SFRP4,SH3PXD2B,SKI,SNAI2,SOX9,TGFB2,TIPARP,TWIST1,WNT5A	32
Cardiovascular System Development and Function, Cell-To-Cell Signaling and Interaction	binding of vascular endothelial cells	1.34e-12	-1.56	bias	ADGRE5,APP,AXL,CD36,CD44,CDH2,CXCL8,DCN,F3,FGF2,FLT1,FN1,GPC1,ICAM1,IL1B,ITGB2,KITLG,LGALS3,NFKBIA,NT5E,PLAUR,RCAN1,SELP,SPP1,STAT1,TGFB1,TGFBI,THBS1,TMSB10/TMSB4X,TNFRSF6B	30
Cardiovascular System Development and Function	morphogenesis of cardiovascular system	1.34e-12	-2.135	bias	ADAM19,ANKRD1,ASXL1,BMP2,BMP4,CCDC40,CDH2,CHD7,COL18A1,COL4A1,CXCL2,CXCL8,EFNB2,EPHA2,FGF2,FLRT2,FLT1,GAS6,INSR,LGALS3,LY6E,MAP2K3,MMP2,NGF,NOG,NPY1R,NPY5R,NRP1,PDGFB,PITX2,RCAN1,SFRP2,SMAD7,SOX4,STC1,SYK,TGFB1,TGFB2,TGFBR2,THBS1,TMOD1,TWIST1,WNT5A,XIRP1,ZMIZ1	45
Neurological Disease, Organismal Injury and Abnormalities	seizures	1.38e-12	3.145	bias	ABAT,ADCYAP1,ADM,AMPH,ANGPTL4,APP,ARC,ARHGEF7,ARID5B,BHLHE40,C1QA,C1QB,CACNA1H,CD83,CDK5R1,CEBPD,CNNM2,CNTNAP2,CSTB,CYYR1,DUSP5,ELL2,ERRFI1,FGF2,FOSB,GADD45A,GADD45B,GAL,GFRA2,GPR162,GRASP,IFRD1,IGSF9,IL1B,IL1RN,KCNIP2,LAMB3,LMCD1,METRNL,MYC,NCAM1,NPTX2,NPY5R,NR2F1,NUDT11,PCOLCE2,PCSK1,PLAT,PLAUR,PLK2,PTPRN,PTPRN2,RGS1,SCG2,SCN1A,SOCS3,SSTR1,ST8SIA4,TIPARP,TNFRSF1B,TRIB1,TYRO3	62
Cancer, Organismal Injury and Abnormalities, Renal and Urological Disease	urinary tract cancer	1.4e-12	-1.982		ABCB1,ADAM19,ADAM8,ADM,AHNAK,ARG2,ARHGEF7,ARID5B,ASXL1,ATP2A1,ATXN3,AXIN2,AXL,B2M,BHLHE40,CADM1,CALB1,CALD1,CAV1,CBX7,CD44,CD68,CDH6,CDKN2B,CLEC3B,CLU,CSMD2,CXCL2,CXCL8,DAPK1,DDX58,DEFB1,DEFB4A/DEFB4B,DPP6,EHD3,ENPEP,EPHB2,ETS2,FABP4,FABP5,FAM105A,FAM110B,FGF2,FILIP1,FLT1,FN1,FOSB,FOSL1,FRMD1,GAS6,GATM,GPM6A,GSN,H19,HIST1H2BD,ICAM1,IFI16,IFIT3,IFNAR1,IFNAR2,IGF2,IGFBP3,IGFBP5,IGLON5,IL10RA,IL18,I…	150
Renal and Urological System Development and Function	morphology of urinary system	1.52e-12			ADAMTS1,ADM,AGPAT2,ANGPTL4,BCL2L11,BHLHE40,BMP4,CAV1,CD36,CD55,CHRNA3,CLU,COL18A1,CRIM1,CYP19A1,DAPK1,DCN,EHD3,FBLN1,FCER1G,FGF23,FYN,GADD45A,GAS6,GREM1,HOXD11,HSD11B1,ICAM1,IGF2,IGFBP2,ITGA8,LAMB1,LCAT,MSTN,MYCN,MYH11,NOX4,PARVA,PDGFB,REN,SDC4,SERPINE1,SMAD7,SPP1,TCF21,TGFB1,TGFB2,THBS1,TIMP3,TNFRSF1B,TSC22D1,WNT5A,WTIP,ZNF521	54
Embryonic Development, Organ Development, Organismal Development, Tissue Development	development of sensory organ	1.57e-12	-1.459	bias	ANGPTL4,ARSB,ASXL1,BCL2L11,BMP2,BMP4,BMPR1B,C1QB,CEBPD,CHD7,COL18A1,COL5A2,CRYAB,CSTB,CTHRC1,CXCL8,CYP26B1,EGLN3,ELK3,EPHA2,EPHB2,FGF2,FMOD,FOSL2,FYN,GAS1,HIPK2,ICAM1,IDUA,IFI16,IGF2,ITGA8,JAG1,KDM6B,KLF2,LEF1,LGALS3,LIF,LMO7,LRIG1,LRP5,MAF,MAP2,MARCKSL1,MERTK,MGAT5,MMP2,MYC,MYCN,NCAM1,NDP,NOG,NR2F1,NRCAM,PDGFB,PER2,PITX2,PLXNA4,RGS7,SEMA5A,SERPINE1,SH3PXD2B,SKI,SLC4A7,SMAD7,SNAI2,SOX4,SOX9,SSTR1…	80
Cellular Development	differentiation of tumor cell lines	1.6e-12	-1.595		ADCYAP1,APP,BCL6,BHLHE40,BMP2,BMP4,CD14,CDK5R1,CEBPD,COL18A1,CREB3L1,DAB2,ETS2,FGF2,FN1,FOSL1,GREM1,IFI16,IGF2,IGFBP5,IL1B,IL1RN,IL6ST,IRF1,IRS2,JAG1,KITLG,KLF4,LIF,MAPK13,MSTN,MYC,NCAM1,NDRG1,NFKBIA,NGF,NID2,NOG,NR2F1,PDGFB,PLAT,PLAUR,RELN,RND3,RUNX1,RUNX2,SERPINB2,SH2B2,SH3BP2,SIRPA,SMAD7,SOCS3,SPARCL1,SPHK1,ST8SIA4,STAT1,STAT3,TGFB1,TIMP1,TNFRSF1B	60
Cellular Development	epithelial-mesenchymal transition	1.68e-12	-2.555		AHNAK,ANXA1,B2M,BMP2,CAV1,CD44,ERF,FGF2,FZD7,HAS2,HDAC7,IFIT2,IL1B,IRS2,JAG1,KDM6B,KLF4,LEF1,MGAT5,MMP2,MYC,MYCN,NDRG1,NFKBIA,NOG,NRP1,PDCD4,PLAUR,POSTN,RUNX3,S100A4,SMAD7,SNAI2,SOX9,SPARCL1,SPP1,STAT3,SYK,TGFB1,TGFB2,TGFBR2,TWIST1	42
Cellular Movement	invasion of carcinoma cell lines	1.77e-12	-3.415	bias	ACTA2,ADAM8,AXL,CARD10,CD44,CDH2,CLU,CRMP1,CTSH,DDX58,EPAS1,FOSL1,FSCN1,HAS2,HBEGF,IFIT2,ITGA5,ITGAV,LAMB3,NDRG1,NEDD9,NGF,PARVA,PDGFA,PLAUR,POSTN,RUNX2,S100A14,S100A4,SMAD7,SPP1,ST3GAL1,STAT3,TAGLN2,TGFB1,TGFB2,TGFBI,TIMP1,TIMP3,WNT5A,WNT5B	41
Cellular Function and Maintenance	internalization of cells	1.78e-12	-3.374	bias	ANXA1,APP,AXL,CAPG,CCL3,CD14,CD36,CD44,CERK,CORO1A,ETS2,FCER1G,FGD4,FYN,GLRX,GSN,IFNAR1,IL1B,ISG15,ITGB2,KLF2,LGALS3,MERTK,MEX3B,MFGE8,MYC,PLAUR,PTPN6,PTX3,RAB31,RELB,RGCC,SERPINE1,SH3BP2,SH3KBP1,SIRPA,SLC9B2,SYK,TGFB1,THBS1,TIMD4,TRIM21,WNT5A	43
Post-Translational Modification	phosphorylation of protein	1.79e-12	-4.331	bias	ADCYAP1,ADM,AGRN,APP,AXIN2,BMP2,BMP4,BMPR1B,CAMK1G,CBLB,CCDC88C,CCL3,CCL4,CD109,CD36,CD44,CD55,CD72,CDKN1C,CDKN2B,COQ8A,CSNK1D,CSNK1E,CXCL8,DAB2,DAPK1,DCLK1,DCN,DMPK,EFNB2,EIF2AK2,EPHA1,EPHB2,FBLN1,FCER1G,FGF2,FLT1,FN1,FYN,FZD7,GAS6,GPNMB,GPRC5B,HIPK2,HUNK,IGF2,IGFBP3,IL1B,INSR,ITGB2,KITLG,LOC102724428/SIK1,MAP2K3,MAP3K14,MAP3K8,MAPK13,MERTK,MICAL1,MST1,NGF,NUAK1,PAG1,PDGFB,PDK4,PIM1,PLAUR,PLK2,P…	90
Cancer, Organismal Injury and Abnormalities, Renal and Urological Disease	renal cancer	1.82e-12			ABCB1,ADAM19,ADAM8,ADM,AHNAK,ARHGEF7,ARID5B,ASXL1,ATP2A1,ATXN3,AXIN2,AXL,B2M,BHLHE40,CADM1,CALB1,CAV1,CBX7,CD44,CD68,CDH6,CLEC3B,CLU,CSMD2,CXCL2,CXCL8,DAPK1,DDX58,DEFB1,DEFB4A/DEFB4B,DPP6,EHD3,ENPEP,EPHB2,ETS2,FABP5,FAM105A,FAM110B,FGF2,FILIP1,FLT1,FN1,FRMD1,GAS6,GATM,GPM6A,GSN,H19,IFI16,IFIT3,IFNAR1,IFNAR2,IGF2,IGFBP5,IGLON5,IL10RA,IL18,IL1RN,ITGA5,KIAA1211,LAMB3,LCP1,LGALS3,MAP2K3,MAP3K8,MERTK,…	127
Behavior	cognition	1.84e-12	-2.093	bias	ADCYAP1,AMPH,APOD,APP,ARC,ATXN3,BMPR1B,C1QA,CACNB3,CALB1,CDK5R1,CEBPD,CERS6,CHD7,CNTNAP2,CRMP1,CYP19A1,DUSP4,EIF2AK2,EPHB2,FOSB,FYN,GAL,HSD11B1,IDUA,IGF2,IL18,IL1B,IL1RN,ITGA5,ITGA8,KCNJ5,KLF9,KSR1,MGLL,MID1,NCAM1,NDRG4,NETO1,NGF,NLGN3,NOG,NPTX2,NR4A2,NRCAM,NT5E,NTS,PDE1B,PDE5A,PLAT,PLK2,POLM,PTPRN,PTPRN2,RCAN1,RELN,SCAP,SCN1A,SELENOP,SGK1,SOD3,SORBS2,ST3GAL4,STAT1,STX1A,TGFBR2,TIMP3,TNFRSF1B,WAS…	69
Cardiovascular System Development and Function, Cellular Movement	movement of vascular endothelial cells	1.87e-12	-2.861	bias	ACKR3,ADAMTS1,ADM,BMP4,CD36,CD44,COL18A1,CXCL1,CXCL8,EFNB2,F11R,FGF2,FLNB,FLT1,FN1,GAS6,IL1B,KLF2,LGALS3,MMP2,NDP,NR4A2,NRP1,PTPN6,RCAN1,SDC4,SNAI2,SP100,STAT3,TGFB1,TGFBI,TGFBR2,THBS1,THBS2,TIMP1,TMSB10/TMSB4X,TNFRSF6B,VASH1	38
Cardiovascular Disease, Organismal Injury and Abnormalities	atherosclerotic lesion	1.9e-12	1.022		AKAP13,ANGPTL4,APP,ARG2,CD36,CD44,COL18A1,CTSS,CXCL2,CYP19A1,F3,FABP4,FLT1,FN1,ICAM1,IGF2,IL18,IL1B,LCAT,LPL,LRP5,MMP2,NFKBIA,PTX3,SCD,SDC4,SELP,SERPINE1,SOCS3,SPP1,TGFBR2,THBS1,TIMP1,TNFAIP3,VNN1	35
Cancer, Organismal Injury and Abnormalities	upper aero-digestive squamous cell carcinoma	1.96e-12			ARC,AXL,BMP4,BMPR1B,CADPS,CD44,CD83,CDH2,CLU,CTHRC1,CTSH,CXCL1,CXCL2,CXCL8,CYP26B1,DCN,DPYSL3,ENPEP,F11R,FN1,GAS6,GPNMB,GPRC5B,HAS2,HOPX,IGF2,IGFBP3,IGFBP5,IL1RN,IRF1,ITGA8,LPAR1,LY6E,MGLL,NPTX2,OSMR,PCDH10,PCDH7,PDLIM5,PDPN,POSTN,RAB38,RIN2,RND3,RNF213,SCG2,SDC2,SERINC2,SERPINE1,SOD3,SPP1,TAGLN,TGFB1,TGFBR2,TIMP3,TM4SF1,TMEM176B,TUBA1A,TUBB3	59
Cancer, Organismal Injury and Abnormalities	angiogenesis of tumor	2.11e-12	0.057		ADAMTS1,ANGPTL4,CD44,COL18A1,COL4A1,CTSS,EPHA2,F3,FGF2,FLT1,GPC1,IL18,IL1B,IL1RN,MMP2,MYC,NDRG1,NRP1,PDGFB,SERPINE1,SPP1,STAT3,TGFB1,TGFBR2,THBS1,THBS2,TIMP1,TWIST1,VASH1	29
Cardiovascular System Development and Function, Organismal Development, Tissue Morphology	morphology of cardiovascular tissue	2.17e-12			ADM,APP,CAV1,CD44,EHD3,ELK3,EPHA2,ETS1,F11R,FBLN1,FGF2,FLT1,GADD45A,HDAC7,IL1B,KLF2,PDGFB,PITX2,SELP,SYK,TGFB1,TGFB2,THBS1,TMOD1	24
Cellular Growth and Proliferation, Tissue Development	proliferation of epithelial cells	2.22e-12	-0.729		BMP4,CAV1,CD109,CD44,CDH3,CDKN1C,CDKN2B,CLU,CRYAB,CXCL8,DAB2,EFNB2,EPHA2,FGF2,FHL2,FLT1,FN1,FSHB,FYN,FZD7,GAS1,HAS2,HBEGF,HUNK,IGF2,IL18,IL1B,IL1RN,INSR,KITLG,KLF4,KLF9,LAMA5,LAMB1,LIMS1,LMNA,LRIG1,LTF,MFGE8,MST1,MYC,NFKBIA,NOG,NTS,OSMR,PDE5A,POSTN,RELB,RUNX1,RUNX3,SFRP1,SFRP2,SKI,SMAD7,SNAI2,SOCS3,SOX4,SOX9,SPHK1,SPP1,STAT3,TCF4,TGFB1,TGFB2,TGFBR2,THBS1,TIMP1,TNFAIP6,TNFRSF12A,TNFRSF1B,TWIST1,WN…	72
Lymphoid Tissue Structure and Development, Organ Morphology, Tissue Morphology	quantity of lymphoid organ	2.24e-12	1.117		ABCB1,AKAP13,ARID5B,ASXL1,B2M,BCL2L11,BHLHE40,BMF,CD44,CORO1A,EFNB1,EFNB2,ETS1,ETS2,FCER1G,FOSB,FYN,GADD45A,HOXA3,IFNAR1,IRF1,ITGB2,KITLG,KLF4,LIF,MAP3K8,MFGE8,MMP19,MYC,MYH11,NFKBIA,NOG,NPY1R,PAG1,PCSK1,PIM1,PTPRCAP,RELB,RUNX1,RUNX2,RUNX3,SELP,SLC4A4,SNAI2,STAT1,STAT3,TAP1,TCF4,TREX1	49
Organ Morphology, Organismal Development, Renal and Urological System Development and Function	morphology of kidney	2.26e-12			ADAMTS1,ADM,AGPAT2,ANGPTL4,BCL2L11,BHLHE40,BMP4,CAV1,CD36,CD55,CLU,COL18A1,CRIM1,CYP19A1,DAPK1,DCN,EHD3,FBLN1,FCER1G,FGF23,FYN,GADD45A,GAS6,GREM1,HOXD11,HSD11B1,ICAM1,IGF2,IGFBP2,ITGA8,LAMB1,LCAT,MSTN,MYCN,NOX4,PARVA,PDGFB,REN,SDC4,SERPINE1,SMAD7,SPP1,TCF21,TGFB1,TGFB2,THBS1,TIMP3,TNFRSF1B,TSC22D1,WTIP,ZNF521	51
Behavior	learning	2.26e-12	-1.531	bias	ADCYAP1,AMPH,APOD,APP,ARC,ATXN3,BMPR1B,C1QA,CACNB3,CALB1,CDK5R1,CEBPD,CERS6,CNTNAP2,CRMP1,CYP19A1,DUSP4,EIF2AK2,EPHB2,FYN,GAL,HSD11B1,IDUA,IGF2,IL18,IL1B,IL1RN,ITGA5,ITGA8,KCNJ5,KLF9,KSR1,MGLL,MID1,NCAM1,NDRG4,NETO1,NGF,NLGN3,NOG,NPTX2,NR4A2,NRCAM,NT5E,NTS,PDE1B,PDE5A,PLAT,PLK2,POLM,PTPRN,PTPRN2,RCAN1,RELN,SCN1A,SELENOP,SGK1,SOD3,SORBS2,STAT1,STX1A,TGFBR2,TIMP3,TNFRSF1B,WASF1	65
DNA Replication, Recombination, and Repair	synthesis of DNA	2.27e-12	-2.765		A2M,ADCYAP1,ADM,AKAP13,APP,BCL3,BMP2,BMP4,BMPR1B,CAV1,CCL3,CDKN1C,CDKN2B,CLU,CXCL8,ERRFI1,FGF2,FLT1,FN1,FYN,GREM1,HBEGF,IGF2,IGFBP2,IGFBP3,IGFBP5,IL1B,IL1RN,IL6ST,INSR,IRF1,IRS2,ITGA5,KITLG,KLF2,KSR1,LGALS3,LIF,MAF,MAP3K8,MMP2,MST1,MYC,NFKBIA,NGF,NTS,PDGFA,PDGFB,PIM1,PTGFR,RRAD,RUNX2,SDC4,SGK1,SMAD7,SPHK1,SPP1,STAT3,TGFB1,TGFB2,TGFBR2,THBS2	62
Hematological System Development and Function, Tissue Morphology	quantity of antigen presenting cells	2.36e-12	-1.023		ADAM8,APP,B2M,BCL2L11,BCL3,BCL6,CCBE1,CCL3,CD36,CD83,CDKN2B,CTSS,CYP19A1,F3,FCER1G,GREM1,HBEGF,HSD11B1,IFNAR1,IL18,IL1B,IL1RN,IL6ST,IRF1,ITGB2,LGALS3,LIF,LSP1,LTC4S,NFKBIA,PCSK1,PLAT,PTPN6,RELB,REN,SELP,SIRPA,SNAI2,SOCS3,SPP1,STAT3,TGFB1,TGFBR2,TNFAIP3,TRIB1,TYROBP,XCL1	47
Cellular Assembly and Organization, Tissue Development	fibrogenesis	2.4e-12	-3.417	bias	A2M,ACTA1,AKAP13,APP,ARHGAP28,ARHGEF17,BMP4,CALD1,CAV1,CD14,CD44,COL18A1,CORO1A,CXCL8,DAB2,DBN1,DPYSL3,EPAS1,EPHA1,FGF2,FN1,FYN,GNG2,GSN,HSD11B1,ICAM1,IL1B,JAG1,KANK1,KLF2,KRT18,KSR1,LMCD1,LPAR1,MAP2,MICALL2,MMP2,MYH11,NIN,NOX4,NPR1,PDCD4,PLAT,PLAUR,POSTN,PYCARD,RELN,RGCC,RHOD,RND3,SDC2,SDC4,SGK1,SH3PXD2B,SIRPA,SPHK1,STAT3,TGFB1,TGFBI,TGFBR2,TNFRSF1B,VASP,WASF1,WTIP	64
Cell Cycle	cell cycle progression	2.44e-12	-1.785		ACKR3,ADCYAP1,ADM,AHNAK,APP,ARSB,AXL,BCL2L11,BCL6,BMP2,BMP4,BMPR1B,CALD1,CARD10,CAST,CAV1,CBX2,CBX7,CCL3,CD44,CDK5R1,CDKN1C,CDKN2B,CENPW,CLU,CRYAB,CSNK1D,CXCL8,DCLK1,DDX58,DOT1L,EIF2AK2,EMP1,ERF,ERRFI1,ETS1,FGF2,FHL2,FLT1,FOSL1,FOSL2,FOXO4,FYN,GADD45A,GADD45B,GAL,GAS1,GAS6,HAS2,HBEGF,HERC5,HIPK2,IFI16,IGF2,IGFBP2,IGFBP3,IGFBP5,IL1B,INSR,IRF1,IRF7,IRF9,IRS2,KITLG,KLF4,KRT18,KRT8,LEF1,LGALS3,LIF,LM…	125
Cell Cycle	interphase	2.6e-12	-1.111		ABCB1,ADCYAP1,APP,AXL,BCL3,BHLHE40,BMP2,BMP4,CAV1,CBX2,CCL3,CD44,CDKN1C,CDKN2B,CEBPD,DAB2,DCN,DOT1L,DUSP4,EIF2AK2,ELF4,ETS1,FGF2,FLT1,FN1,FOXO4,GADD45A,GADD45B,GAS1,GPC1,H19,HAS2,HBEGF,HDAC7,HMGA1,IFI16,IGF2,IGFBP3,IGFBP5,IL1B,INSR,ITGA5,ITGAV,KITLG,KLF4,LEF1,LGALS3,LIF,LMNA,MAP2K3,MAP3K8,MT1A,MX2,MYC,MYCN,NDRG1,NFKBIA,NGF,NOX4,NUAK1,PIM1,PITX2,PLAC8,PLAUR,PLK2,PMEPA1,PNPT1,PTPN6,RGCC,RPRM,RUNX1,…	89
Cancer, Organismal Injury and Abnormalities	upper aerodigestive tract carcinoma	2.74e-12			ABCB1,ANO3,AOX1,ARC,ARMC4,ASL,ASTN2,AXL,BMP4,BMPR1B,CACNA1H,CADPS,CAV1,CD44,CD83,CDH2,CLU,COL1A2,COLEC11,CPAMD8,CRYAB,CTHRC1,CTSH,CXCL1,CXCL2,CXCL8,CYP26B1,DCN,DPYSL3,ELMSAN1,ENPEP,EPHB2,F11R,FABP3,FABP5,FGD4,FLT1,FN1,GAS6,GPNMB,GPRC5B,HAS2,HOPX,IFI16,IGF2,IGFBP3,IGFBP5,IL1RN,IRF1,ITGA8,LCAT,LPAR1,LY6E,MAPK13,MGLL,MMP11,MMP2,MYC,NGF,NPTX2,NRXN2,NUAK1,OAS2,OSMR,PCDH10,PCDH7,PDLIM5,PDPN,PLXNA4,POST…	99
Cell Death and Survival	apoptosis of phagocytes	2.8e-12	1.297		ADAM8,ANXA1,APP,BCL2L11,BCL6,C1QA,CAST,CD14,CD44,CXCL1,CXCL2,CXCL8,DCN,EIF2AK2,FCER1G,GSN,IL18,IL1B,IL1RN,IRF1,ISG15,ITGB2,KITLG,LGALS3,LTF,MAP2K3,NFKBIA,NGF,PLAT,PTPN6,S100A8,SH3BP2,STAT1,STAT3,TGFB1,TNFAIP3,TNFRSF1B	37
Cardiovascular Disease, Cardiovascular System Development and Function, Cell Morphology, Organ Morphology, Organismal Development, Organismal Injury and Abnormalities	hypertrophy of heart cells	2.88e-12			BMP4,CACNA1H,CAV1,COL9A2,CRYAB,CSRP3,DUSP5,EPAS1,FGF2,FHL2,FN1,FSTL3,GAL,HBEGF,IL18,IL1B,LCAT,LIF,LMCD1,MAP2K3,MNT,NFKBIA,NOX4,PDE5A,PIM1,REN,RRAD,S100A6,SERPINE1,SMAD7,STAT3,TIMP1,TNFAIP3	33
Cellular Development, Cellular Growth and Proliferation, Embryonic Development, Organismal Development	proliferation of embryonic cells	2.95e-12	-1.95	bias	ABCB1,APP,BMP2,BMP4,BMPR1B,CD44,DMRTA2,FGF2,FN1,GAS1,HBEGF,IGF2,IL6ST,IRS2,JAG1,KITLG,KLF4,KRT8,KSR1,LIF,LMNA,LMO2,LPAR1,LRP5,MFGE8,MRAP,MYC,MYCN,NOG,PDGFA,PDGFB,PITX2,PLAT,RUNX1,S100A4,SEMA4C,SOCS3,SOX9,STAT1,STAT3,TGFB1,TGFBR2,TWIST1,WNT5A	44
Protein Synthesis	quantity of cytokine	2.98e-12	0.63		ADCYAP1,AGPAT2,ARID5A,AXL,CAV1,CD14,CD36,CD44,CERS6,CYP19A1,DHX58,F3,FABP5,GATM,IFIT2,IFNAR1,IFNAR2,IL10RA,IL18,IL1B,IL1RN,IL6ST,IRF1,IRS2,ITGB2,LIF,MERTK,MSTN,NPY1R,OLR1,PCSK1,PDE10A,PER2,PYCARD,PYY,SELP,SERPINE1,SOCS3,SPP1,STAT1,STAT3,TIRAP,TNFRSF1B,TRPM2,TYRO3	45
Cardiovascular Disease, Organismal Injury and Abnormalities	coronary disease	3.01e-12	1.179	bias	ABCB1,ADM,AKAP13,APP,ASTN2,BMPR1B,CACNB3,CD14,CD36,CD55,CDR2L,CERS6,CHRNA3,COL5A2,CSMD2,DOCK9,DPP6,FLT1,ICAM1,IL18,IL1B,IL1RN,IL6ST,INSR,ITGA8,ITGAV,ITGB2,KCNJ5,KCNJ8,KLF2,LPL,LRIG1,LRP11,LRRC17,MICAL2,NPR1,NPR3,PARVA,PDE10A,PDE5A,PDE7B,PDPN,PIM1,PLAT,POSTN,PTX3,REN,RGS1,SCN1A,SELP,SERPINE1,SGCD,SOX4,TGFB1,THBS1,TIMP1,TUBA1A,TUBB3,VASP	59
