# Supplementary material for: Transcriptomic signature of the follicular somatic compartment surrounding an oocyte with high developmental competence
Source: Sci Rep. 2017 Jul 28;7:6815. doi: 10.1038/s41598-017-07039-5 (PMC5533789; doi:10.1038/s41598-017-07039-5)
Supplement: Supplementary file 5 — Table S5 [file 41598_2017_7039_MOESM5_ESM.xls]

## Sheet: Sheet0
© 2000-2017 QIAGEN. All rights reserved.
Upstream Regulator	Expr Fold Change	Molecule Type	Activation z-score	Flags	p-value of overlap	Target molecules in dataset	Mechanistic Network
TNF		cytokine	-4.092		2.24e-62	A2M,ACKR3,ACP5,ACTA1,ACTA2,ADAM8,ADGRG6,ADM,ANGPTL4,ANXA1,APP,ARC,ARHGEF17,ARID5B,AXIN2,B2M,BAMBI,BCL2L11,BCL3,BCL6,BHLHE40,BMP2,BMP4,BST2,C1QTNF1,CABP1,CASP7,CAV1,CCL3,CCL4,CD14,CD36,CD44,CD55,CD83,CDH2,CDH3,CDK5R1,CEBPD,CERS6,CHI3L2,CHST2,CISH,CLDN11,CLU,COL1A2,COL27A1,COL3A1,CPT1A,CRYAB,CTSS,CXCL1,CXCL2,CXCL8,CYP19A1,CYP26B1,CYYR1,DCN,DDX58,DEFB4A/DEFB4B,DUSP4,DUSP5,EFHD2,EFNB2,EGLN3,EIF2AK2,E…	447 (16)
TGFB1	-16.165	growth factor	-8.158		4.47e-59	ACTA1,ACTA2,ACTN1,ADAM19,ADGRG2,ADM,AHNAK,AIF1L,ANGPTL4,ANKRD1,APP,ARID5B,ARNT2,AXL,B2M,BAMBI,BCL2L11,BCL3,BCL6,BHLHE40,BMF,BMP2,BMP4,C1QA,C1QB,C1QC,CADM1,CALD1,CAV1,CCL3,CCL4,CD14,CD36,CD44,CD55,CD68,CD72,CD83,CDH2,CDK5R1,CDKN1C,CDKN2B,CLU,COL12A1,COL18A1,COL1A2,COL3A1,COL4A1,CRMP1,CTSH,CTSS,CXCL1,CXCL2,CXCL8,CYP19A1,DAB2,DAPK1,DCN,DKK3,DPYSL3,DUSP4,ELF4,ELK3,ENPP1,EPHA2,EPHB2,ERF,ETS1,F3,FABP5,…	492 (22)
IFNG		cytokine	-1.13	bias	2e-52	A2M,ABCB1,ACTA2,ADGRG2,ADM,AGRN,AIF1L,ANGPTL4,APP,ARC,ARG2,ARNT2,B2M,BACH1,BATF2,BCL2L11,BCL3,BMF,BST2,C1QA,C1QB,C1QC,CALB1,CASP7,CAV1,CCL3,CCL4,CD14,CD36,CD44,CD55,CD68,CD72,CD74,CD83,CDK5R1,CDKN2B,CEBPD,CERS6,CHI3L2,CISH,CMPK2,COL1A2,COL5A2,CORO1A,CTSH,CTSS,CXCL1,CXCL2,CXCL8,DAPK1,DDX58,DEFB1,DEFB4A/DEFB4B,DTX3L,DUSP5,EFNB2,EGLN3,EIF2AK2,ETS2,F11R,F3,FABP5,FBLN1,FCER1G,FGF2,FHL2,FLRT2,FLT1,FN1,…	419 (17)
beta-estradiol		chemical - endogenous mammalian	-2.622		1.43e-49	A2M,ABCB1,ACKR3,ACP5,ACTA1,ACTA2,ADAMTS1,ADGRG2,ADM,AGRN,ANXA1,ANXA3,APOD,APP,ARC,ARID5B,ARNT2,ATXN3,BCL2L11,BCL6,BHLHE40,BMP2,BMP4,BMPR1B,C1QTNF6,CALB1,CAP2,CARTPT,CAST,CAV1,CCL4,CD14,CD44,CD55,CD74,CDH2,CDK5R1,CDKN1C,CDKN2B,CLDN1,CLU,COL1A2,COL3A1,COL4A5,CPM,CPT1A,CRIM1,CSTB,CTSH,CXCL1,CXCL2,CXCL8,CYP19A1,CYP26B1,DBN1,DCLK1,DCN,DEFB1,DEFB4A/DEFB4B,DUSP4,EFNB2,EMP1,EPAS1,EPHA1,ERF,ETS1,F3,FABP3,…	551 (19)
lipopolysaccharide		chemical drug	-5.534	bias	3.05e-49	ABCB1,ACKR3,ACP5,ACTA1,ACTA2,ADM,ANGPTL4,ANXA1,ANXA3,APP,ARC,ARG2,ARL4C,ARVCF,BAMBI,BCL2L11,BCL3,BCL6,BMP2,BMP4,CASP7,CAV1,CCL3,CCL4,CD14,CD36,CD44,CD55,CD74,CD83,CDH2,CDK5R1,CEBPD,CISH,CLDN1,CMPK2,CNNM2,COL12A1,COL1A2,COL3A1,COL4A1,COL5A2,CORO1A,CRYAB,CSTB,CXCL1,CXCL2,CXCL8,DCN,DDX58,DEFB1,DEFB4A/DEFB4B,DHX58,DKK3,DUSP4,DUSP5,EFNB2,EIF2AK2,ELK3,ERF,ETS2,F3,FABP3,FABP4,FABP5,FCER1G,FGF2,FLT1,FN1,…	457 (17)
tretinoin		chemical - endogenous mammalian	-3.977		8.03e-47	A2M,ADM,AHNAK,ANGPTL4,ANXA1,APOD,APP,BAMBI,BCL3,BCL6,BHLHE40,BMP2,BMP4,BMPR1B,C1QA,CALB1,CASP7,CASZ1,CCL3,CCL4,CD14,CD36,CD44,CD68,CD74,CDH6,CDK5R1,CDKN2B,CLDN1,CLDN11,COL1A2,COL3A1,COL4A1,COL4A5,COL9A2,CPT1A,CSRNP1,CTSS,CXCL1,CXCL2,CXCL8,CYP26B1,DAAM2,DAB2,DCN,DDX58,DHX58,DKK3,DPYSL3,DUSP4,EFNB1,EIF2AK2,ELF4,EPHA1,ERRFI1,ETS1,F3,FABP4,FABP5,FCER1G,FGF2,FLT1,FN1,FOSL1,FOSL2,G0S2,GBP4,GRASP,GREM1,…	529 (20)
dexamethasone		chemical drug	-3.994		9.85e-46	ABCB1,ACKR3,ACTA2,ADAMTS1,ADM,AKAP13,ANGPTL4,ANKRD1,ANXA1,APOD,APP,ARG2,ARL4C,ATP11A,AXIN2,B2M,BCL2L11,BCL6,BHLHE40,BMP2,C1QB,CALB1,CAV1,CCL3,CD36,CD44,CD55,CD74,CD83,CDKN1C,CDKN2B,CEBPD,CISH,CMPK2,COL11A2,COL4A1,COL4A5,COL9A2,CRYAB,CXCL1,CXCL2,CXCL8,CYP19A1,DAPK1,DCN,DEFB1,DEFB4A/DEFB4B,DUSP4,DUSP5,EGLN3,ENO2,ENPP1,EPAS1,EPHA1,ERRFI1,F3,FABP4,FABP5,FBLN1,FGD4,FGF2,FLNB,FLRT2,FN1,FOSB,FOSL1,FOSL2…	510 (17)
IL1B	-12.145	cytokine	-4.419	bias	1.94e-43	A2M,ACTA2,ADAM8,ADAMTS1,ADM,ANGPTL4,ANXA1,APP,ARC,B2M,BAMBI,BCL3,BMF,BMP2,BMP4,CABP1,CALB1,CCL3,CCL4,CD14,CD44,CD55,CD74,CD83,CEBPD,CISH,CMPK2,CRYAB,CSRNP1,CTSS,CXCL1,CXCL2,CXCL8,CYP19A1,DAB2,DCN,DEFB4A/DEFB4B,DUSP5,EGLN3,ENPP1,EPAS1,ERRFI1,ETS2,F3,FABP5,FGF2,FLT1,FN1,FOSB,FOSL1,G0S2,GADD45A,GADD45B,GAS6,H19,HAS2,HBEGF,HERC5,HMGA1,HSD11B1,ICAM1,IFI16,IFIT1,IFIT3,IFRD1,IGFBP3,IGFBP5,IL10RA,IL18,IL…	418 (15)
STAT3	-2.481	transcription regulator	-4.414	bias	1.15e-39	A2M,ACTA2,ADM,AHSP,ANGPTL4,ARG2,BCL2L11,BCL3,BCL6,BMF,BST2,CASP7,CCL4,CD74,CD83,CDH2,CDKN2B,CEBPD,CMPK2,COL1A2,COL3A1,CXCL2,CXCL8,EIF2AK2,EPAS1,F3,FCER1G,FGF2,FLT1,FN1,FSCN1,GADD45A,GBP5,HAS2,HERC5,HERC6,ICAM1,IFI16,IFI27,IFI30,IFI35,IFI44,IFI6,IFIH1,IFIT1,IFIT2,IFIT3,IFIT5,IFITM2,IFITM3,IGFBP5,IL1B,IL1RN,IL6ST,IRF1,IRF7,IRF9,ISG15,ISG20,ITGAV,ITGB2,JAG1,KLF4,LCAT,LIF,LTF,MAF,MAP2,MMP2,MX1,MX2,MY…	372 (19)
PRL		cytokine	1.649	bias	2.42e-37	A2M,ANXA3,APP,B2M,BCL6,BST2,CAV1,CEBPD,CISH,CLU,CMPK2,COL1A2,COL3A1,CTSH,CTSS,DCN,DDX58,DHX58,DTX3L,EIF2AK2,EPSTI1,FN1,GPNMB,HERC5,HERC6,IFI35,IFI44,IFI44L,IFI6,IFIH1,IFIT1,IFIT3,IFIT5,IGF2,IGFBP3,IGFBP5,IRF1,IRF7,IRF9,ISG15,LY6E,MFGE8,MX2,MYC,OAS2,PARM1,PARP10,PARP12,PARP14,PDK4,PDPN,PIM1,PLAT,PNPT1,PTGFR,RASD1,RSAD2,SAMD9,SDC1,SFRP2,SOCS2,SOCS3,SP100,SP110,SPP1,STAR,STAT1,TDRD7,TGFB1,TIMP1,TMEM…	336 (17)
IFNA2		cytokine	5.382	bias	6.75e-36	ANXA1,B2M,BST2,CAV1,CDKN2B,CISH,CMPK2,DDX58,EGLN3,EIF2AK2,ENPP1,FGF2,GBP4,HBEGF,HERC5,HERC6,IFI16,IFI27,IFI35,IFI44,IFI44L,IFI6,IFIH1,IFIT1,IFIT2,IFIT3,IFIT5,IFITM2,IFITM3,IFNAR2,IL1B,IRF1,IRF7,IRF9,ISG15,ISG20,LY6E,MT2A,MX1,MX2,MYC,NPDC1,NPTX2,NT5E,OAS2,PARP12,PARP9,PLAT,RSAD2,SAMD9,SDC1,SEPT4,SOCS2,SOCS3,SP100,SP110,STAT1,TAP1,TDRD7,TREX1,TRIM14,TRIM21,UBA7,UBE2L6,USP18,XAF1,ZBP1	321 (16)
TP53		transcription regulator	-3.393		2.8e-33	A2M,ABAT,ABCB1,ACTA2,ACTN1,ADAM8,ADGRE5,AEN,ANXA1,ANXA3,APP,ASL,ASTN2,ASXL1,AXIN2,BCL2L11,BCL3,BHLHE40,BMF,C1QC,CARD10,CAV1,CCL4,CD44,CDH3,CERS6,CLU,COL18A1,COL1A2,COL3A1,COL4A1,COL5A2,COQ8A,CRYAB,CSNK1D,CSTB,CTSH,CXCL1,CXCL8,CYP19A1,CYP26B1,DAPK1,DKK3,DUSP4,DUSP5,ELF4,EPHA2,F11R,F3,FABP3,FABP4,FAM196A,FGF2,FHL2,FLRT2,FN1,FOSL1,FSTL3,FYN,FZD7,GADD45A,GADD45B,GAS1,GAS6,GATM,GLRX,GSN,H19,H2AFY2,HAS…	466 (18)
PD98059		chemical - kinase inhibitor	5.718	bias	2.86e-31	ACTA2,ANKRD1,ANXA1,ATP2A1,BATF2,BCL2L11,BCL6,BMP2,CAV1,CCL3,CCL4,CD14,CD36,CD44,CD55,CD74,CD83,CDH2,CDH3,CDK5R1,CDKN2B,CEBPD,CLU,COL1A2,COL3A1,COL4A1,CTSH,CXCL1,CXCL2,CXCL8,DEFB4A/DEFB4B,DUSP4,DUSP5,EMP1,ENO2,EPAS1,ERRFI1,ETS1,F3,FABP4,FGF2,FN1,FOSB,FOSL1,FSHB,GADD45A,HAS2,HBEGF,ICAM1,IGF2,IGFBP3,IL1B,IL1RN,INSR,ITGAV,ITGB2,KRT8,LAMA5,LPL,MGLL,MMP2,MYC,MYCN,MYH11,NGF,OSMR,PDGFA,PDGFB,PIM1,PLAT,PL…	390 (18)
poly rI:rC-RNA		biologic drug	-1.285	bias	9.09e-31	AFAP1,AGRN,ANXA1,ARID5A,ASB13,AXL,B2M,BST2,CASP7,CCL3,CCL4,CD14,CD36,CD44,CD74,CD83,CDH2,CEBPD,CXCL1,CXCL2,CXCL8,DDX58,DEFB1,DEFB4A/DEFB4B,DHX58,DUSP5,EIF2AK2,FGF2,FN1,GADD45B,ICAM1,IFI16,IFI27,IFIH1,IFIT1,IFIT2,IFIT3,IFIT5,IFITM3,IL10RA,IL1B,IRF1,IRF7,IRF9,ISG15,ISG20,ITGA5,KLF4,LIF,LPL,LTF,LY6E,MB21D1,MMP2,MX1,MYC,NFKBIA,NR4A2,OAS2,OLR1,PIM1,PLAUR,PSMB9,RELB,RGS1,RSAD2,SDC4,SERPING1,SNAI2,ST8SI…	351 (17)
SB203580		chemical - kinase inhibitor	3.646	bias	2.26e-30	ACTA2,ANXA1,ANXA3,BCL2L11,BMP2,BMP4,BST2,CCL3,CCL4,CD55,CD83,CDH2,CDK5R1,CEBPD,COL1A2,COL3A1,CXCL1,CXCL8,CYP26B1,DEFB4A/DEFB4B,EIF2AK2,ETS2,F3,FABP3,FLT1,FN1,FOSB,GADD45A,GLRX,ICAM1,IFI27,IFI35,IFIT1,IFIT2,IFIT3,IFIT5,IGFBP3,IL18,IL1B,IL1RN,IRF7,ISG15,ISG20,LIMS1,LMO2,MMP2,MSTN,MX1,MYC,MYH11,NPR1,PDGFA,PDGFB,PLAT,PLAUR,POSTN,RGS7,RUNX1,RUNX2,SERPINE1,SERPING1,SGK1,SOCS3,SOD3,SPP1,STAR,STAT1,STC2,…	417 (18)
fluticasone propionate		chemical drug	-3.465		4.62e-30	ADM,ANGPTL4,C1QB,CD36,CD74,CD83,CXCL1,CXCL2,CXCL8,DCN,DEFB4A/DEFB4B,EMP1,FABP4,FSCN1,GADD45B,GAL,GBP5,HSD11B1,IFI27,IFIT1,IL1B,IL1RN,IRS2,KLF9,LPL,MERTK,MFGE8,MMP19,MT1A,MT2A,MX1,OAS2,OLFML2B,OLR1,PCOLCE2,PDK4,PLAC8,RCAN1,S100A8,SDC4,SELENOP,SERPINB2,SERPINE1,SLC16A6,SPP1,STAT1,TAP1,TBC1D16,TGFB1,THBS1,TIMP1,TIMP3,TSC22D1	396 (19)
forskolin		chemical toxicant	-3.983	bias	7.09e-30	ACP5,ACTA1,ACTA2,ACTN1,ADAMTS1,ADCYAP1,AKAP13,APP,ARC,ARL4C,BCL2L11,BCL3,BHLHE40,CAP2,CARD10,CARTPT,CD14,CD44,CD55,CD68,CDH2,CDKN1C,CDKN2B,CEBPD,CERK,CLU,COL18A1,CYP19A1,DAB2,DAPK1,ELL2,FN1,FOSB,FOSL1,FOSL2,FSHB,GADD45A,GADD45B,GAL,GPRC5B,H19,HAS2,HSD11B1,ICAM1,IGF2,IGFBP3,IGFBP5,IL1B,IRS2,KITLG,KLF4,KRT18,LTF,MAP2K3,MFGE8,MMP19,MMP23B,MYC,NDP,NFKBIA,NGF,NPTX2,NPY1R,NR4A2,NT5E,PCSK1,PDK4,PDLIM3,P…	385 (21)
HRAS		enzyme	-1.049		8.36e-30	A2M,ACTA1,ADGRE5,ADM,ANXA3,APP,B2M,BCL2L11,BMP4,C1QC,CALD1,CAPG,CAV1,CD44,CDH3,CDKN2B,CEBPD,CISH,CLU,COL18A1,COL1A2,COL3A1,COL4A1,COL5A2,CPT1A,CTSS,CXCL1,CXCL8,ELK3,ENPP1,ETS1,FABP3,FGF2,FLRT2,FN1,FOSB,FOSL1,FOSL2,FSTL3,GAS6,GSN,H2AFY2,HAS2,ICAM1,IFI30,IFITM2,IGF2,IGFBP5,IL1B,ITGA5,ITGAV,KRT18,LRRC17,LSP1,MAOB,MAP3K8,MFGE8,MMP2,MMP23B,MUC13,MYC,MYCN,MYH11,NEXN,NFKBIA,NID2,NRP1,PDGFA,PDLIM5,PLAUR,…	388 (21)
PDGF BB		complex	-4.663	bias	5.91e-29	ACKR3,ACTA2,ADM,ARG2,BCL3,BHLHE40,BMP4,CALD1,CD44,CEBPD,COL3A1,CRYAB,CXCL2,CXCL8,DAB2,DCN,DUSP5,ENPP1,ETS1,ETS2,F3,FHL2,FLT1,FN1,FOSB,FOSL1,FOXS1,GADD45A,GFPT2,GREM1,H19,HBEGF,IGF2,IL1B,ITGA5,LGALS3,LIF,LMNA,MAFK,MAP2,MMP2,MYC,MYH11,NEXN,NOX4,NPR3,NR4A2,OLR1,PDGFA,PIM1,PLAT,PLK2,POSTN,RGS1,RND3,SCD,SERPINE1,SGK1,SOCS3,SPHK1,STAT3,SYK,SYNE1,TAGLN,TGFB1,THBS1,TIMP1,TNFAIP3,TNFRSF12A,TRIB1	444 (20)
LY294002		chemical - kinase inhibitor	6.128	bias	9.94e-29	ABCB1,ACKR3,ACTA2,ADAMTS1,BCL2L11,BCL6,BHLHE40,BMP2,CD14,CD36,CD44,CD74,CD83,CDK5R1,CDKN2B,COL1A2,CXCL1,CXCL2,CXCL8,CYP19A1,DEFB4A/DEFB4B,DUSP4,EFNB2,EPAS1,ETS1,ETS2,F3,FGF2,FLRT2,FLT1,FN1,FOSB,FOSL1,GPR137B,HAS2,HBEGF,HOXD4,ICAM1,IGF2,IGFBP2,IGFBP3,IGFBP5,IL1B,IL1RN,INSR,IRF1,IRS2,ISG20,ITGAV,LAMB3,LIF,LMNA,LOC102724428/SIK1,MAF,MAP2,MAP3K8,MMP2,MT2A,MYC,MYH11,NDRG1,NFKBIA,NPTX1,NR4A2,NTS,PIM1,P…	470 (18)
MAPK1		kinase	-4.562		1.18e-28	ARG2,ARSB,ATP2A1,BST2,CAV1,CCL4,CDH2,CDK5R1,CHST2,CISH,CXCL8,DAB2,DDX58,EGLN3,EIF2AK2,EMP1,FHL2,FN1,FOSB,GBP5,GNG2,HERC5,HIC2,IFI16,IFI27,IFI35,IFI44,IFI6,IFIH1,IFIT1,IFIT2,IFIT3,IFIT5,IFITM3,IL1B,IL1RN,IRF7,IRF9,ISG15,ISG20,ITGAV,LGALS3,LIF,LMNA,MAOB,MAPK13,MMP2,MX2,NRP1,NT5E,OAS2,PARP12,PDGFB,PDLIM3,PITX2,PRSS12,PSMB9,SFRP2,SLC4A7,SOCS2,SP100,SP110,SPP1,STAT1,TAP1,TDRD7,TNFRSF1B,TRIM14,TRIM21,T…	364 (21)
FGF2	-3.233	growth factor	-3.949	bias	3.37e-28	ACTA2,ANGPTL4,ARC,BCL6,BMP4,CALB1,CAV1,COL1A2,COL3A1,CRYAB,CXCL2,DCN,EFNB2,ENPP1,EPAS1,ERRFI1,ETS1,F3,FABP4,FGF2,FLT1,FN1,FOSL1,FOXO4,GADD45A,GPNMB,GREM1,HAS2,HBEGF,ICAM1,IGF2,IGFBP2,IGFBP3,IGFBP5,IL1B,ITGA5,LEF1,LMNA,MMP2,MYC,NOG,NR4A2,PDGFA,PDGFB,PITX2,PLAT,PLAUR,RUNX1,RUNX2,S100A4,S100A8,SCD,SCG2,SDC1,SERPINE1,SFRP1,SNAI2,SOCS3,SOX9,SPHK1,SPP1,ST3GAL1,ST3GAL4,STAR,TAGLN,TGFB1,TGFB2,THBS1,TIMP1…	420 (22)
Cg		complex	-5.224	bias	4.06e-28	ABCB1,ACTA2,ADAMTS1,ADCYAP1,ADM,B2M,BHLHE40,BMP2,CDH2,CEBPD,CLDN11,CLU,CXCL8,CYP19A1,EFNB2,ELK3,EMP1,EPAS1,FABP4,FABP5,FJX1,FYN,G0S2,GAL,GAS1,GPC1,HAS2,HMGA1,HSD11B1,ICAM1,IFIT3,IGFBP2,IGFBP3,IL1B,IRS2,ITGAV,KLF4,LIF,LIMCH1,MAF,MARCH3,MMP19,MMP2,NPR1,NPR3,NR2F1,NRP1,PLAT,PLAUR,PODXL,PRSS2,PTGFR,PTX3,RNF130,RUNX1,RUNX2,S100A6,SDC1,SDC4,SFRP4,SLC4A4,SPP1,SRXN1,ST8SIA4,STAR,STC1,STEAP1,TENM4,TGFB2,T…	491 (20)
U0126		chemical - kinase inhibitor	5.411	bias	1.93e-27	ABCB1,ACKR3,ACTA2,ANGPTL4,ARC,ARG2,AXIN2,BCL2L11,BHLHE40,CACNB3,CAV1,CCL3,CCL4,CD36,CD44,CDK5R1,CEBPD,COL4A1,CXCL1,CXCL2,CXCL8,CYP19A1,DAB2,DUSP4,DUSP5,ELL,EMP1,EPHA2,ERRFI1,ETS1,F3,FABP4,FGF2,FN1,FOSB,FOSL1,G0S2,GADD45B,GFPT2,GSN,HBEGF,ICAM1,IDUA,IL1B,IRF1,ITGA5,KDM6B,LIF,LPL,MMP2,MYC,NR4A2,OSMR,PER2,PLAUR,PLK2,PNMT,POSTN,PRELP,REN,RND3,RUNX1,RUNX2,SERPINB2,SERPINE1,SGK1,SIRPA,SNAI2,SOCS3,SOX9,S…	435 (19)
APP	-2.333	other	-0.313		3.28e-27	ACTA1,ACTA2,ADCYAP1,AMPH,APP,ARC,AXIN2,AXL,BCL2L11,BMF,BMP4,CALB1,CAST,CCL3,CCL4,CD44,CD68,CD74,CDH2,CDH3,CDK5R1,CLDN1,CLU,CMPK2,COL18A1,CXCL1,CXCL2,CXCL8,CYP26B1,DBN1,DCN,DDX58,DNM1,ENO2,EPAS1,EPHB2,ETS2,FABP3,FGF2,FN1,FOSB,FYN,FZD7,GBP4,GNG2,GPC1,H19,HBZ,HERC6,HIPK2,HIST1H2BD,HMGA1,ICAM1,IFI16,IFI35,IFIH1,IFIT2,IGF2,IGFBP2,IGFBP5,IL18,IL1B,IL6ST,INSR,IRF1,IRF7,IRS2,ISG20,LCAT,LEF1,LGALS3,LRP5,M…	488 (19)
Vegf		group	-7.307	bias	9.64e-27	A2M,ABCB1,ACKR3,ACTA2,ADAMTS1,AKAP13,ANGPTL4,ARHGEF17,AXIN2,BCL2L11,BMP2,C1QTNF1,CALB1,CD44,CLDN1,CRYAB,CXCL1,CXCL8,CYYR1,DUSP4,DUSP5,EFNB2,EMP1,ETS1,F3,FABP4,FGF2,FLT1,FN1,FOSB,FOSL1,GPRC5B,HBEGF,HOPX,ICAM1,IGFBP3,IL18,IL6ST,IRF1,ISG20,KIAA1671,KITLG,LEF1,LPAR1,LRIG1,MAOB,MAP2K3,MAP3K8,MID1,MMP2,MYC,MYCN,NDP,NID2,NR4A2,NRCAM,NRP1,OSMR,PADI1,PCDH10,PDE7B,PDGFA,PLAUR,PTPN5,PVR,RCAN1,RGCC,RNF125,SE…	344 (20)
CTNNB1		transcription regulator	-5.023	bias	2.68e-26	ABCB1,ACTA2,ADGRG2,AGRN,AKAP13,ANXA1,APOD,APP,AXIN2,BAMBI,BCL2L11,BHLHE40,BMF,BMP2,BMP4,CADM1,CASP7,CCL3,CD44,CD99,CDH2,CDKN2B,CLU,COL27A1,COL4A1,COL4A5,CTHRC1,CXCL8,CYP19A1,ENO2,ENPP1,EPHB2,FABP4,FCER1G,FN1,FOSL1,FSHB,FSTL3,FZD7,GADD45B,GPR137B,GRAMD4,GREM1,HES7,IFIT1,IGF2,IGFBP2,IGFBP5,IL1B,ITGB2,LAMB1,LEF1,LFNG,LGALS3,LIMD2,LMNA,LMO2,LPL,LSP1,LY6E,MFGE8,MMP15,MMP2,MMP23B,MYC,MYCN,NCAM1,NPTX1,N…	416 (20)
IFNL1		cytokine	4.764	bias	3.44e-26	BST2,CD83,CXCL8,DDX58,EIF2AK2,HERC5,HERC6,IFI27,IFI35,IFI44,IFI44L,IFI6,IFIH1,IFIT1,IFIT2,IFIT3,IFIT5,IFITM3,IRF9,ISG15,ISG20,MX1,OAS2,PSMB9,RSAD2,SAMD9,SP100,SP110,STAT1,TDRD7,TMEM140,TRIM14,UBE2L6,USP18	394 (16)
AGT		growth factor	-5.716	bias	9.67e-26	ACTA1,ACTA2,ADM,ANXA3,ASL,BACH1,CAV1,CCL4,CD36,CD44,COL11A2,COL1A2,COL3A1,COL4A1,CTSS,CXCL2,CXCL8,CYP19A1,DAB2,EFNB2,ELMSAN1,ERRFI1,ETS1,F3,FGF2,FLT1,FN1,GSTA3,GSTA5,HAS2,HBEGF,ICAM1,IGFBP3,IGFBP5,IL18,IL1B,IL6ST,INSR,ITGA5,ITGAV,JAG1,KITLG,LAMB1,LIF,LIMD2,MAP2,MMP2,MYC,NDRG1,NGF,NOX4,NPR3,NR4A2,OLR1,PDGFA,POSTN,PTGFR,RCAN1,REN,SERPINB2,SERPINE1,SGCD,SGK1,SMAD7,SOCS3,SOD3,SOX4,SPP1,STAR,STC1,TGFB…	435 (19)
Tgf beta		group	-4.61	bias	1.3e-25	ACTA2,ADGRE5,ANGPTL4,BACH1,BAMBI,BHLHE40,CCL3,CCL4,CDH2,CDKN2B,CLU,COL1A2,CXCL2,CXCL8,DAB2,DCN,FGF2,FN1,FSCN1,GADD45B,GREM1,IGFBP3,IGFBP5,IL1B,ITGA5,JAG1,KDM6B,LCAT,LIF,MAF,MAFK,MMP11,MMP2,MYC,MYCN,NEDD9,NOX4,NR4A2,PDGFA,PDGFB,PLAT,PMEPA1,POSTN,RUNX1,RUNX2,RUNX3,SERPINE1,SMAD7,SNAI2,SOCS3,SPP1,TAGLN,TGFB1,TGFBI,TIMP1,TIMP3	376 (15)
JUN		transcription regulator	-4.28	bias	5.49e-25	A2M,ABCB1,ACP5,ANXA1,APP,AXL,BCL2L11,BCL3,CAV1,CD14,CD44,CD68,CDK5R1,CLU,COL1A2,CXCL1,CXCL8,CYP19A1,DUSP5,F3,FABP4,FGF2,FN1,FOSL1,FSHB,GAS6,GSTA5,HMGA1,ICAM1,IFI16,IGFBP2,IGFBP3,IL1B,IRS2,ITGAV,LGALS3,LIF,LMNA,LPAR1,MAF,MAOB,MMP2,MT2A,MYC,NCAM1,NFKBIA,NGF,NRCAM,NTS,PARVA,PCSK1,PKIB,PLAUR,PTPN6,PTPRN,PTX3,RELB,RUNX2,SCD,SDC1,SERPINB2,SERPINE1,SGK1,SMAD7,SNAI2,SOCS3,SPHK1,SPP1,STAR,STAT1,SVIL,SYK,T…	414 (18)
NFKBIA	-8.914	transcription regulator	-1.743		6.95e-25	A2M,ACKR3,ADGRE5,ANKRD1,ATP11A,AXL,BCL3,BMP2,CARD10,CDH3,CEBPD,CHI3L2,CLU,COL1A2,COL3A1,COL5A2,CRYAB,CXCL1,CXCL2,CXCL8,DCN,F3,FGF2,FHL2,FN1,FSCN1,FZD7,GADD45A,GADD45B,HMGA1,ICAM1,IFI16,IFI6,IGF2,IL1B,IL1RN,IRF1,ISG15,ITGAV,KRT18,KRT8,LAMA5,LIF,LY6E,MFGE8,MMP15,MYC,NFKBIA,NGF,PCDH7,PDGFA,PIM1,PLAT,PMEPA1,PTX3,RASA3,RCAN1,RELB,S100A8,SDC1,SDC4,SERPINB2,SFRP1,SGK1,SOCS3,SOD3,SOX9,TFCP2L1,TGFB1,TGFB2…	435 (17)
ERBB2		kinase	-3.042	bias	7.34e-25	ACTA1,ACTA2,ADAM19,ADAM8,AHNAK,ANGPTL4,BCL3,BHLHE40,CADM1,CCL4,CD36,CDH2,CDH3,CDKN2B,CHD7,CHST2,CLEC3B,CLU,COL18A1,COL3A1,COL4A1,COL5A2,CXCL8,DHH,ELK3,ELL2,EMP1,EPHB2,EPSTI1,FAM134B,FLT1,FN1,FSCN1,FSTL3,GAS6,GPC1,H19,HAS2,HBEGF,HEPH,HES7,HSD17B11,IGF2,IGFBP3,IGFBP5,IL1B,IL6ST,ITGA5,JAG1,KLF4,LAMB1,LGALS3,MAP2K3,MAPK13,MGAT5,MMP11,MYC,MYCN,NDRG1,NDRG4,NEDD9,NOX4,NPTX2,NRP1,PDCD4,PDK4,PLAC8,PLAT,PL…	401 (20)
IFNB1		cytokine	3.991	bias	2.37e-24	AXL,BHLHE40,BST2,CCL3,CCL4,CD14,CD83,CDH2,CMPK2,COL12A1,CRYAB,CXCL2,CXCL8,DDX58,DEFB1,DHX58,DKK3,EIF2AK2,FGF2,GAS1,GBP4,GBP5,HERC5,IFI16,IFI27,IFI6,IFIH1,IFIT1,IFIT2,IFIT3,IFNAR1,IL1B,IRF1,IRF7,IRF9,ISG15,ISG20,ITGAV,LAMB1,MMP2,MX1,MYC,NID2,NPTX1,OAS2,PARP12,PDK4,RND3,RSAD2,SERPINB2,STAT1,THBS1,THBS2,TIMP1,TRIM21,UBA7,USP18,XAF1,ZBP1	297 (17)
phorbol myristate acetate		chemical drug	-7.689	bias	2.38e-24	ABCB1,ADAM8,ADAMTS1,ADM,ANGPTL4,ANXA1,APP,AXL,CAPG,CAV1,CCL3,CCL4,CD14,CD36,CD44,CD55,CD68,CDK5R1,CDKN2B,CERK,CLDN1,CXCL2,CXCL8,CYP19A1,DAB2,DEFB4A/DEFB4B,DUSP5,EFNB2,EIF2AK2,EPHA2,ERRFI1,ETS1,ETS2,F3,FCER1G,FGF2,FLT1,FOSB,FOSL1,FOSL2,FSHB,FSTL3,GAL,GPC2,GSTA5,H19,HAS2,HBEGF,HMGA1,HSD11B1,ICAM1,IFI35,IGF2,IGFBP2,IGFBP3,IGFBP5,IL18,IL1B,IL1RN,IRF1,IRF7,ISG15,ITGB2,KLF2,KLF4,LAMB3,LIF,LPL,MAF,MAOB,…	470 (18)
IGF1		growth factor	-4.222	bias	4.29e-24	A2M,ACTA1,ACTA2,ADM,APP,ATP2A1,BCL2L11,BHLHE40,BMP2,BMP4,C1QA,CCL4,CD44,CEBPD,CISH,CLU,COL3A1,CXCL8,CYP19A1,DCLK1,DEFB4A/DEFB4B,EFNB2,EIF2AK2,EPAS1,F3,FABP4,FN1,FOSB,HMGA1,HSD11B1,ICAM1,IFITM3,IGF2,IGFBP2,IGFBP3,IGFBP5,IL18,IL1B,INSR,IRS2,ITGA5,ITGAV,LPL,MMP2,MSTN,MYC,MYCN,MYH11,NCAM1,NFKBIA,NOG,NOX4,OSMR,PIM1,PLAUR,PSMB9,PYY,RUNX2,SCD,SERPINE1,SNAI2,SOCS3,SPP1,STAR,TAP1,TGFB1,TGFBI,THBS1,TNFRSF1…	469 (20)
IL6		cytokine	-4.663	bias	5.79e-24	A2M,ADAMTS1,ADGRE5,AHNAK,ANXA1,APP,ARL4C,BCL2L11,BCL3,BCL6,BMP2,BST2,CASP7,CCL4,CD14,CD36,CD44,CD68,CD74,CD83,CDKN2B,CEBPD,CISH,CLU,COL3A1,CXCL1,CXCL2,CXCL8,CYP19A1,DCN,DEFB4A/DEFB4B,ENO2,ETS2,F3,FGF2,FGF23,FN1,FSCN1,GADD45A,GADD45B,GAL,GLRX,GREM1,HOMER3,ICAM1,IFI16,IFIT1,IFIT2,IFITM3,IGF2,IGFBP3,IGFBP5,IL17D,IL1RN,IL6ST,IRF1,IRF9,ITGAV,KRT18,KRT8,LCAT,LIF,LPL,LTF,MAF,MAP2,MERTK,MMP2,MYC,NFKBIA,N…	480 (17)
cycloheximide		chemical reagent	0.892		5.99e-24	ABCB1,ADCYAP1,ADM,APP,B2M,CAV1,CCL4,CD44,CD55,CEBPD,CXCL1,CXCL2,CXCL8,CYP19A1,FGF2,FN1,FOSB,FOSL2,FSHB,GADD45A,GADD45B,GRASP,HBEGF,HSD11B1,ICAM1,IFIT1,IGF2,IGFBP2,IGFBP5,IL1B,IL1RN,IRF7,IRS2,ISG20,KDM6B,LPL,MMP11,MMP19,MMP2,MYC,MYCN,NFKBIA,OLR1,PDGFA,PDGFB,PDIA2,PLAT,PLAUR,PNMT,PTX3,RCAN1,RELB,RSAD2,RUNX2,S100A8,SCD,SELP,SERPINB2,SERPINE1,SOCS3,SPP1,STAR,TGFB1,TGFBR2,THBS1,TIMP1,TNFAIP3,TNFAIP6	443 (18)
ESR1		ligand-dependent nuclear receptor	-0.727		9.25e-24	ABCB1,ACKR3,ADGRG6,AHNAK,AKAP13,ANXA3,ARHGEF7,ATP11A,AXIN2,BCL2L11,BCL6,BMP2,BMP4,C1QTNF6,CALB1,CALD1,CAP2,CAV1,CCL4,CD55,CD83,CDK5R1,CDKN1C,CDKN2B,CEBPD,CHST2,CLDN1,COL5A2,CPM,CRIM1,CTSS,CXCL1,CXCL8,CYP19A1,CYP26B1,DAB2,DLG5,DUSP4,DUSP5,EFNB2,FBLN1,FOSB,FOSL1,FOSL2,FOXO4,FSHB,GADD45B,GAL,GLRX,GREM1,GSN,GSTA5,H19,HBEGF,HIPK2,HOMER3,HOXD11,ICAM1,IFI27,IFI44,IFI44L,IFI6,IFITM2,IFITM3,IFRD1,IGF2,IGF…	480 (21)
OSM		cytokine	-3.173		1.13e-23	A2M,ACTA2,ADAMTS1,ADGRG6,ANXA1,ANXA3,ARL4C,B2M,BAMBI,BHLHE40,CDH2,CDH3,CEBPD,CHI3L2,COL1A2,COL3A1,CPM,CTSH,CXCL1,CXCL2,CXCL8,CYP19A1,DAPK1,DEFB4A/DEFB4B,EPHA1,EPHB2,ETS2,F3,FGF2,FN1,GPNMB,HBEGF,HSD11B1,ICAM1,IFI35,IL18,IL1B,IL6ST,IRF1,IRF7,IRF9,ISG20,JAG1,JMJD1C,LIF,MAP2,MGLL,MMP2,MT2A,MX1,MYC,NEDD4L,NUAK1,OSMR,PDCD4,PDGFA,PDLIM5,PDPN,PITX2,PSMB9,PTPN21,RAB31,RUNX1,S100A12,S100A8,SELP,SERPINB8,SE…	344 (18)
progesterone		chemical - endogenous mammalian	-4.393		2.12e-23	ABCB1,ACP5,ACTA1,ACTA2,ADAMTS1,ADCYAP1,ADM,APOD,BCL6,BHLHE40,BMP2,CADM1,CAV1,CDH2,CDKN2B,CEBPD,CRYAB,CXCL8,CYP19A1,ELL2,ENPEP,ENPP1,EPAS1,ERRFI1,F3,FLT1,FN1,GAL,GAS6,GSTA3,H19,HBEGF,HOPX,HSD11B1,HUNK,ICAM1,IGFBP2,IGFBP3,IGFBP5,INSR,IRS2,ISG20,ITGA5,KLF9,LAMB3,LGALS3,LIF,LMO7,LPL,LTF,MAP2K3,MMP2,MT2A,MYC,MYCN,NCAM1,NDRG1,NEDD9,NFKBIA,NPY1R,NRP1,PARM1,PDGFA,PDPN,PER2,PLK2,POSTN,PRSS23,PTX3,RELN,S10…	436 (22)
IFN Beta		group	4.216	bias	2.12e-23	BST2,CCL3,CD74,CD83,CXCL1,CXCL8,DDX58,EIF2AK2,ENPEP,FN1,HERC5,IFI16,IFI27,IFI35,IFI44,IFI6,IFIH1,IFIT1,IFIT2,IFIT3,IFNAR2,IL1B,IL1RN,IRF1,IRF7,IRF9,ISG15,MX1,MX2,MYC,OAS2,PNPT1,RSAD2,SLC16A6,SNAPC1,STAT1,TGFB1,TRIM14,USP18,XAF1,ZBP1	306 (16)
Interferon alpha		group	2.268	bias	2.98e-23	ADAM19,APOL3,AXL,B2M,BCL3,BCL6,BMP4,BST2,CCL3,CD83,CISH,CXCL1,CXCL2,CXCL8,DDX58,DEFB1,DHX58,EIF2AK2,F3,FOSL2,ICAM1,IFI16,IFI27,IFI35,IFI6,IFIH1,IFIT1,IFIT2,IFIT3,IFITM2,IFITM3,IFNAR1,IFNAR2,IL10RA,IL1B,IL1RN,IL6ST,INSR,IRF1,IRF7,IRF9,ISG15,ISG20,LIF,MB21D1,MX1,MX2,MYC,NFKBIA,NT5E,OAS2,PIM1,PLAT,PNPT1,PSMB9,RSAD2,SEPT4,SOCS2,SOCS3,SP100,STAT1,STAT3,TAP1,TGFB1,TRIM21,UBE2L6,USP18,ZBP1	343 (16)
NFkB (complex)		complex	-5.801	bias	3.45e-23	A2M,ABCB1,AMPH,ANKRD1,APP,BAMBI,BCL3,BMP2,CALB1,CARD10,CASP7,CCL3,CCL4,CD36,CD44,CD74,CD83,CD99,CEBPD,CLU,COL18A1,COL1A2,CXCL1,CXCL2,CXCL8,DEFB4A/DEFB4B,DUSP5,ELL2,ENPP1,EPAS1,ETS1,F3,FABP5,FGF2,FN1,G0S2,GADD45A,GADD45B,GAS6,GFPT2,HAS2,HERC5,ICAM1,IFNAR2,IGFBP2,IL10RA,IL18,IL1B,IL1RN,IRF1,IRF7,ISG15,ITGAV,JAG1,KDM6B,LIF,LSP1,LTC4S,MAP3K8,MMP2,MSTN,MYC,NCAM1,NFKBIA,NGF,OLR1,PLK2,PSMB9,PTX3,RELB,RS…	421 (15)
KRAS		enzyme	-1.105		3.86e-23	AEN,AGRN,AMPH,AOX1,AXIN2,AXL,B2M,BMP4,CAV1,CD44,CD74,CDH2,CDH3,CLU,COL3A1,COL4A1,CRYAB,CXCL8,DBN1,DCLK1,DUSP4,DUSP5,EIF2AK2,EPHA2,F3,FN1,FOSB,FOSL1,GADD45A,GAS1,GSN,HBEGF,HMGA1,IFI6,IFIT1,IFITM2,IFITM3,IGF2,IGFBP2,IL1B,IRF1,IRF9,ISG15,LAMA5,LAMB3,LEF1,LIF,MMP2,MX1,MX2,MYC,MYCN,NCAM1,NT5E,PARVA,PDIA2,PDPN,PIM1,PLAT,S100A4,SDC4,SERPINB2,SIRPA,SNAI2,SOX9,SP100,SPP1,STAT1,STAT3,TAP1,TGFBR2,THBS1,TNFR…	397 (18)
TWIST1	2.869	transcription regulator	-3.105		4.32e-23	ACTA2,ADAMTS1,APOD,C1QTNF1,CBX2,CD44,CDH2,CLU,CXCL8,DCN,DKK3,DNM1,EFNB2,ETS1,FMOD,FN1,FOSL1,GPC1,GSN,HOXD10,IGFBP5,IL1B,ITGA8,LMNA,MFGE8,MMP2,MXRA8,NCAM1,NT5E,PTPRU,RUNX2,RUNX3,SEMA5A,SNAI2,SPHK1,SPOCK2,SPP1,TGFB1,TGFBI,TGFBR2,THBS2,TIMP3,TNFRSF21	400 (20)
prostaglandin E2		chemical - endogenous mammalian	-3.977		3.77e-22	ACTA2,ADAMTS1,ANGPTL4,APP,ARC,BCL2L11,BMP2,CASP7,CCL3,CCL4,CD14,CD44,CD55,CD83,CEBPD,CNNM2,CXCL1,CXCL8,CYP19A1,DCN,ETS1,FGF2,FLT1,FMOD,FN1,FOSB,FOSL1,FOSL2,FSTL3,HAS2,ICAM1,IGFBP5,IL1B,IL1RN,ITGA5,KLF4,LMNA,MMP19,MMP2,MYC,NEDD9,NFKBIA,NR4A2,NRP1,NT5E,PLK2,RUNX2,S100A8,SOCS2,SOCS3,SPHK1,ST3GAL1,ST3GAL4,STAR,TCF4,TGFB1,THBS1,TNFAIP6,TWIST1	442 (17)
decitabine		chemical drug	-3.929	bias	8.31e-22	ABCB1,AGRN,ANGPTL4,B2M,BCL2L11,BMP4,CADM1,CASZ1,CAV1,CD44,CDH2,CDH3,CDH6,CDKN1C,CDKN2B,CLU,COL1A2,COL3A1,CYP19A1,DAPK1,DEFB1,EIF2AK2,FN1,GADD45B,GLRX,GSN,H19,HBEGF,HIC1,IFI16,IFI27,IFI35,IFIT2,IGFBP2,IGFBP3,IL1B,IRF7,ISG15,ITGAV,JAG1,KLF4,KLK10,KRT18,KRT8,LGALS3,MAF,MAOB,MAT1A,MMP2,MX1,MYC,NDRG1,NFKBIA,NPTX1,NPTX2,PDGFB,PER2,PTPN6,RELN,RPRM,RRAD,RUNX3,S100A2,SFRP1,SGK1,SOCS3,SPP1,STAR,STAT1,SYK,T…	451 (22)
EGF		growth factor	-4.556	bias	1.45e-21	ACTN1,ARC,CAV1,CD44,CEBPD,CISH,CLU,COL1A2,COL3A1,CXCL2,CXCL8,DCN,DUSP4,DUSP5,EFNB2,EPAS1,EPHA2,ERRFI1,ETS1,ETS2,F3,FGF2,FLT1,FN1,FOSB,FOSL1,GADD45A,GAS1,HAS2,HBEGF,ICAM1,IGF2,IGFBP2,IGFBP3,IGFBP5,IL1B,LTF,MMP2,MST1,MYC,MYCN,NCAM1,NGF,NR4A2,NRP1,PDCD4,PDK4,PDPN,PLAT,PLAUR,PTPRN,REN,RUNX1,RUNX2,S100A4,SCD,SCG2,SDC1,SERPINE1,SLC4A7,SNAI2,SOCS3,SOX4,SPHK1,SPP1,ST3GAL1,ST3GAL4,STAR,STAT1,TGFB1,TGFBR2,…	411 (21)
ERK		group	-5.015	bias	3.31e-21	ACP5,ACTN1,ADGRG6,ARG2,BCL2L11,BMF,CAV1,CCL4,CDK5R1,CEBPD,CLU,COL3A1,CXCL2,CXCL8,EIF2AK2,EPHA2,ETS1,FABP4,FGF2,FN1,FOSL1,FOSL2,HBEGF,HMGA1,ICAM1,IFNAR1,IFNAR2,IL1B,ITGB2,JAG1,KRT18,LAMB1,LIF,MAFF,MMP2,MYC,NDRG1,PDK4,RUNX2,S100A12,SERPINB2,SERPINE1,SLC4A7,SNAI2,SOX4,STAT1,THBS1,TIMP1,TRPC3,TUBA1A,VASP	466 (20)
NKX2-3		transcription regulator	-3.23		3.33e-21	ACTA2,ADM,AIF1L,ANGPTL4,BATF2,BMP2,BMP4,CD36,CD68,CENPW,CERK,CMPK2,CRYAB,CSRNP1,CXCL8,DCLK1,DDX58,DHX58,EIF2AK2,FGF2,FLRT2,KLF2,KLF4,LY6E,MAP2,MYH11,NR2F1,PARP10,PARP12,PARP14,PARP9,PNPT1,POSTN,PRSS12,PSMB9,RNF213,SAMD9,SMAD7,SP110,SRPX2,STAT1,TAP1,TIPARP,TRIM21,UBA7,UBE2L6,USP18,XAF1,ZNFX1
PGR		ligand-dependent nuclear receptor	-4.886	bias	4.36e-21	ACP5,ADAMTS1,AKAP13,BCL6,CALD1,CD44,CDKN1C,CEBPD,CYP19A1,ELL2,EPAS1,EPHA1,F3,FN1,GAL,GAS6,H19,HBEGF,ICAM1,IFI27,IGFBP5,IRS2,KLF4,KLF9,KRT18,MAP2K3,MYC,MYCN,NDRG1,NEDD9,NFKBIA,PDGFA,PLK2,PNMT,POSTN,RUNX1,S100A6,S100A8,SDC1,SELENOP,SERPINB8,SGK1,SLC39A8,SNAPC1,ST3GAL1,ST3GAL4,STAT1,STAT3,STC1,STEAP1,TGFBI,TIPARP,TM4SF1,TNFRSF21,VASP	493 (21)
TCR		complex	-3.249	bias	7.95e-21	ADM,APOD,BCL2L11,BCL3,CBLB,CCL3,CCL4,CD44,CISH,CXCL8,DDX58,DHX58,ELL2,FYN,GADD45B,GBP4,HERC5,IFI44,IFI44L,IFI6,IFIH1,IFIT1,IFIT2,IFIT3,IFNAR1,IRF1,IRF7,ISG15,ISG20,KLF2,LIME1,MAF,MAP3K8,MX1,MX2,MYC,NFKBIA,NRP1,PDCD4,PIM1,RELB,RSAD2,RUNX1,SMAD7,SOCS2,SOCS3,SPHK1,SPP1,STAT1,STAT3,TGFB1,TNFAIP3,TNFRSF12A,TNFRSF1B,TSC22D1,XCL1,ZNFX1	353 (19)
SMARCA4		transcription regulator	-3.955	bias	1.06e-20	A2M,ACTA1,ACTA2,AHNAK,APOL3,ARL4C,ATP2A1,BAMBI,BMP4,CD44,CD74,CDKN2B,CPM,CTSH,CTSS,DUSP4,EFNB1,EPHA1,EPHB2,ETS2,F3,FABP4,FADS3,FHL2,FLNB,FN1,FOSL2,GADD45A,GADD45B,GPM6A,HAPLN3,HEPH,ICAM1,IFI16,IFI27,IFI30,IFIT1,IFITM2,IFITM3,IGFBP5,IL1B,IRF1,ITGA5,ITGAV,KDM6B,KRT18,LGALS3,LMNA,MAFF,MAOB,MAPK13,MFGE8,MMP2,MYC,MYH11,NRP1,NTNG1,PARVA,PER3,PITX2,PLAT,PLAUR,PSMB9,PTX3,RAB38,RGS1,S100A2,S100A6,SDC2,SEL…	428 (21)
IRF7	3.759	transcription regulator	5.398	bias	1.21e-20	CMPK2,DDX58,DHX58,GBP4,GBP5,HERC5,IFI16,IFI35,IFI44,IFI44L,IFI6,IFIH1,IFIT1,IFIT2,IFIT3,IFITM2,IFITM3,IRF1,IRF7,IRF9,ISG15,ISG20,MAP3K8,MX1,MX2,OAS2,PARP12,PARP14,PLAC8,PSMB9,RSAD2,S100A8,STAT1,TAP1,TDRD7,TREX1,TRIM21,UBA7,UBE2L6,USP18,XAF1,ZBP1	237 (14)
STAT1	2.361	transcription regulator	1.219	bias	1.55e-20	A2M,AXL,B2M,BATF2,BCL2L11,BCL6,CCL3,CCL4,CD14,CEBPD,CMPK2,CXCL2,CXCL8,DEFB4A/DEFB4B,EGLN3,EIF2AK2,FCER1G,FGF2,GBP5,HERC6,ICAM1,IFI16,IFI27,IFI35,IFI6,IFIT1,IFIT2,IFIT3,IFITM2,IFITM3,IL1B,IRF1,IRF7,IRF9,ISG15,KCTD12,KLF4,LY6E,MX1,MYC,OAS2,PARP9,PCDH17,PDGFA,PIM1,PSMB9,RNF213,RSAD2,RUNX1,SERPING1,SMAD7,SOCS3,SP110,STAT1,STAT3,TAP1,USP18	401 (15)
FSH		complex	-0.994		1.77e-20	ACP5,ACTA1,ACTA2,ACTN1,ADAMTS1,ADCYAP1,ADM,AKAP7,ARL4C,AXIN2,AXL,BMPR1B,CAP2,CARD10,CD55,CDH2,CDKN1C,COL18A1,CYP19A1,DAB2,DAPK1,DHH,ELL2,FGF2,FOSB,FOSL1,FOSL2,GPRC5B,HSD11B1,IGFBP3,IL1RN,ISG20,ITGA5,KITLG,KRT18,MAP2K3,MMP2,MT2A,MYC,NPY1R,PDLIM3,PHKA2,PLAT,PLK2,PTPN21,PTPRN,RAB31,RASAL2,RGS7,RPRM,SERPINE1,SGK1,SMAD7,STAR,STAT1,TGFB2,TGFBR2,THBS1,TIMP1,TNFAIP3,TNFAIP6,TP53I11,TRIB1,TUBA1A,TYRO3,YBX3	517 (21)
mifepristone		chemical drug	1.969		2.52e-20	ABCB1,ADM,ANXA1,C1QB,CAV1,CD14,CD74,CEBPD,CISH,CLEC3B,CLU,COL18A1,COL5A2,DKK3,EFNB2,F3,FGF2,GAL,GAS6,HAS2,HBEGF,HSD11B1,ICAM1,IGF2,IGFBP3,IL1B,IRS2,KLF4,LAMA5,LAMB3,LTF,MYC,NDP,NDRG1,NFKBIA,NOX4,NPY1R,PLAT,PLK2,POSTN,PTPN5,RELN,RUNX2,S100A6,SERPINE1,SERPING1,SFRP2,SFRP4,SPP1,STAR,TAC3,TGFB1,THBS2,TIMP3,TNFAIP6	497 (22)
HGF		growth factor	-4.942	bias	3.34e-20	A2M,ACKR3,ACTA2,ADAMTS1,AKAP13,ANGPTL4,BMP2,CAV1,CCL4,CD44,CDKN2B,COL1A2,COL3A1,COL4A1,CRYAB,CXCL2,CXCL8,DUSP4,EFNB2,EMP1,ERRFI1,ETS1,F3,FLT1,FN1,FOSB,FOSL1,HBEGF,ICAM1,IGFBP3,IL1B,IL6ST,ISG15,ISG20,KITLG,KRT18,MAP2K3,MAP3K8,MERTK,MID1,MMP2,MYC,NID2,NR4A2,NRCAM,NRP1,OSMR,PDGFA,PIM1,PLAUR,PVR,RUNX2,SERPINB2,SERPINE1,SFRP1,SGK1,SLC19A2,SOCS2,SOCS3,SPP1,SSTR1,STC1,STK10,TAGLN2,TGFB1,TGFB2,TGFBR2,THB…	414 (22)
HIF1A		transcription regulator	-4.498	bias	4.01e-20	ABCB1,ACTA2,ADAMTS1,ADM,ANGPTL4,AXIN2,AXL,BHLHE40,BMP2,CAV1,CD44,CDH2,CLDN1,CORO1A,CXCL2,CXCL8,EGLN3,ENO2,EPAS1,ETS1,FHL2,FHL3,FLT1,FN1,FSCN1,FYN,GADD45B,IGF2,IGFBP2,IGFBP3,IGFBP5,IL1B,IRS2,ITGA5,ITGAV,ITGB2,KRT18,MAFF,MMP2,MYC,NDRG1,NOX4,NT5E,PCDH10,PDGFA,PDGFB,PLAC8,PLAUR,SCG2,SDC4,SERPINE1,SFRP1,SMAD7,SOCS3,SOX9,SPHK1,ST3GAL1,STAT3,STC2,TCF4,TGFB1,TGFB2,THBS1,TRIM21,VASP	361 (19)
TREM1		transmembrane receptor	-2.845	bias	8.85e-20	ACKR3,CCL3,CD14,CD83,CDKN2B,CXCL1,CXCL2,CXCL8,DEFB4A/DEFB4B,DUSP4,ETS2,F3,FABP3,FOSL1,GADD45B,GREM1,HBEGF,HES4,IFIT2,IL1B,IRF1,ISG15,KANK1,LIF,LPL,LRFN4,MAFF,MAP3K8,MMP19,MT1E,NEDD4L,NFKBIA,NR4A2,NT5E,PLAC8,RCAN1,RGS1,RHOBTB3,RIN2,RRAD,SERPINB2,SNAPC1,SPP1,THBS1,WNT5A	416 (17)
oblimersen		biologic drug	1.8	bias	1.22e-19	ADM,BST2,CEBPD,CXCL8,EFNB2,GADD45A,GADD45B,IFI16,IFI27,IFI35,IFI44,IFI6,IFIT1,IFIT3,IFRD1,IRF7,ISG15,MAFF,MX1,MX2,OAS2,RSAD2,SNAPC1,STAT1,TRIM14
Lh		complex	-2.462		1.94e-19	ACP5,ACTA1,ACTA2,ACTN1,ADAMTS1,ARL4C,AXL,CAP2,CARD10,CD55,CDKN1C,COL18A1,CXCL8,CYP19A1,DAB2,DAPK1,GPRC5B,HAS2,HSD11B1,KRT18,MAP2K3,MMP19,MMP2,PDLIM3,PHKA2,PLAT,PTPN21,PTPRN,PTX3,RAB31,RASAL2,RGS7,RPRM,RUNX1,RUNX2,SFRP4,SGK1,STAR,STAT1,TGFB2,THBS1,THBS2,TNFAIP3,TNFAIP6,TNFRSF12A,TP53I11,TRIB1,TUBA1A,TYRO3,YBX3	498 (21)
TLR4		transmembrane receptor	-3.128	bias	1.96e-19	ACTA1,ADM,APP,ARID5A,BAMBI,BMP2,CASP7,CAST,CCL3,CCL4,CD14,CD44,CEBPD,CERK,CERS6,CISH,CMPK2,CXCL2,CXCL8,DAB2,DEFB4A/DEFB4B,DOCK11,F3,HBEGF,ICAM1,IFI16,IFIT2,IFIT3,IFITM3,IL18,IL1B,IRF1,IRF7,ISG15,ISG20,JAG1,LTC4S,MARCH3,MERTK,MX1,MYC,NFKBIA,NR4A2,PLAT,PLK2,PTX3,RELB,RGCC,RGS1,RSAD2,SELP,SOCS3,SPHK1,SPP1,ST3GAL1,STAT1,TCF4,TGFB1,TNFAIP3,TRIM21,TSC22D1	380 (18)
NOTCH1		transcription regulator	-1.478		2.57e-19	ACTA2,ADAM19,ANKRD1,BCL6,BMP2,CD14,CD44,CD68,CDKN1C,CEBPD,COL1A2,CXCL1,CXCL8,EFNB2,ENO2,FCER1G,FGF2,FLT1,FOSB,FOSL1,HES7,ICAM1,IFI16,IGFBP2,IGFBP3,IL18,IRF1,JAG1,KRT8,LEF1,LFNG,MMP2,MYC,MYH11,PDGFB,RELB,REN,RND3,RUNX2,RUNX3,S100A1,SERPINE1,SPP1,TAGLN,TGFB1,TGFB2,TGFBR2,WASF1,WNT5A	365 (22)
Ifnar		group	3.73	bias	2.6e-19	AXL,B2M,CD74,DDX58,EIF2AK2,FCER1G,IFI16,IFI35,IFIH1,IFIT2,IFIT3,IFITM3,IL1B,IRF1,IRF7,IRF9,ISG20,OAS2,PNPT1,PSMB9,RNF213,RSAD2,SPP1,STAT1,TAP1,TRIM21,UBE2L6,USP18,XAF1,ZBP1	344 (16)
TLR3		transmembrane receptor	-2.218	bias	2.79e-19	ARG2,CAST,CCL3,CCL4,CLU,CMPK2,CPM,CSRP3,CXCL2,CXCL8,DDX58,DEFB1,DEFB4A/DEFB4B,DHX58,EIF2AK2,GADD45B,GBP4,HERC5,ICAM1,IFI16,IFI44,IFI44L,IFI6,IFIH1,IFIT1,IFIT2,IFIT3,IFNAR1,IL1B,IL1RN,IRF1,IRF7,ISG15,ISG20,MAP3K8,MX1,MX2,NTS,PLK2,PTX3,RGS1,RSAD2,S100A8,SERPINE1,SOCS3,STAT1,TIMP1,TNFRSF1B,USP18,ZNFX1	225 (11)
IRF3		transcription regulator	4.521	bias	3.07e-19	AHNAK,ARG2,B2M,CCL3,CCL4,CDH2,CMPK2,CXCL1,CXCL8,DDX58,DHX58,EIF2AK2,FN1,GBP5,IFI16,IFI27,IFI44,IFI6,IFIH1,IFIT1,IFIT2,IFIT3,IFITM3,IL1B,IRF1,IRF7,ISG15,ISG20,OAS2,PARP12,PARP14,PLAC8,PVR,RSAD2,SNAI2,STAT1,TAP1,TDRD7,TIMP3,TNFAIP3,TREX1,UBE2L6,USP18,ZBP1	226 (14)
EGR1		transcription regulator	-4.339	bias	4.25e-19	ABCB1,ACTA2,ARC,BCL2L11,CACNA1H,CARTPT,CASP7,CAV1,CCL4,CD44,CDK5R1,CLU,COL1A2,CXCL2,CXCL8,DUSP4,ENPEP,F3,FGF2,FLT1,FN1,FOSL1,GADD45A,GADD45B,HBEGF,ICAM1,IGF2,IL1B,MAOB,MYC,NDRG1,PDGFA,PNMT,RRAD,SERPINE1,SGK1,SNAI2,SPP1,TGFB1,TGFBR2,THBS1,TIMP1	411 (16)
TGM2		enzyme	-1.715	bias	6.38e-19	ACTA1,BCL6,CCL3,CD36,CD74,CSRNP1,CXCL8,DAAM2,FCER1G,FN1,IFI35,IFI6,IFIT1,IFIT2,IFIT3,IFIT5,IL10RA,IL1B,IRF9,LSP1,LY6E,MERTK,MMP2,MPP6,MT2A,MYC,OAS2,PARP14,PARP9,PIM1,RNF213,RUNX2,S100A8,SELP,SERPINB2,SIRPA,SLC27A2,SLC9B2,SP110,SPP1,STAT1,TAP1,TGFB1,THBS1,TYROBP,UBA7,XAF1	379 (22)
F2		peptidase	-6.876	bias	6.77e-19	ACTA2,ANGPTL4,BCL3,CALD1,CD44,CD55,CD68,CLU,COL4A1,CXCL1,CXCL8,DKK3,ELL2,ETS1,F3,FGF2,FLT1,FN1,FOSB,FOSL1,FOSL2,GREM1,HAS2,HBEGF,HMGA1,HOXD10,ICAM1,IGFBP5,IL1B,MGLL,MYC,MYH11,NFKBIA,PDGFA,PDGFB,PLAT,PLAUR,RCAN1,RELB,SDC4,SELP,SERPINE1,TAGLN2,TGFB2,THBS1,TNFAIP3,TNFRSF12A,TRPC3,TUBB3,VASP	412 (21)
TGFBR2	-9.173	kinase	-2.106		1.95e-18	ACTA2,ANGPTL4,BHLHE40,CD14,CD44,CDH2,CDKN2B,CLU,COL1A2,CRYAB,CXCL2,FMOD,FN1,GADD45B,GAL,GATM,HSD11B1,ICAM1,IL1B,KCNJ8,KRT18,KRT8,MMP2,NRP1,PDGFB,PDPN,PITX2,RUNX2,SELP,SERPINE1,SMAD7,SOCS3,SPP1,STAT3,TAGLN,TGFB1,TGFB2,TGFBR2,THBS1,TIMP1,TNFRSF12A,ZMIZ1	368 (15)
NR3C1		ligand-dependent nuclear receptor	-0.91		2.53e-18	A2M,ACTN1,ADM,ANGPTL4,ANXA1,APOL3,APP,B2M,BCL2L11,BCL6,BHLHE40,BMF,BMP2,C1QTNF1,CARD10,CASP7,CAV1,CCL4,CD83,CDKN1C,COQ8A,CRYAB,CSRNP1,CXCL2,CXCL8,CYP19A1,EMP1,ERRFI1,F3,FCER1G,FGD4,FN1,GADD45A,GADD45B,GAS1,HSD11B1,ICAM1,IFI6,IFIH1,IFIT2,IL18,IL1B,INSR,IRF1,ISG15,ITGAV,ITGB2,KLF9,LIF,MAP3K14,MAT1A,MEST,MT2A,MYC,NFKBIA,OLR1,PDCD4,PDGFA,PDPN,PLK2,PNMT,RASD1,RUNX2,SCAP,SCG2,SDS,SELENOP,SERPINE1,SGK1,…	450 (17)
Akt		group	-1.631		2.66e-18	A2M,ADM,ANKRD1,BCL2L11,BCL6,BHLHE40,BMF,BMP2,CD36,CD44,CDKN1C,COL3A1,CPT1A,CXCL8,CYP19A1,EPAS1,ETS1,F3,FABP4,FN1,FOSL1,IGF2,IGFBP2,IL1B,INSR,LEF1,LMNA,LPL,MAP2,MMP2,MT2A,MYC,NDRG1,NFKBIA,NOX4,PDK4,PTX3,RASD1,RUNX2,SERPINE1,SGK1,SLC4A7,SNAI2,SOCS3,SOX4,SPP1,SYT1,THBS1,THBS2,TIPARP	415 (17)
deferoxamine		chemical drug	-3.34	bias	3.65e-18	ADM,ANGPTL4,APP,BACH1,BHLHE40,CCL4,CD14,CXCL8,DUSP5,EGLN3,EPAS1,F3,FLT1,GADD45A,GADD45B,ICAM1,IFI16,IFI6,IFIT5,IGFBP2,IGFBP3,IGFBP5,ISG20,ITGB2,LPL,MMP2,MX2,MYC,MYCN,NDRG1,NR4A2,PLAT,PLAUR,RGS1,RSAD2,SERPINB8,SERPINE1,SMAD7,SPP1,TGFB1,TGFB2,TSC22D1,UBE2D1	444 (21)
AHR		ligand-dependent nuclear receptor	1.064		4.3e-18	A2M,ACTA2,ACTN1,ADAM19,ADM,APP,ARG2,CD36,CDH2,CDKN2B,CHD7,CHST2,COL12A1,COL1A2,COL27A1,COL3A1,COL4A1,COL5A2,CYP19A1,DCLK3,DCN,ENPEP,FABP4,FN1,FOSL1,FZD7,GADD45A,GAS1,GAS6,GSTA5,HUNK,IL1B,IRF1,ITGA5,JAG1,KLF2,MMP2,MT2A,MYC,NID2,NPTX1,PDGFB,PLAT,SDC1,SERPINB2,SERPINE1,SNAI2,SPP1,STAT3,TGFB1,TGFB2,TGFBI,TGFBR2,THBS1,TIMP3,TIPARP	471 (21)
EIF2AK2	3.259	kinase	1.054	bias	4.34e-18	BHLHE40,CEBPD,CXCL8,DDX58,EIF2AK2,HIST1H2BD,IFI27,IFI35,IFI6,IFIT1,IFIT5,IFITM2,IL1B,IRF1,IRS2,ISG15,ISG20,MYC,NEDD9,NFKBIA,PARP12,PARP9,SOCS3,SP140,STAT1,TNFAIP3,TUBA1A,UBE2L6,USP18	301 (16)
SMAD7	-67.585	transcription regulator	3.256		4.62e-18	ACTA2,BCL2L11,BMP2,BMPR1B,CDH2,CDKN2B,COL1A2,COL3A1,DCN,FN1,FSTL3,GADD45A,GAS6,HBEGF,ICAM1,IL1B,KRT8,MMP2,MYC,NFKBIA,NID2,PITX2,PLAT,PMEPA1,SCD,SERPINE1,SMAD7,SOX9,TAGLN,TGFB1,TGFB2,TGFBI,TGFBR2,TIMP1,TIMP3	338 (18)
WNT3A		cytokine	-3.421	bias	5.99e-18	ACTA2,APP,AXIN2,BMP2,BMP4,CD44,CD68,CDH2,COL11A2,DCN,EFNB1,EPAS1,FABP4,FHL2,FMOD,FN1,GAS1,GPNMB,HAS2,IGFBP5,IRS2,KCTD12,KITLG,KLF4,LEF1,LRRC17,MYC,NCAM1,NDNF,PDGFA,PITX2,PMEPA1,PRICKLE1,RAPSN,RUNX2,SDC4,SFRP2,SOX9,TCF4,TFCP2L1,TGFB1,TGFB2,THBS1,TIMP3,TMEM2,TUBB3,TWIST1,WNT5A	408 (18)
triamcinolone acetonide		chemical drug	0.056		6.31e-18	AKAP13,ANGPTL4,ARL4C,BCL2L11,BHLHE40,BMP2,BMP4,CAPG,CD44,EFNB2,ELK3,GAS1,HIPK2,IGFBP3,IL6ST,IRF7,KLF15,KLF9,LSP1,MEGF9,MT1E,MT2A,MXRA5,MYC,NFKBIA,PER3,PLK2,RGCC,RHOBTB3,RUNX1,SCD,SCG2,SFRP2,SLC4A7,SOCS2,SOX4,SPHAR,SPP1,ST8SIA4,STC2,STK10,TGFB2,TRIB1,TRIM21	364 (12)
JAK1		kinase	1.734		9.75e-18	BCL2L11,BCL3,BMF,CD14,DEFB4A/DEFB4B,EIF2AK2,ICAM1,IFIT2,IL1B,IL6ST,IRF1,IRF7,IRF9,MAP3K8,MMP2,MX1,OSMR,PSMB9,RUNX1,SOCS3,STAT1,TAP1,TNFRSF21,USP18	287 (16)
IL1RN	-7.763	cytokine	-0.765	bias	9.89e-18	ACTA2,CD44,CTSS,CXCL1,CXCL8,DDX58,HERC6,HSD11B1,ICAM1,IFI27,IFI44,IFI44L,IFI6,IFIH1,IFIT3,IFIT5,IGFBP5,IL1B,IRF1,IRF7,IRF9,ISG20,LIF,MX1,MX2,NGF,OAS2,RSAD2,SAMD9,SERPINE1,SP100,SPP1,TIMP1,USP18	398 (16)
MGEA5		enzyme	0.911		1.03e-17	ADAM19,ADAMTS17,ADGRG2,AHNAK2,BACH1,C1QA,C1QB,CADPS,CALB1,CAV1,CCBE1,CD14,CD36,CD44,CD55,CD68,CDKN2B,CLDN1,CXCL8,DAB2,DCLK1,EFNB1,EFNB2,FABP3,FBLN1,FLNB,FN1,FSCN1,GADD45A,GAS1,GAS6,GSN,HIPK2,IGF2,IGFBP3,IGFBP5,IL18,IL6ST,LAMB1,LRIG1,MGLL,PHKA2,RASA3,S100A2,S100A6,SOCS2,SOCS3,SOX9,STAT1,TGFB1,TGFBI,TGFBR2,THBS1,TIMP1,TIMP3,TNFRSF12A,TPD52L1,TSPAN5,TUBA1A	250 (7)
KLF2	-2.449	transcription regulator	3.041	bias	1.19e-17	ACKR3,ADM,BCL3,BMP4,CAV1,CCL3,CCL4,CD36,CD55,CDH2,COL4A1,CXCL2,CXCL8,EPAS1,F3,FABP4,FBLN1,FLT1,GADD45A,IGF2,IL1B,KITLG,LTC4S,MT2A,MYC,NDRG1,NFKBIA,PDPN,RUNX2,SERPINE1,SOX9,STAT1,TCF4,TGFB1,TGFB2,THBS1,TIMP1	415 (18)
Alpha catenin		group	5.269	bias	1.21e-17	ADAM8,ADAMTS1,AXIN2,BCL3,COL1A2,COL3A1,COL5A2,CXCL2,ELK3,IGF2,IGFBP2,IL1B,IL6ST,IRF1,ITGA5,LEF1,MMP11,MMP19,MMP2,MMP23B,MYC,NFKBIA,PTX3,RELB,S100A8,SGK1,SOCS3,THBS2,TIMP1,TNFAIP3,TNFAIP6,TNFRSF12A,TWIST1	300 (14)
TRIM24		transcription regulator	-3.635	bias	1.26e-17	AGRN,CALB1,CMPK2,DDX58,DHX58,EPSTI1,FAM110B,GBP4,HERC6,IFI35,IFI44,IFIH1,IFIT2,IFIT3,IRF1,IRF7,IRF9,ISG15,LGALS3,PARP12,PLAC8,PSMB9,SERPINE1,SOCS2,SPP1,STAT1,TAP1,TGFBI,UBA7,USP18	189 (7)
ESR2		ligand-dependent nuclear receptor	-0.753		1.37e-17	ADAMTS1,ARID5B,ARNT2,BMP2,BMP4,CAV1,CDH2,CDK5R1,CDKN1C,CEBPD,CHST2,CLDN1,CLDN11,CPM,CRIM1,CXCL8,CYP19A1,CYP26B1,FBLN1,GLRX,GSTA5,HOXD11,IGFBP3,IL1B,JAG1,KAZALD1,KLF4,KRT8,LAPTM5,LIMCH1,LMNA,LOXL4,LPL,LRP11,MMP2,MYC,NDRG1,NEDD9,NID2,PCBD1,PDGFA,PDK4,PDLIM3,PKIB,PLAUR,PTGFR,PTX3,RELN,RUNX2,SFRP4,SGK1,SNAI2,SOCS2,SOCS3,SOX4,SPP1,SRXN1,ST8SIA4,TENM4,TIMP1,TMEM2,TP53I11,TRIB1,TWIST1	466 (21)
IKBKB		kinase	-3.114	bias	1.64e-17	ANKRD1,BMP2,CBLB,CCL3,CCL4,CD44,CEBPD,CLU,CXCL1,CXCL2,CXCL8,DCN,ETS1,F3,FSCN1,FYN,GADD45A,ICAM1,IFI16,IGFBP2,IL1B,IL1RN,IRF1,ISG15,MMP2,MX1,MYC,NFKBIA,NGF,PCDH7,POSTN,PTX3,RCAN1,RELB,S100A4,SERPINB2,SFRP1,SGK1,SMAD7,SOCS2,SOCS3,SOD3,STAT3,TGFB1,TGFBR2,TIMP3,TMEM176B,TNFRSF1B,TWIST1	412 (14)
IFNAR1	-2.187	transmembrane receptor	2.018	bias	1.69e-17	AXL,B2M,CCL4,CMPK2,CXCL2,EIF2AK2,GBP4,IFI16,IFI44,IFI6,IFIH1,IFIT2,IFIT3,IL18,IL1B,IRF7,ISG15,ITGAV,LIF,MB21D1,MX2,MYC,OAS2,PARP12,PLAT,RSAD2,SDC1,SEPT4,SOCS3,STAT1,THBS1,TNFAIP3,USP18,XAF1	343 (17)
IL13		cytokine	-2.651	bias	1.69e-17	ACKR3,ARG2,BCL3,CASP7,CCL3,CCL4,CD14,CD36,CD44,CD72,CHST2,CISH,COL18A1,COL1A2,COL3A1,CTSH,CTSS,CXCL1,CXCL2,CXCL8,DEFB4A/DEFB4B,EPAS1,F3,FABP4,G0S2,GAS6,GPNMB,GSN,HSD11B1,ICAM1,IL18,IL1B,IL1RN,JAG1,KITLG,MAF,MMP2,PDGFA,PIEZO1,POSTN,RIN2,RPS6KA2,S100A8,SELP,SERPINE1,SLC16A6,SLC43A3,SNAI2,SOCS3,SPHK1,SPP1,ST3GAL6,ST8SIA4,SWAP70,TGFB1,THBS1,TIMP1,TNFRSF1B,VNN1,WNT5A	383 (15)
IL4		cytokine	-3.686	bias	1.87e-17	ACP5,ACTA2,ADAM19,ARG2,ARSB,ATP2A1,BCL3,BCL6,BHLHE40,CAPG,CCL3,CCL4,CD14,CD36,CD44,CD55,CD83,CISH,COBLL1,COL18A1,COL1A2,CXCL1,CXCL2,CXCL8,DEFB4A/DEFB4B,F3,FABP4,FCER1G,FLRT2,FLT1,FN1,FOSB,GATM,HIPK2,HSD11B1,ICAM1,IFI16,IFI30,IFIT3,IFNAR1,IFNAR2,IL10RA,IL18,IL1B,IL1RN,IL6ST,IRF1,IRF7,IRF9,ISG15,ISG20,ITGAV,ITGB2,JAG1,KITLG,LEF1,LFNG,LGALS3,LIF,LPL,LSP1,LTC4S,MAF,MERTK,MMP2,MYC,NDRG1,NEDD9,NFKBIA,N…	432 (18)
rosiglitazone		chemical drug	0.112		2.67e-17	ACTA1,ADAM8,ADAMTS1,ANGPTL4,APOL3,C1QA,C1QB,C1QC,CAV1,CD36,CD68,CPT1A,CXCL8,CYP19A1,EGLN3,ETS1,F3,FABP3,FABP4,FABP5,FN1,FOSL1,FSHB,HAS2,HSD11B1,ICAM1,IFIT2,IGF2,IGFBP2,IGFBP5,IL18,IL1B,IL1RN,INSR,IRF1,IRS2,KLF2,KLF4,KRT18,LAMB3,LFNG,LPL,MGLL,MX2,NGF,NOX4,OAS2,OLR1,PDK4,POSTN,REN,RUNX2,S100A8,SCD,SERPINE1,SGK1,SKI,SLC27A2,SOCS3,SPON2,THBS1,TIMP1,TSC22D1	430 (23)
FOS		transcription regulator	-3.594		2.91e-17	A2M,ABCB1,ARID3A,ASL,BCL2L11,CADM1,CAST,CASZ1,CD14,CD44,CD68,CLU,COBLL1,COL18A1,CTSH,CXCL8,F3,FABP4,FGF2,FLRT2,FN1,FOSB,FOSL1,FSHB,GAS1,GSTA5,HAS2,ICAM1,IGFBP5,IRS2,KITLG,KLK12,KRT8,LGALS3,LPL,MAFK,MMP2,MT1A,MT2A,MYC,NGF,NPTX1,NPTX2,NTS,PDPN,PKIB,PLAT,PLAUR,PLK2,PMEPA1,PTPRN,RUNX1,S100A8,SCD,SDC1,SERPINB2,SERPINE1,SFRP2,SFRP4,SIRPA,SMAD7,SNAI2,SOCS3,SPHK1,SPP1,STAR,SWAP70,SYT1,TGFB1,TGFBI,TIMP1,T…	414 (19)
SP1		transcription regulator	-3.628	bias	8.82e-17	ABCB1,ACTA2,ADAMTS1,BMP4,CAV1,CD55,CD99,CDH2,CDKN2B,CEBPD,CHRNA3,COL1A2,CRYAB,CXCL8,CYP19A1,DNM1,EIF2AK2,F3,FGF2,FLT1,FN1,FOSL1,HAS2,HBEGF,HBZ,HMGA1,ICAM1,IFITM3,IGF2,IGFBP3,IL1B,INSR,IRF1,ITGAV,KLF4,KRT18,LCAT,LPL,MAOB,MMP11,MMP2,MYC,MYCN,MYH11,NDRG1,NFKBIA,NOX4,NPR1,PADI1,PDGFA,PDGFB,PIM1,PLAUR,PNMT,PYY,RUNX2,SERPINE1,SGK1,SLC39A8,SLC4A7,SMAD7,SOX9,SPP1,STAR,STAT1,TAGLN,TGFB1,TGFB2,TGFBR2,TIMP1…	446 (23)
RNASEH2A		enzyme			9.69e-17	ACKR3,DDX58,IFI16,IFI35,IFI44,IFIH1,IFIT2,IFIT3,IFITM3,IFNAR1,IRF1,IRF7,IRF9,ISG15,ISG20,NFKBIA,PARP9,RSAD2,TRIM21,USP18
CEBPA		transcription regulator	-3.144		1.5e-16	A2M,ABCB1,AGPAT2,ANXA1,ARG2,ARL4C,ASL,CCL3,CCL4,CD14,CEBPD,COL1A2,CPT1A,CXCL8,CYP19A1,EFNB2,FABP4,FLT1,G0S2,GADD45A,GAL,GAS1,GLRX,HAS2,HMGA1,HSD11B1,ICAM1,IFI27,IFI6,IGFBP3,IL1RN,INSR,IRS2,ISG15,LPL,LTF,MT2A,MYC,MYCN,NR4A2,NRP1,OAS2,OLR1,PTGFR,PTX3,RAB31,RUNX2,RUNX3,S100A8,SCAP,SCD,SERPINB2,SERPINE1,SOCS3,SPP1,STAR,TBXAS1,TGFB2,THBS1,TNFAIP6,TRIB1,ZMIZ1	470 (24)
estrogen receptor		group	2.828		1.67e-16	ANXA1,AXL,CALB1,CALD1,CAPG,CAV1,CD44,CD68,CD99,CDH3,COL12A1,COL4A1,COL4A5,COL9A2,CXCL1,CXCL8,ETS1,F11R,FN1,GAL,GSTA5,HBEGF,ICAM1,JAG1,KRT18,KRT8,LTF,LY6E,MMP15,MMP17,MYC,NEDD9,NT5E,PCDH10,PCDH7,PDGFA,PLAUR,SERPINE1,TGFB1,TGFB2,TGFBR2,TIMP1,TIMP3,WNT5A,WNT5B	473 (18)
5-O-mycolyl-beta-araf-(1->2)-5-O-mycolyl-alpha-araf-(1->1')-glycerol		chemical - endogenous non-mammalian	-2.545	bias	2.48e-16	BCL3,CCL4,CD44,CD83,CHST2,CXCL1,CXCL2,CXCL8,CYP19A1,FABP4,HBEGF,ICAM1,IFIT1,IFIT2,IFIT3,IFIT5,IL1B,MGLL,NT5E,RCAN1,RGS1,RND3,SDC4,SERPINB2,SOCS3,SPHK1,TNFAIP3	357 (11)
TGFB3		growth factor	-3.98	bias	2.62e-16	ACTA1,ACTA2,ADAM19,BHLHE40,CDH2,CDH6,CDKN2B,CLDN11,COL1A2,COL3A1,CYP19A1,ETS1,FGF2,FN1,FOSB,FOSL2,ITGAV,LEF1,LTC4S,MICAL2,MMP2,PLAUR,SCD,SERPINE1,SMAD7,SNAI2,TAGLN,TGFB1,THBS1,TIMP3	402 (17)
butyric acid		chemical - endogenous mammalian	-0.619		2.69e-16	A2M,ABCB1,ADGRE5,ANXA1,CALB1,CD44,CD83,CDKN1C,CLDN1,CLU,COL4A1,COL5A2,CXCL8,DAPK1,DNM1,DPP6,ELK3,FABP4,FYN,G0S2,GADD45A,GSN,HBZ,ICAM1,IFI16,IFI30,IFIT1,IFIT3,IFITM2,IFNAR2,IGF2,IGFBP3,IL1B,IRF1,ITGA5,KLF4,LY6E,MAPK13,MT2A,MYC,MYCN,NFKBIA,NPR1,NRP1,OAS2,PLAT,PTPRN,SELENOP,SERPINB2,SERPINE1,SGK1,SOCS3,SOX9,SPHAR,SPP1,STAT3,SYK,TGFB1,TGFBI,TGFBR2,TIMP1,TIMP3,WNT5A	502 (19)
P38 MAPK		group	-3.655	bias	3.21e-16	ARG2,BATF2,BMP2,CAV1,CD36,CD44,CD55,CD83,CEBPD,COL3A1,CXCL1,CXCL2,CXCL8,CYP19A1,ETS1,F3,FABP4,FGF2,FN1,ICAM1,IGFBP5,IL1B,IL1RN,IRF7,ITGAV,ITGB2,KLF15,KLF4,MMP2,MYC,MYH11,NGF,NPR1,PLAUR,POSTN,RCAN1,RND3,RRAD,RUNX1,RUNX2,S100A12,SDC2,SEPT4,SERPINB2,SERPINE1,SGK1,SOCS3,STAT1,TGFB1,THBS1,TIMP1,TIMP3,TRIB1,TRPC3,TWIST1,WNT5A	443 (17)
CD40LG		cytokine	-4.17	bias	3.69e-16	AKAP13,ARSB,B2M,BCL6,CAST,CCL3,CCL4,CD44,CD83,CLU,CXCL1,CXCL2,CXCL8,DUSP4,DUSP5,EIF2AK2,F3,FLT1,FOSB,FOSL2,FSCN1,G0S2,GADD45A,ICAM1,IFI44,IFI6,IFIT1,IFIT2,IFIT3,IL10RA,IL1B,IRF1,ISG15,MAP2K3,MARCKSL1,MMP11,MT1E,MT2A,MX1,MYC,NFKBIA,PIM1,PLAUR,PSMB9,PVR,RELB,RGS1,RUNX3,SELP,SERPINE1,STAT1,STAT3,SWAP70,TAP1,TNFAIP3,TNFAIP6,WNT5A,YBX3	394 (17)
TLR7		transmembrane receptor	-1.901	bias	4.21e-16	CCL3,CCL4,CD44,CD83,CXCL1,CXCL2,CXCL8,ETS2,FCER1G,FGF2,GNG2,ICAM1,IFI35,IFI44L,IFIT1,IFIT3,IL10RA,IL1B,IRF1,IRF7,IRF9,ISG15,ISG20,MX1,MX2,NFKBIA,OAS2,PLAT,PTPN6,PTX3,RSAD2,STAT1,TNFAIP3,TRPM2	294 (17)
ERK1/2		group	-5.161	bias	4.31e-16	B2M,BCL2L11,BMP2,CAV1,CCL3,CCL4,CD44,COL3A1,CXCL1,CXCL8,CYP19A1,DAPK1,DUSP4,EFNB2,ETS1,F3,FABP4,FGF2,FLT1,FOSB,FOSL1,FSHB,H19,HAS2,HBEGF,HMGA1,ICAM1,IFIT1,IGFBP3,IL1B,IRS2,MMP2,MYC,MYCN,NOX4,PLAUR,POSTN,PSMB9,RUNX2,S100A6,SERPINE1,SGK1,SNAI2,SOCS3,SOX9,SPP1,STAR,TAP1,TIMP1,VNN1	467 (21)
TP73		transcription regulator	-0.774		5.84e-16	ABCB1,ACTA2,ADAM19,AEN,BCL2L11,BHLHE40,CADM1,CD83,CDKN1C,COL18A1,COL5A2,CRYAB,CXCL1,CXCL2,EPHA2,FGF2,GADD45A,GPNMB,GPR137B,IGFBP3,IGFBP5,IL1B,ITGA5,JAG1,LCP1,MMP19,MMP2,MMP23B,MYCN,NCAM1,PDGFB,PDPN,PLK2,PRKAG2,RELN,RPRM,RUNX1,S100A2,SERPINE1,SERPING1,SNAI2,SPP1,TAP1,TGFB1,THBS1,THBS2,TIMP1,TNFRSF12A,TNFRSF1B,TP53I11,TWIST1,UBE2D1,VMP1	393 (20)
bucladesine		chemical toxicant	-3.167	bias	6.7e-16	ADAMTS1,ANXA1,CAMK1G,CASZ1,CD14,CD44,CDH2,CDK5R1,CHST2,CLU,CPT1A,CXCL8,CYP19A1,DCLK3,DGKQ,ENO2,ENPP1,ERRFI1,F3,FOSL2,FSTL3,GADD45B,H19,HSD11B1,ICAM1,IGF2,IGFBP3,IGFBP5,IL1B,IRS2,ITGB2,KITLG,LAMB3,LIF,MMP2,MYC,NCAM1,NGF,NR4A2,PDE10A,PDE5A,PTPN21,SCG2,SERPINE1,SOCS3,STAR,STC1,TGFB1,TGFB2,TIMP1,TYRO3	463 (18)
dihydrotestosterone		chemical - endogenous mammalian	-3.769	bias	6.82e-16	ACKR3,ACTA1,ADAMTS1,ADCYAP1,ADM,APOD,APP,ATP2A1,AXIN2,B2M,BMF,CD36,CD74,CDH2,CLU,CNTNAP2,COL3A1,COL4A1,COL5A2,CPT1A,CYP19A1,FABP4,FGF2,FN1,FSHB,G0S2,GAS6,GSN,IGFBP2,IGFBP3,IGFBP5,IL6ST,INSR,IRS2,JAG1,LAMA5,LEF1,LPL,LY6E,MAF,MAFF,MGLL,MMP2,MYC,NDRG1,NEDD4L,NFKBIA,NID2,PDCD4,PER2,PMEPA1,POSTN,RUNX2,SCD,SELENOP,SFRP4,SGK1,SLC16A6,SLC19A2,SLC22A16,SLC4A4,SLC4A7,SNAI2,SOD3,SPP1,STAR,TGFB2,TGFBR2,THBS1…	506 (24)
TGFB2	-5.157	growth factor	-2.332		7.29e-16	ACTA2,ANGPTL4,BHLHE40,BMP4,CD36,COL1A2,COL3A1,FGF2,FMOD,FN1,GAS1,HAS2,HBEGF,JAG1,LTC4S,NGF,PDK4,RUNX1,S100A8,SCD,SERPINE1,SNAI2,SPHK1,SPP1,TAGLN,TGFB1,TGFB2,THBS1,TIMP1	387 (16)
Ifn		group	2.734	bias	8.14e-16	ADAMTS1,B2M,BCL6,CD44,CD83,DDX58,DHX58,EIF2AK2,ICAM1,IFI16,IFIH1,IFIT1,IFITM3,IFNAR1,IL10RA,IRF1,IRF7,ISG15,ISG20,MX1,OAS2,RSAD2,S100A8,SERPINE1,SP100,SPP1,STAR,STAT1,TAP1,TRIM21,ZBP1	271 (13)
Immunoglobulin		complex	0.31		1.19e-15	ADM,APP,BCL3,BCL6,CCL3,CCL4,CD44,CD68,CD83,CDKN1C,CISH,CXCL2,CXCL8,DEFB4A/DEFB4B,EIF2AK2,ETS2,F3,FCER1G,FGF23,FLNB,FOSB,ICAM1,IFI30,IL10RA,IL1B,IRF1,IRF7,KCTD12,KLF4,MAFF,MICAL2,MMP2,MYC,NFKBIA,PDGFA,RAB31,RSAD2,S100A12,S100A8,SIRPA,SPHAR,SPHK1,TIMP1,YBX3	350 (20)
CNOT7		transcription regulator	-2.219	bias	1.52e-15	B2M,BST2,CLDN1,CMPK2,HERC6,IFI27,IFI35,IFI44L,IFI6,IFIT5,ISG15,OAS2,PARP12,SP110,STAT1,TAP1,UBE2L6	181 (7)
PTGER4		g-protein coupled receptor	-2.634		1.63e-15	APP,CCL4,CD44,CMPK2,CXCL8,CYP19A1,DDX58,GBP4,HAS2,HERC6,IFI16,IFI35,IFIH1,IFIT2,IL18,IL1B,IRF1,IRF7,ISG20,MAFF,MMP2,OLR1,PARP14,PDCD4,PDGFB,RNF213,RSAD2,RUNX2,SLC13A3,ST8SIA4,TRIM21,USP18,XAF1,YPEL3	442 (20)
LDL		complex	-4.869	bias	1.9e-15	ARG2,AXL,BMP2,CCL3,CCL4,CD36,CD68,CXCL2,CXCL8,F3,FABP4,FOSB,G0S2,GAS6,HAS2,ICAM1,IFIT2,IGFBP2,IGFBP3,IL10RA,IL1B,IL1RN,IRF7,ITGAV,LAMB3,LIMS1,MMP2,MX1,NR4A2,OLR1,PLAT,RCAN1,RND3,S100A8,SELP,SERPINE1,SOCS3,SPHK1,STAR,TGFB1,TGFBR2,TNFAIP3,TNFAIP6,VNN1	425 (15)
trichostatin A		chemical drug	-2.364	bias	2.62e-15	ABCB1,ADAMTS1,AGRN,APP,ARC,B2M,BCL2L11,BMP2,BMP4,C1QTNF6,CAP2,CAST,CD14,CD44,CDKN1C,CDKN2B,CISH,CLDN1,CLEC3B,CLU,COL11A2,COL1A2,CXCL8,CYP19A1,DNM1,F3,FABP4,FBLN1,FLT1,FOSL2,GADD45A,GSN,GSTA3,HBZ,ICAM1,IGFBP3,IL10RA,IL1B,IRF1,LMNA,MAF,MAT1A,MST1,MYC,MYCN,NDRG1,NFKBIA,NRP1,PDIA2,PIM1,PKIB,PRSS23,RELB,RELN,RND3,RUNX2,RUNX3,SDC1,SDC2,SFRP1,SFRP4,SGK1,SPHK1,STAR,TAGLN,TGFB1,TGFBR2,THBS1,TIMP1,TIMP3,TM…	457 (20)
calcitriol		chemical drug	-0.215		2.85e-15	ABCB1,ADAM19,APP,BCL3,CALB1,CASP7,CD14,CDK5R1,CEBPD,CISH,COL4A1,CPT1A,CXCL2,CXCL8,CYP19A1,DEFB4A/DEFB4B,ENPEP,EPHB2,ERRFI1,F3,FABP4,FGF23,FN1,GADD45A,GLRX,HBEGF,IFI44L,IGFBP3,IGFBP5,IL10RA,IL18,IL1B,IL1RN,IRF7,ISG15,KCTD12,KLF4,KLK10,LPAR1,LPL,LRRC17,LTF,MAF,MYC,NCAM1,NEDD9,NGF,NOX4,P3H2,PADI1,PDCD4,PDK4,PMEPA1,PNPT1,PTGFR,RAB38,RBPMS,REN,RGCC,RSAD2,S100A8,SMAD7,SOCS3,SPP1,TAGLN2,TAP1,TGFB1,TGFB2…	424 (20)
IL10		cytokine	-0.711		2.91e-15	ACTA2,ADM,ARG2,ARNT2,BCL3,BMP2,CCL3,CCL4,CD14,CD44,CD55,CD68,CD72,CD83,CHI3L2,CTSS,CXCL2,CXCL8,DCN,DEFB4A/DEFB4B,ETS2,F3,FCER1G,FLRT2,GPRC5B,ICAM1,IFIT2,IL10RA,IL18,IL1B,IL1RN,IL6ST,IRF1,KITLG,LIF,MAF,MAP3K8,MERTK,MMP2,NEDD9,NT5E,PSMB9,PTX3,S100A8,SERPINB2,SOCS3,STAT1,STAT3,TAP1,TGFB1,TIMP1,TNFRSF1B,TWIST1,XCL1	380 (16)
CEBPB		transcription regulator	-5.229	bias	4.22e-15	ABCB1,ACTA2,CCL3,CCL4,CD14,CDH3,CDKN2B,CEBPD,COL1A2,COL5A2,CPT1A,CXCL2,CXCL8,CYP19A1,DAB2,DAPK1,DCN,EFNB2,FABP4,FBLN1,FHL2,GADD45A,GAS1,HAS2,HMGA1,HSD11B1,ICAM1,IFITM3,IGFBP3,IL1B,IL1RN,INSR,IRF9,IRS2,KRT18,MMP11,MYC,NDRG4,NRP1,PDK4,PLAUR,PTGFR,RCAN1,RUNX2,SCD,SERPINB2,SERPINE1,SGK1,SOCS3,SPP1,STAR,STAT3,TGFB1,TM4SF1,TMEM176A,TMEM176B,TNFAIP6,TUBB3	395 (18)
INHA		growth factor	-0.028		8.13e-15	ACTA2,ADAMTS1,COL1A2,COL3A1,COL4A5,CYP19A1,CYP26B1,DHH,F11R,FSHB,HAS2,HSD17B11,KITLG,KRT18,KRT8,LMNA,LRP11,MMP2,MYC,MYH11,PCDH7,PRSS23,PTX3,SERPINE1,SFRP4,SGK1,SMAD7,STAR	220 (10)
PI3K (complex)		complex	-3.499	bias	8.54e-15	BCL2L11,CCL3,CCL4,CD55,CDH2,CDK5R1,CDKN2B,CXCL8,ETS1,FABP5,FN1,FOSL1,FSHB,GSTA5,H19,HBEGF,ICAM1,IFIT1,IGF2,IGFBP2,IL1B,IL1RN,ITGB2,KLF2,LEF1,LSP1,MAP2,MMP2,MT2A,MYC,NFKBIA,NOX4,NR4A2,PDCD4,PIM1,POSTN,RASA3,RND3,SERPINE1,SGK1,SOCS3,SOX9,SPP1,TAGLN,THBS1,TNFAIP3,TUBB3	452 (20)
salmonella minnesota R595 lipopolysaccharides		chemical - endogenous non-mammalian	-3.737	bias	1.02e-14	AXL,BCL3,CCL4,CD83,CEBPD,CMPK2,CXCL1,CXCL2,CXCL8,ETS2,FOSB,FOSL1,ICAM1,IFIT2,IL1B,IRF1,ISG15,JAG1,LPAR1,MAFF,MT1A,NFKBIA,PSTPIP2,RELB,RSAD2,SERPINB2,SERPINE1,SOCS3,TNFAIP3,TSC22D1	380 (18)
TLR9		transmembrane receptor	-0.704	bias	1.68e-14	ARG2,CAST,CCL3,CCL4,CD83,CERK,CERS6,CISH,CPM,CXCL8,GADD45B,IFI16,IFI35,IFI44L,IFIT1,IFIT2,IFIT3,IL10RA,IL18,IL1B,IRF1,IRF7,IRF9,ISG15,ISG20,MX1,MX2,NTS,OAS2,RSAD2,S100A8,SDC1,SERPINE1,SOCS3,SPHK1,STAT1,TGFB1,TIMP1,TNFRSF1B,USP18	337 (14)
RASSF1		other	-0.919		2.38e-14	ABAT,ABCB1,BHLHE40,CAV1,CDH2,CLU,COL4A1,DAB2,EFNB2,EMP1,FGF2,GSN,HBEGF,IGFBP3,KLF4,LIF,MMP2,MYC,NOG,PCDH7,PLK2,RNF182,SELENOP,SOX9,SPP1	448 (21)
Salmonella enterica serotype abortus equi lipopolysaccharide		chemical toxicant	-4.91	bias	2.73e-14	ACKR3,CCL3,CCL4,CDKN2B,CXCL1,CXCL2,ETS2,F3,FJX1,FLT1,FOSL1,G0S2,GADD45A,GADD45B,HES4,IFIT2,IL18,IL1B,IRF1,ISG15,KANK1,MAFF,MAP3K8,MGLL,NDP,NEDD4L,NR4A2,PLAC8,PTX3,RGS1,RIN2,SERPINB2,SOCS3,THBS1,WNT5A	452 (16)
actinomycin D		chemical drug	4.204	bias	3.53e-14	ADM,APP,ARC,BCL2L11,CASP7,CAV1,CD55,CDH2,COL1A2,CXCL1,CXCL8,DUSP4,EGLN3,EPAS1,ERRFI1,ETS1,F3,FN1,FOSL2,FSHB,GADD45A,HBEGF,IGFBP5,IRF1,IRS2,LPL,MAT1A,MMP2,MYC,NGF,PLAUR,PTX3,SERPINE1,SMAD7,SOCS3,SPHK1,SPP1,TAP1,TGFB1,TNFRSF1B,UBE2D1	423 (19)
TNFSF11		cytokine	-5.991	bias	4.06e-14	ACP5,AKAP13,BMP4,CAV1,CCL4,CD14,CD44,CD83,CXCL8,DAB2,DMPK,ETS1,F3,FHL2,FOSL1,GADD45B,GLRX,HIPK2,ICAM1,IL1B,IL1RN,ITGA5,ITGAV,MARCKSL1,MYC,NFKBIA,PAG1,PCDH7,PDGFA,PIM1,PLAUR,RCAN1,RELB,SDC1,SDC4,SERPINE1,SOCS3,SPP1,SRXN1,STAT1,TGFB1,TNFRSF1B,TSPAN5	443 (15)
bromodeoxyuridine		chemical drug	1.277	bias	4.37e-14	CXCL8,F3,IFI16,IFI27,IFI44,IFI6,IFIH1,IFIT1,IFIT2,IFIT3,IGFBP3,IL1B,IRF1,IRF7,ISG15,MX1,SERPINE1,SP110,STAT1,TGFBI	447 (20)
PTH		other	-2.688	bias	4.47e-14	ADAMTS1,AHNAK,BHLHE40,BMP2,COL1A2,CXCL2,EFNB2,FGF23,FN1,FOSB,FOSL2,IGFBP3,IGFBP5,ITGAV,KIF26A,LEF1,LMNA,MMP2,NR4A2,PDGFA,PLXDC2,POSTN,RGS1,RUNX1,RUNX2,SDC4,SFRP2,SFRP4,SMAD7,SOCS3,SPP1,STC1,TGFB1	337 (19)
Jnk		group	-4.81	bias	4.52e-14	A2M,ACTA2,APP,BCL2L11,BMF,CCL3,CCL4,CD44,CD55,CD83,CDH2,COL3A1,CXCL8,ETS1,F3,FABP4,FN1,FOSB,GADD45A,ICAM1,IL1B,MMP2,MYC,NOX4,PDGFB,PLAT,PLAUR,POSTN,S100A12,SERPINE1,SNAI2,SOCS3,TGFB1,TGFBR2,TIMP1,TNFRSF12A,TRPC3,TWIST1	424 (17)
Pkc(s)		group	-4.651	bias	5.25e-14	ADM,APP,ARG2,BCL2L11,CARTPT,CD36,CD55,CLDN1,COL3A1,CPT1A,CXCL8,CYP19A1,F3,FABP4,FGF2,FN1,FOSL1,FSHB,GADD45A,GADD45B,IGF2,IL1B,ITGA5,KRT8,MAFK,MAOB,MMP2,NOX4,NR4A2,PER2,PTPRN,S100A1,S100A8,SERPINE1,SPP1,STAR,STC1,STC2,TGFB1	389 (20)
VEGFA		growth factor	-4.273	bias	5.55e-14	ADAMTS1,ARG2,BMP4,CAV1,CD55,CD83,CSTB,CTSS,CXCL8,DUSP4,DUSP5,EFNB2,ETS1,ETS2,F3,FABP4,FGF2,FLT1,FN1,FOSB,HBEGF,ICAM1,IGFBP5,IL1B,ITGAV,LMNA,MMP15,MMP2,MYCN,NR4A2,NRP1,PDGFB,PIM1,PLAT,RCAN1,RUNX1,RUNX2,SERPINE1,SNAI2,STC1,TGFB1,THBS1,TMSB10/TMSB4X,VASH1	361 (19)
EGFR		kinase	-2.917	bias	5.89e-14	ACTA1,ACTA2,ANXA1,BCL2L11,BCL6,CAV1,COL3A1,COL5A2,CRMP1,CRYAB,CXCL8,CYP19A1,DUSP4,EFNB2,EPHA2,F3,FOSL1,FOSL2,GADD45A,GPC1,HAS2,HBEGF,HMGA1,ICAM1,IGF2,IGFBP3,IGFBP5,IL1B,IRF1,JAG1,LEF1,MMP2,MYC,OSMR,PDIA2,PLAT,PLAUR,POSTN,RUNX1,RUNX2,S100A2,SDF2L1,SERPINE1,SFRP1,SLC4A7,SNAI2,SOCS3,SOX9,SPHK1,STAT3,TBXAS1,THBS1,TNFAIP6,TWIST1	450 (19)
IFNA1/IFNA13		cytokine	3.037	bias	6.65e-14	CD83,DHX58,EIF2AK2,IFI27,IFI6,IFIH1,IFIT1,IFIT2,IFNAR1,IL1B,IRF1,ISG15,MX1,MYC,OAS2,RSAD2,STAT1,UBE2D1,UBE2L6,ZBP1	292 (16)
SOCS1		other	-0.201	bias	7.31e-14	A2M,CCL3,CD44,CISH,CXCL2,CXCL8,DDX58,FCER1G,GBP5,ICAM1,IFI16,IFI44,IFIH1,IFIT1,IFIT2,IFIT3,IFNAR1,IL1B,IRF1,IRF7,IRS2,ISG15,ISG20,MX1,NOXA1,OAS2,SOCS3,STAT1,STAT3	337 (16)
FN1	-6.752	enzyme	-4.67	bias	7.38e-14	ACP5,ACTA2,APP,CASP7,CCL4,CD83,CDH2,CORO1A,CXCL1,CXCL2,CXCL8,F3,FGF2,FN1,GFRA2,IL1B,ITGA5,ITGAV,LIMS1,MMP2,MYC,NFKBIA,PDGFB,PLAUR,RNF125,RUNX2,SDC1,SDC4,SERPINE1,SNAI2,SOCS3,SOX9,SPP1,TAGLN,TCF4,TGFB1,TGFBR2,THBS1	437 (21)
5-N-ethylcarboxamido adenosine		chemical reagent	-1.273		8.39e-14	ACKR3,ADM,ARG2,BCL3,BHLHE40,CDKN2B,CEBPD,COL1A2,CXCL8,FGF2,GADD45A,IFIT2,IFIT3,IL1B,MMP11,NR4A2,NRP1,NT5E,PDE5A,PLK2,SERPINE1,SLC4A7,SOCS3,SRXN1,ST3GAL1,TGFB1,THBS1	344 (20)
simvastatin		chemical drug	0.842		8.66e-14	ACP5,ACTA2,ADAMTS1,ANXA1,ANXA3,APP,ASL,BMP2,CALD1,CCL3,CD14,CD55,CXCL2,CXCL8,F3,ICAM1,IGFBP3,IL18,IL1B,IRF1,ITGB2,KLF2,KLF4,LPL,MMP2,MPP6,MYC,NFKBIA,OLR1,PLAT,S100A6,SDC4,SELP,SERPINE1,SOCS3,SPP1,STAT1,TIMP1	346 (17)
paclitaxel		chemical drug	-1.869		9.34e-14	ABCB1,ACKR3,ACTA2,BCL2L11,BHLHE40,CACNB3,CAV1,CD44,CLU,CXCL1,CXCL2,CXCL8,CYP19A1,DUSP4,DUSP5,ELL,EMP1,EPHA2,FOSL1,G0S2,GADD45B,GFPT2,HBEGF,ICAM1,IDUA,IGFBP3,IL1B,ITGA5,KDM6B,LCP1,MYC,NFKBIA,OSMR,PLAUR,PRELP,REN,SERPINB2,SNAI2,STAT3,STC1,SVIL,TGFBR2,THBS1,TSC22D1,TWIST1,VASH1	449 (18)
Growth hormone		group	-0.927	bias	9.94e-14	ANGPTL4,ARID5B,BMP4,CD36,CDH3,CEBPD,CISH,FABP4,FN1,FOSL2,FZD7,IGF2,IGFBP2,IGFBP3,IGFBP5,LPL,MSTN,MYC,NEDD9,NFKBIA,NOX4,PDK4,PLK2,PRKAG2,SGK1,SOCS2,SOCS3,SPP1,TCF21,TGFBR2	428 (24)
MYD88		other	-4.372	bias	1.08e-13	BAMBI,BCL3,CCL4,CD14,CD44,CD83,CEBPD,CISH,CMPK2,CXCL1,CXCL2,CXCL8,DEFB4A/DEFB4B,ETS2,FCER1G,ICAM1,IFIT2,IGFBP5,IL18,IL1B,IL1RN,IRF1,IRF7,ISG15,JAG1,LPAR1,MAFF,MMP2,MYC,NFKBIA,OLR1,PSTPIP2,RELB,RSAD2,S100A8,SERPINE1,SOCS3,SPP1,TGFB1,TIMP1,TNFAIP3,TSC22D1,USP18	327 (14)
CREB1		transcription regulator	-3.933		1.12e-13	ADM,AKAP13,ARC,BHLHE40,CARTPT,CCL3,CCL4,CD68,CDH2,CEBPD,CPT1A,CRIM1,CRMP1,CSRNP1,CXCL2,CXCL8,CYP19A1,ERRFI1,FLT1,FN1,FOSB,GADD45A,GADD45B,GAL,GPNMB,HAS2,HSD11B1,IGSF9B,IL1B,IRF7,IRS2,KCNIP2,KLF4,KLF7,LPL,MARCKSL1,MEST,MIDN,MYC,NPTX2,NR4A2,NRP1,PCSK1,PER2,PLAT,PLXDC2,PNMT,PTPRN,RALYL,RASGEF1B,REN,RPRM,SCD,SCG2,SERINC2,SFRP4,SGK1,SH3KBP1,SHTN1,SOCS2,SRXN1,SSTR1,STAR,STAT3,STC1,TAGLN2,TIPARP,YPEL4	429 (16)
TP63		transcription regulator	-1.735	bias	1.27e-13	ABCB1,ADAMTS1,ADM,AEN,BCL2L11,BCL3,BHLHE40,BST2,CAST,CDH2,CDKN1C,CDKN2B,COL4A1,CXCL8,EFNA4,EMP1,EPHA2,F3,FN1,FOSL1,GADD45A,GREM1,HBEGF,IGFBP3,IL1B,INSR,JAG1,MAFF,MAP2K3,MFGE8,MYC,NT5E,PNPT1,POSTN,PRKAG2,RELB,RUNX1,RUNX2,S100A2,S100A4,S100A8,SERPINB2,SERPINE1,SNAI2,STX1A,TAGLN,TGFB1,TGFB2,THBS1,TIMP3,TWIST1,VMP1,WNT5A	430 (20)
BMP2	-21.623	growth factor	-3.342	bias	1.43e-13	ACP5,ACTA2,BHLHE40,BMP2,BMP4,CALB1,COL1A2,CREB3L1,CYP19A1,ETS1,F3,FABP4,FGF2,FN1,FOSB,FSHB,GADD45B,GREM1,HAS2,IFI16,IGFBP5,KLF4,KLF9,LRP5,MYC,NOG,PITX2,POSTN,RUNX2,RUNX3,SMAD7,SOX9,SPP1,STAR,TAGLN,TIMP1,TIMP3	405 (21)
SMAD3		transcription regulator	-4.08	bias	1.45e-13	ACTA2,ANKRD1,ARID3A,AXIN2,BCL2L11,BMP2,CCL4,CDH2,CDKN2B,COL1A2,COL3A1,CYP19A1,DAPK1,DUSP4,FN1,FSHB,FSTL3,GADD45B,HAS2,HBEGF,IL1B,JAG1,LPAR1,MSTN,MYC,PDGFB,PMEPA1,PNMT,RUNX2,SERPINE1,SMAD7,SNAI2,SPP1,STAT3,TAGLN,TGFB1,TGFB2,THBS1,TIMP1,TIMP3	453 (18)
MAVS		other	2.479	bias	1.49e-13	CMPK2,CXCL2,CXCL8,DDX58,DHX58,IFIT1,IFIT2,IFIT3,IFITM3,IL1B,IRF7,ISG15,ISG20,MB21D1,OAS2,PARP12,RSAD2,SOCS3,STAT1,UBE2L6	216 (11)
miR-199a-5p (and other miRNAs w/seed CCAGUGU)		mature microrna	2.301	bias	1.87e-13	ACTA1,CALD1,CMPK2,COL4A1,COL4A5,CSTB,DCN,ETS1,FN1,IFI27,ISG15,JAG1,KLF2,KLF4,MX2,MYH11,NEDD9,RSAD2,TAGLN,TGFBR2,WNT5B,ZBP1
SMAD4		transcription regulator	-4.148	bias	2.1e-13	ANGPTL4,BMP2,BMP4,CDH2,CDH3,CDKN2B,COL1A2,DAPK1,FN1,FSCN1,FSHB,FSTL3,GADD45A,GADD45B,HAS2,ICAM1,IL1B,JAG1,LEF1,LPAR1,MYC,MYCN,NFKBIA,PDGFB,PTX3,RGCC,RUNX1,RUNX2,SCD,SERPINE1,SGK1,SMAD7,SNAI2,TGFB1,TGFB2,THBS1,TIMP1,TIMP3,TNFAIP6	478 (20)
RUNX2	-133.701	transcription regulator	-0.373	bias	2.57e-13	ABCB1,ACTA2,AXIN2,BMP2,CDH2,CEBPD,COL1A2,CXCL8,CYP19A1,DPYSL3,FLRT2,FN1,FSHB,GADD45B,LEF1,LGALS3,MMP2,MYH11,NEXN,RGCC,RUNX1,RUNX2,SERPINE1,SNAI2,SPP1,SVIL,TAGLN,TIMP1	411 (22)
DDX58	3.364	enzyme	1.376	bias	3.22e-13	AHNAK,CXCL8,DDX58,EIF2AK2,IFI27,IFI35,IFI44,IFIH1,IFIT1,IFIT2,IFIT3,IRF1,IRF7,ISG15,ISG20,KLF4,MX1,RSAD2,SOCS3,STAT1	215 (13)
Ca2+		chemical - endogenous mammalian	-2.094	bias	3.63e-13	ABCB1,ACTA2,ADCYAP1,APP,ARC,CD83,CEBPD,CXCL8,ENPP1,FABP4,FABP5,FGF2,FGF23,FN1,FOSL1,FOSL2,HBEGF,ICAM1,IL1B,IRF1,IRS2,KLF4,KRT8,MMP19,NDRG1,NFKBIA,PADI1,PER2,PYY,RUNX2,S100A8,SELP,SERPINB2,SERPINE1,SGK1,SNAI2,SPP1,STAR,STC1,TAGLN,TCF4,TGFB1	415 (23)
thioacetamide		chemical toxicant	-4.479	bias	4.12e-13	ACP5,ACTA2,ADAMTS1,ANXA1,ARG2,BHLHE40,CD14,CD44,CD55,CLU,COL1A2,COL3A1,CSNK1D,DBN1,DKK3,EHD3,EMP1,GATM,GPNMB,IFITM2,IGFBP3,IL1B,LGALS3,MMP2,MYC,PDGFB,PRELP,RGCC,SLC13A3,SMAD7,SPARCL1,SPP1,TAGLN,TCF4,TES,TGFB1,TIMP1,TMSB10/TMSB4X,TNFRSF12A,TYRO3,WNT5A	454 (14)
TICAM1		other	-1.464	bias	4.28e-13	BCL3,CCL4,CEBPD,CMPK2,CXCL2,CXCL8,DDX58,ETS2,ICAM1,IFI16,IFIT1,IFIT2,IFIT3,IL18,IL1B,IRF1,IRF7,ISG15,ISG20,JAG1,LPAR1,MAFF,NFKBIA,PSTPIP2,RELB,RSAD2,SERPINE1,SOCS3,TNFAIP3,TSC22D1	294 (17)
hyaluronic acid		chemical - endogenous mammalian	-3.284	bias	5.74e-13	ABCB1,ACKR3,BCL3,CCL4,CD44,CD83,CXCL2,CXCL8,DEFB4A/DEFB4B,FN1,HOXD10,ICAM1,IL1B,MMP2,NFKBIA,NOG,NR4A2,PDCD4,SERPINE1,SOCS3,SOX9,SPHK1,SPP1,TGFB1,TGFB2,TIMP1,TNFAIP3	388 (18)
CHUK		kinase	-2.881	bias	5.87e-13	ACKR3,BMP2,CCL4,CEBPD,CLU,COL18A1,CXCL2,CXCL8,DCN,F3,GADD45B,GBP4,ICAM1,IFI16,IFI35,IFIT2,IL1RN,ISG15,MMP2,MYC,NFKBIA,NGF,PCDH7,PTX3,RCAN1,RELB,SERPINB2,SFRP1,SGK1,SOCS3,SOD3,SPP1,TIMP3,TMEM176B,TNFAIP3,TNFRSF1B,TWIST1	404 (13)
STAT2		transcription regulator	2.926	bias	6.07e-13	CAV1,CXCL8,IFI27,IFI35,IFI6,IFIT1,IFIT2,IFIT3,IFITM2,IRF1,IRF7,IRF9,ISG15,MX1,OAS2,PITX2,RSAD2,USP18	381 (19)
cyclosporin A		biologic drug	1.398		6.17e-13	A2M,A3GALT2,ACTA2,ANXA1,APOD,APP,BCL2L11,BMP2,CALB1,CASP7,CAV1,CBLB,CCL4,CD14,CD44,CD55,CD68,CD83,CLU,CXCL1,CXCL8,ELL2,F3,FGF23,FLT1,FN1,FYN,GPNMB,ICAM1,IL1B,ITGAV,LGALS3,MAF,MMP2,MYC,MYH11,NFKBIA,NRCAM,PDCD4,POSTN,RCAN1,REN,RPS6KA2,RUNX1,RUNX2,SCD,SERPINE1,SPHK1,SPP1,TAGLN,TGFB1,TIMP1,TMSB10/TMSB4X,TNFRSF12A,WNT5A,XAF1,XCL1	375 (17)
bee venom		chemical - endogenous non-mammalian	-2.095		6.59e-13	ARC,CNNM2,CXCL8,ETS2,FOSB,GADD45A,GRASP,ICAM1,IFRD1,IL1B,IRF1,ITGA5,ITGAV,KLF2,KLF4,MAP3K8,NFKBIA,NR4A2,RCAN1,RGS1,SERPINB2,SOCS3,TNFAIP3,TSC22D1,YBX3	344 (14)
PRKCA		kinase	-0.92	bias	7.21e-13	ACTA1,APP,ARL4C,CAV1,CD55,CXCL2,ETS1,FN1,ICAM1,IFIT1,IFIT3,IGFBP3,LPL,MYC,NFKBIA,PTPRN2,PVR,RHOBTB3,RSAD2,RUNX1,RUNX2,S100A8,SELP,SERPINE1,SP100,STAR,TGFB2	401 (19)
GNA15		enzyme			8.48e-13	ACKR3,ACTA2,CEBPD,CRYAB,CXCL2,CXCL8,DAB2,ENPP1,FHL2,FOSL1,FOXS1,GADD45A,LGALS3,MAFK,MAP2,MYC,MYH11,NEXN,NOX4,NPR3,OLR1,PLAT,SYNE1,TAGLN,TIMP1	328 (18)
cholesterol		chemical - endogenous mammalian	-3.981		9.23e-13	ACTA2,APP,C1QC,CAV1,CD14,CD68,COL3A1,CXCL2,CXCL8,F3,FABP5,FGF2,FLT1,FN1,GSTA5,HBEGF,ICAM1,IL10RA,IL1B,IL1RN,KITLG,LAPTM5,LGALS3,LPL,MAP2,MMP2,MYH11,NR4A2,RGCC,S100A8,SCD,SOCS3,STARD5,TGFB1,THBS1,TIMP1,TIMP3	439 (18)
TAZ		enzyme	-2.219	bias	9.57e-13	ADAMTS1,AHNAK2,AMPH,ANKRD1,ANXA1,AOX1,AXL,CAV1,CD44,CDH2,FN1,IFI16,LCP1,PRSS23,RUNX2,SERPINE1,SNAPC1,SORBS2,TAGLN,TGFB1	48 (3)
IRF1	-2.091	transcription regulator	2.759	bias	9.63e-13	ADAM8,B2M,CASP7,CTSS,CXCL2,CXCL8,EIF2AK2,IFI35,IFI44L,IFIH1,IFIT1,IFIT2,IFIT3,IFIT5,IFITM3,IL18,IL1B,IRF1,IRF7,IRF9,ISG15,MX1,MYC,OAS2,PCDH7,PSMB9,RSAD2,STAT1,STAT3,TAP1,TGFB1,TRIM21	331 (15)
losartan potassium		chemical drug	3.222	bias	1.01e-12	CAV1,CD36,COL3A1,CXCL8,F3,FN1,IL18,IL1B,ITGAV,MAP2,MMP2,NOX4,NPR1,OLR1,PDGFA,POSTN,REN,SERPINE1,SOCS3,SPP1,STAR,TGFB1,TGFB2,TGFBR2,TIMP1,TUBB3	390 (18)
hydrogen peroxide		chemical - endogenous mammalian	-5.465	bias	1.11e-12	ACTA2,AEN,ANKRD1,APP,BCL2L11,CAV1,CCL4,CD55,CD68,CLU,COL1A2,CRYAB,CTSS,CXCL8,DUSP4,EPAS1,EPHA2,ETS1,ETS2,FGF2,FN1,FOSL1,FOXO4,FXYD2,GADD45A,GADD45B,GLRX,GSTA5,HBEGF,ICAM1,IFI6,IFIT2,IL1B,KITLG,KLF2,KLF4,MMP2,MYC,NGF,PDCD4,PDGFB,PIM1,PLAUR,PSTPIP2,PTMA,PTX3,RASSF8,RUNX2,RUNX3,SELENOP,SERPINE1,SGK1,SNAI2,SPP1,STAR,STAT3,TAGLN,TAP1,TNFAIP3,XAF1	489 (22)
RELA		transcription regulator	-2.844	bias	1.14e-12	A2M,ABCB1,ACTA2,ANKRD1,APP,B2M,BACH2,BCL2L11,BCL3,BMP2,CAV1,CCL3,CD14,CD44,COL1A2,CXCL1,CXCL2,CXCL8,CYP19A1,DEFB4A/DEFB4B,EPAS1,F3,FGF2,FN1,FSCN1,HAS2,ICAM1,IGFBP2,IL1B,IL1RN,IRF1,IRF7,ISG15,LTC4S,MYC,NFKBIA,OAS2,OLR1,PDGFB,PSMB9,PTPN6,PTX3,RELB,SDC4,SELP,SMAD7,SOX9,STAR,TAP1,TGFB1,TNFAIP3,TWIST1,VASP	399 (15)
IL1A		cytokine	-5.288	bias	1.14e-12	ADAMTS1,APOD,APP,BCL3,CCL3,CCL4,CD44,CD83,CXCL1,CXCL2,CXCL8,DEFB4A/DEFB4B,FGF2,HSD11B1,ICAM1,IGFBP5,IL18,IL1B,IL1RN,ITGA5,ITGAV,KITLG,LIF,MMP2,MT2A,MYC,NFKBIA,NGF,PDGFA,PDGFB,PTX3,S100A12,S100A8,SERPINE1,SPP1,TGFB1,TNFAIP3,WNT5A	388 (16)
leukotriene D4		chemical - endogenous mammalian	-4.282	bias	1.22e-12	ADAMTS1,ARID5B,BMP2,CCL3,CCL4,CXCL2,CXCL8,F3,FOSL2,HBEGF,KLF2,KLF4,LOC102724428/SIK1,MAP3K8,NDRG1,NEDD9,NR4A2,PDK4,RCAN1	407 (18)
Ap1		complex	-4.17	bias	1.28e-12	BCL2L11,CCL3,CCL4,CD44,CLU,CXCL8,ETS1,F3,FABP4,FN1,FOSL1,FSHB,GSTA5,IGFBP3,IL17D,IL1B,KRT18,LPL,MMP2,MT2A,MYC,NDRG1,NGF,NOG,RELB,RSPO3,S100A4,SERPINE1,SPP1,TGFB1,TIMP1	391 (19)
BTK		kinase	-2.471		1.28e-12	CCL4,CISH,CXCL8,EMP1,ENPEP,ETS1,FABP5,IFI35,IFI44L,IFIT1,IFIT3,IL10RA,IL18,IL1B,IRF1,IRF9,ISG15,ISG20,ITGAV,MX1,MX2,OAS2,PIM1,RELB,SELP,STAT1	354 (22)
HNRNPA2B1		other			1.38e-12	ABCB1,ADGRG2,CADM1,CLDN1,DCLK1,FN1,FSCN1,GPRC5B,GSN,H19,HIPK2,IGFBP2,KCTD12,LPAR1,MEST,MUC13,MYC,NPR3,NR2F1,NRCAM,NTS,PITPNC1,PKIB,RASSF8,ROR1,SNAI2,ST8SIA4,SYT1,TGFB2,TWIST1
PAF1		other	0.728	bias	1.41e-12	BAMBI,CCL3,DDX58,HERC5,HIST1H2BD,IFI44,IFI44L,IFIT3,IFITM3,ISG15,ISG20,KLF4,OAS2,PLAUR,SDC4,SERPINE1,TAC3,ZNFX1
MAP2K1		kinase	-3.749	bias	1.42e-12	ABCB1,ACTA2,AXIN2,BCL2L11,CCL4,CD44,CDKN2B,COL1A2,COL3A1,CXCL8,DAB2,DUSP5,ENO2,F3,FGF2,FOSL1,GPRC5B,ITGA5,LEF1,LGALS3,MAOB,MMP2,MYC,MYCN,NFKBIA,PIM1,PLAUR,RAB38,SIRPA,SNAI2,STAR,THBS1,TWIST1	377 (17)
E. coli B5 lipopolysaccharide		chemical - endogenous non-mammalian	-4.738	bias	1.78e-12	ACKR3,ADAMTS1,B2M,BCL3,BCL6,BHLHE40,CCL4,CD44,CD83,CXCL2,CXCL8,ERRFI1,ETS2,F3,HSD11B1,ICAM1,IFIT1,IL18,IL1B,IL6ST,IRF1,ISG20,LIF,MAP3K8,MAT1A,NEDD4L,NFKBIA,SDC1,SELENOP,SERPINE1,SOCS2,SOCS3,SPP1,STAT3,TGFB1,TGFB2,TGFBR2,THBS1,TIRAP,TNFAIP3,XCL1	316 (16)
IRF5		transcription regulator	2.954	bias	1.84e-12	CCL3,CCL4,CMPK2,CXCL2,DDX58,DHX58,IFI44,IFIH1,IFIT1,IFIT2,IFIT3,IFITM3,IRF7,ISG15,ISG20,OAS2,PARP12,RSAD2,SP110,STAT1,UBE2L6	231 (18)
ERG		transcription regulator	-3.682	bias	1.9e-12	ACTN1,ARHGAP28,ARHGAP31,AXIN2,COL11A2,CXCL1,CXCL8,DBN1,ETS1,FLNB,FLT1,FMNL3,FOSB,FYN,ICAM1,LAMA5,LEF1,MYCN,NDRG1,NR4A2,NRCAM,PARVA,PIM1,PLAT,PLAUR,PSTPIP2,PTPN6,RHOBTB1,SOX4,SPP1,SVIL,TACC1,TGFBR2,THBS1,WNT2B	384 (14)
WISP2		growth factor	0.05		2.11e-12	ACTA2,AXIN2,CD44,CLDN1,FABP4,FN1,ITGA5,KRT18,KRT8,LAMB3,LPL,PDGFA,SDC4,SERPINE1,SNAI2,TGFB1,TGFBR2,TWIST1	301 (15)
halofuginone		chemical drug	2.393	bias	2.14e-12	ACP5,BHLHE40,CD44,CD55,COL1A2,CSNK1D,CTHRC1,DBN1,DKK3,EHD3,EMP1,GATM,H19,IFITM2,IGFBP3,MMP2,PRELP,RGCC,SLC13A3,SMAD7,SPARCL1,SPP1,TAGLN,TCF4,TGFB1,TGFBR2,TIMP1,TYRO3,WNT5A	385 (16)
IFNLR1		transmembrane receptor			2.26e-12	CCL4,CMPK2,CXCL2,IFI44,IFIH1,IFIT2,IFIT3,IL1B,IRF7,ISG15,ITGAV,LIF,MX1,MYC,RSAD2,THBS1,TNFAIP3	281 (13)
PARP9	4.168	enzyme	2.229	bias	2.31e-12	BCL6,CD74,IFI44,IFIT1,IFIT2,IFIT3,IRF1,IRF7,ISG15,OAS2,SP110,STAT1	178 (7)
SNAI1		transcription regulator	-0.325		2.52e-12	ACTN1,AFAP1,ANKRD1,AXL,CD55,CDH2,CLDN1,CXCL8,CYP19A1,FLNB,FN1,FOSL1,GSN,KRT18,KRT8,LEF1,RUNX2,SDC1,SLC27A2,SNAI2,SVIL,TGFB1,TMOD1,TWIST1,VASP,WASF1	384 (23)
ITGB1		transmembrane receptor	-1.852		3.09e-12	ACTA1,ACTA2,BMPR1B,COL1A2,CXCL8,GAS1,ICAM1,IGF2,IL1B,IL1RN,ITGA5,ITGAV,LAMB1,LIMS1,MMP2,MYC,PLAUR,SERPINE1,TCF4,TGFB1,THBS1,TNFAIP3,WNT5A	396 (18)
tetrachlorodibenzodioxin		chemical toxicant	-1.294		3.17e-12	ABCB1,ACTN1,ADM,ARNT2,BACH2,BMP4,CALB1,CAP2,CD36,CHD7,CHST2,COL18A1,COL4A5,COL9A2,CXCL8,CYP19A1,DCLK3,ENPEP,ETS2,FSHB,FZD7,GSTA5,HDAC7,HOXD10,HUNK,IGF2,IL10RA,IL1B,ITGA5,JAG1,KCNJ5,KLF2,MMP15,MYC,MYH11,NPTX1,PCSK1,PTGFR,S100A4,S100A8,SDC1,SERPINB2,SERPINE1,SOCS2,SPOCK2,STAR,STC2,TGFB2,TGFBR2,TIPARP	404 (18)
HMGA1	-15.695	transcription regulator	-1.103		3.49e-12	ACTA2,B2M,CAV1,CD44,COL1A2,COL4A1,CRYAB,CTSH,DAB2,EPB41L4A,FOSL2,GSN,H19,HBZ,IGFBP3,INSR,KITLG,KLF2,LAMB1,LY6E,MYC,PTPRU,SDC4,SLC27A2,SOD3,SOX4,STAT3,SYK,TAGLN,TWIST1	462 (25)
FAS		transmembrane receptor	1.617		3.88e-12	ACTA2,CAST,CCL3,CCL4,CD44,CD83,CDK5R1,CEBPD,COL18A1,COL1A2,COL3A1,COL4A1,CXCL1,CXCL2,CXCL8,F3,FLT1,FOSB,FSCN1,GPNMB,ICAM1,IFIT1,IL10RA,IL18,IL1B,IRF1,ITGAV,LGALS3,MERTK,NFKBIA,NR4A2,PTPRN,PTPRN2,PTX3,RSAD2,RUNX2,S100A12,SDC1,SELP,SERPINB2,SERPINE1,SPP1,SYK,TAGLN2,TGFB1,TLN2,TNFAIP3,TNFAIP6,TNFRSF1B,TRIB1	340 (15)
IL2		cytokine	-3.744	bias	4.85e-12	ADAM8,ANXA1,ARNT2,BCL6,BHLHE40,BMP2,CARD10,CCL3,CCL4,CD44,CD83,CDK5R1,CDKN1C,CISH,CRMP1,CSRNP1,CXCL8,DAPK1,DUSP4,DUSP5,EMP1,EPAS1,ETS1,FCER1G,FGF2,FYN,GADD45B,GFRA2,ICAM1,IL10RA,IL18,IL1B,IRF1,ISG20,LAPTM5,LIF,LY6E,MAF,MMP2,MMP25,MX1,MYC,NDRG1,PDCD4,PIM1,PLAC8,PTPN6,RGCC,S100A4,S100A8,SELP,SESN3,SOCS2,SOCS3,SPP1,STAT3,STC2,SWAP70,TGFB1,TIMP1,TNFRSF12A,TNFRSF1B,TNFRSF21,XCL1	380 (17)
doxorubicin		chemical drug	-5.342		5e-12	A2M,A3GALT2,ABCB1,ADAMTS1,ADM,ANXA1,APP,BCL2L11,BHLHE40,BMP4,CD14,CD44,CLU,COL3A1,CXCL8,DUSP5,F3,FBLN1,GADD45A,GPNMB,HBEGF,HIPK2,IL1B,IRF1,IRF7,JAG1,KRT18,LGALS3,MMP2,MYC,NCAM1,NDRG1,NFKBIA,NOX4,PMEPA1,RELN,RUNX1,SDC2,SLC19A2,SMAD7,SOX9,SPHK1,SPP1,STAT1,STAT3,SVIL,TAP1,TES,TGFB1,TIMP1,TNFRSF12A	410 (18)
stallimycin		biologic drug	1.984	bias	5.29e-12	CXCL8,F3,IFI16,IFI27,IFI44,IFI6,IFIH1,IFIT1,IFIT2,IFIT3,IL1B,IRF1,IRF7,ISG15,MX1,SP110,STAT1	262 (11)
BMP7		growth factor	-0.629	bias	6.09e-12	ACTA2,BMP4,CD44,CEBPD,COL1A2,CXCL8,CYP19A1,F3,FN1,GREM1,ICAM1,IGF2,IGFBP3,IGFBP5,IL1B,KLF4,MMP2,NCAM1,NDRG1,NOG,RUNX2,S100A4,SERPINE1,SMAD7,SOCS3,SPP1,STAR	351 (17)
Pdgf (complex)		complex	-2.357	bias	6.29e-12	CAV1,CD44,CDKN2B,COL4A1,ERRFI1,F3,FGF2,FN1,FOSB,ICAM1,IRS2,ITGA5,JAG1,MMP2,MYC,NCAM1,NOX4,NR4A2,PLAUR,SERPINE1,TGFB1,TIMP1,TIMP3,TWIST1	388 (18)
AKT1		kinase	-2.473	bias	6.73e-12	ABCB1,ACTA2,ANKRD1,BCL2L11,BMP2,C1QC,CD74,CEBPD,CISH,COL4A1,CXCL8,FABP5,FGF2,FN1,FOSB,GSTA5,HUNK,IGF2,IGFBP5,IRS2,KLF15,LAMB1,MMP2,MSTN,MT2A,MYC,MYH11,NEXN,NOX4,REN,SCD,SERPINE1,SLC4A7,SNAI2,SPP1,TGFB2,THBS1,THBS2,TIMP1	433 (21)
bleomycin		chemical drug	-4.839	bias	7.34e-12	ACTA2,COL1A2,COL3A1,CTSS,CXCL1,CXCL2,FABP4,FN1,FOSL1,HBEGF,ICAM1,IL18,IL1B,KITLG,KLF15,MID1,MMP2,MYC,PLAT,S100A4,SDC4,SERPINE1,SFRP1,SOCS2,SPHK1,SPP1,STAT3,TGFB1,TIMP1,TIMP3,WNT5A	467 (19)
SAMSN1		other	-1.46	bias	8.55e-12	ARID5A,CCL4,CMPK2,CXCL2,DAB2,HBEGF,IFIT2,IFIT3,IL18,IRF1,IRF7,ISG15,ISG20,MERTK,PLAT,RGCC,RSAD2,SDC1,SOCS3,STAT1,TCF4,TRIM21,TSC22D1	247 (10)
indomethacin		chemical drug	-1.935		1.01e-11	A2M,A3GALT2,ADAM8,ADAMTS1,ANXA1,APP,CD14,CD44,CD55,CLDN1,CLU,CPT1A,FABP4,FGF2,FLT1,GPNMB,HAS2,IFITM3,IL1B,INSR,KRT8,LGALS3,LPL,MMP2,MYC,PIM1,PLAUR,PSMB9,REN,S100A8,SDC1,SPP1,STAR,TES,TIMP1,TMSB10/TMSB4X,TNFRSF12A,TNFRSF21	457 (21)
CXCL8	-7.821	cytokine	-2.903	bias	1.08e-11	ABCB1,ACKR3,ANXA1,CD44,CD74,COL12A1,COL18A1,CXCL2,CXCL8,CYP19A1,DEFB4A/DEFB4B,F3,ICAM1,IFRD1,IL1B,ITGA5,ITGB2,LGALS3,MMP2,NFKBIA,STAR	350 (16)
LEP		growth factor	-3.729		1.24e-11	ADAM8,ANGPTL4,APP,ASL,CARTPT,CASP7,CAV1,CD14,CD36,CD68,COL3A1,COL4A1,CPT1A,CYP19A1,F3,FABP3,FABP4,FGF23,FLT1,GADD45A,GAL,GSTA3,ICAM1,IGFBP2,IGFBP3,IL1B,IL1RN,IRS2,LIF,LPL,LTC4S,MMP19,MMP2,MYC,NPR1,NPY1R,NTS,PCSK1,PER2,PLAT,RUNX2,SCD,SELENOP,SELP,SERPINE1,SOCS3,SPP1,STAR,STAT3,TGFB1,THBS1,TIMP1,TIMP3,WNT5A	408 (20)
DUSP1		phosphatase	1.965		1.26e-11	ATP2A1,BMP2,CCL4,COL3A1,CXCL1,CXCL2,CXCL8,FOSL1,IL1B,IL1RN,ISG20,LTF,MERTK,MGLL,NRP1,OLR1,PDGFA,PDGFB,PLAT,PLAUR,SERPINB2,SERPINE1,TGFB2,VNN1	314 (17)
resveratrol		chemical drug	-0.021		1.33e-11	ACTA2,APP,BMP2,CCL3,CD14,CD36,CPT1A,CXCL2,CXCL8,DAPK1,DEFB4A/DEFB4B,EPHA1,F3,FABP4,FN1,FOSL1,FOSL2,FOXO4,ICAM1,IFIT1,IGF2,IGFBP3,IL18,IL1B,ISG15,JAG1,MMP2,MYC,NFKBIA,PDCD4,PDGFA,PDGFB,PDK4,SELP,SERPINE1,SPHK1,SPP1,STAR,TGFB1,TGFB2,VASP,ZNF91	508 (20)
IL17A		cytokine	-4.479	bias	1.52e-11	ACTA2,CCL4,CD14,CD68,CD83,CEBPD,CXCL1,CXCL2,CXCL8,DEFB4A/DEFB4B,FGF2,FOSL1,GADD45A,HBEGF,ICAM1,IL1B,IL1RN,ISG15,JAG1,KLF2,LIF,MAP2K3,MERTK,MMP2,MYC,NRP1,OSMR,PODXL,PTGFR,S100A8,SELP,SOCS3,STAT3,TGFBR2,TIMP1,TNFAIP3	385 (16)
PTEN		phosphatase	-1.215		1.61e-11	ADM,ANXA1,BCL2L11,BCL3,CASP7,CDKN2B,CSNK1E,CXCL2,CXCL8,DEFB4A/DEFB4B,EFNB2,EPAS1,ETS1,F3,FABP4,FGF23,FLT1,G0S2,IFI30,IFRD1,IGF2,IGFBP2,IGFBP3,IGFBP5,IL1B,IRS2,ISG15,JAG1,LGALS3,LIMS1,MAFK,MMP2,MMP23B,MT2A,MYC,NDRG1,NR4A2,NTS,PDCD4,PIM1,RUNX1,SCD,SDC1,SDC4,SERPINE1,SH2B2,SOCS3,SOX4,SPP1,STAT3,STEAP1,TGFB1,TGFBR2,THBS1,VNN1	490 (23)
androgen		chemical drug	1.489		1.66e-11	APOD,AXIN2,BMP4,CASP7,CD44,COL12A1,ENO2,ETS1,FGF2,FGF23,FOSL1,GSN,IGFBP2,IGFBP5,MMP23B,MYC,NFKBIA,PIM1,RUNX1,RUNX2,SDC1,SDC4,SFRP2,SOX4,SOX9,STAT3,STEAP1,TWIST1,VMP1,VNN1,WNT5A	404 (18)
ACKR2		g-protein coupled receptor	-2.84	bias	1.97e-11	DDX58,DHX58,EIF2AK2,IFI16,IFI44,IFIT2,IFIT3,IL1B,IRF7,ISG15,ISG20,OAS2,RSAD2,STAT1,USP18	208 (7)
STAT4		transcription regulator	-3.079	bias	1.98e-11	AHNAK,BCL2L11,BCL3,CXCL2,ENO2,ERRFI1,FCER1G,FSCN1,FZD7,IFIH1,IFIT2,IL10RA,IRF1,ISG15,ISG20,KDM6B,KLF9,KRT18,MAP3K8,MGARP,MYC,NDRG1,PLAC8,RAMP2,RGCC,RNF130,RRAD,S100A4,SERPINE1,SOCS3,STAT1,STC2,TIMP1,TSPAN5,TUBB2B,TWIST1	364 (15)
troglitazone		chemical drug	0.207		2.18e-11	ACTA1,ACTA2,ANGPTL4,AXIN2,CAV1,CCL3,CD36,CEBPD,COL1A2,COL4A1,CRYAB,CXCL1,CXCL8,CYP19A1,DCN,EGLN3,ENO2,EPHA1,ETS1,FABP3,FABP4,FABP5,FN1,FOSL1,G0S2,GADD45A,HIPK2,HUNK,ICAM1,IFI16,IFRD1,IL1B,KLF4,LPL,LTC4S,MAOB,MYC,MYH11,NDRG1,NFKBIA,PDK4,RASD1,SCD,SDC1,SERPINE1,SPP1,TBXAS1,TGFB1,USP18	434 (20)
methylprednisolone		chemical drug	-2.161		2.33e-11	A2M,ABAT,ANXA1,ANXA3,ARSB,B2M,C1QB,CBLB,CCL4,CD44,CD74,CDH2,CDH3,CTSH,CTSS,DAB2,EMP1,F3,FABP5,FN1,G0S2,GADD45A,GATM,GPC1,IL1B,IL1RN,IL6ST,IRF1,IRF7,KLF15,KLF9,LPL,LRP3,MAOB,MMP11,MYC,PER2,PLAT,PLAUR,RAB38,RGCC,RND3,RUNX2,SDC1,SDC4,SDS,SERPINE1,SGK1,SIRPA,SLC13A3,SLC16A6,SLC4A4,SLC4A7,SOD3,STAT1,STAT3,TIMP3,TMSB10/TMSB4X,TYRO3,VMP1,YBX3	471 (18)
STAT6		transcription regulator	-2.033		2.35e-11	ACP5,ADAM19,BCL3,BCL6,CISH,COBLL1,COL1A2,CPT1A,CTSS,CXCL2,FABP4,FCER1G,FLRT2,GADD45B,HIPK2,IFI16,IFIT3,IFNAR2,IL10RA,IL1RN,IL6ST,IRF1,IRF7,IRF9,IRS2,ISG15,ISG20,JAG1,LIF,MAF,MMP2,NEDD9,NFKBIA,PDGFA,PDK4,PKIB,SELP,SERPINE1,SOCS2,SPHK1,SYK,TIMP1	425 (17)
D-glucose		chemical - endogenous mammalian	-3.607		2.38e-11	ABCB1,ACTA2,ANXA1,BCL2L11,BMP2,BMP4,CALB1,CALD1,CAV1,CD36,CD55,CDK5R1,CLU,COL3A1,COL4A1,CXCL2,CXCL8,DCN,FABP5,FGF2,FN1,GREM1,ICAM1,IGF2,IL1B,IL6ST,INSR,IRS2,ITGA5,JAG1,LAMB1,LPL,MIDN,MMP2,MYC,NOX4,NPY1R,NR4A2,NTS,NUAK1,PDCD4,PLAUR,PODXL,PTPN6,PTPRN,RELB,REN,S100A4,SCD,SELENOP,SERPINB2,SERPINE1,SGK1,SLC39A8,SOX9,SPHK1,SPP1,STX1A,TGFB1,THBS1,TIMP1,TUBB3	509 (22)
R5020		chemical reagent	-3.672	bias	2.42e-11	BCL6,CYP19A1,DUSP4,DUSP5,ENO2,F3,FSHB,GAL,HBEGF,IFIT3,IFIT5,IRS2,MT2A,MYC,NFKBIA,PDK4,RASD1,SGK1,STAT1,STAT3,TIPARP	424 (22)
SOX4	-26.155	transcription regulator	-2.985	bias	2.55e-11	ADGRE5,AIF1L,B3GNT8,CACNA1H,CD74,CDH2,CSNK1E,CSRP3,DBNDD2,DUSP4,EMP1,ENPEP,FCER1G,FN1,HIPK2,IFI30,IGF2,KANK1,LMO7,MARCKSL1,MB21D1,MEX3A,MMP11,NCAM1,NRXN2,NUAK1,TAX1BP3,TENM4,TES,TMEM176B,TUBA1A,TUBB2B
F7		peptidase	-3.3	bias	2.66e-11	CASP7,CXCL2,CXCL8,F3,FOSL1,GADD45A,HBEGF,IL1B,JAG1,LIF,MYC,PLAUR,RND3,SERPINB2	372 (16)
cyclic AMP		chemical - endogenous mammalian	-3.859	bias	2.99e-11	ACTA2,ADCYAP1,APP,ARC,ARG2,BMP2,CACNA1H,CARTPT,CDH2,CEBPD,CRYAB,CYP19A1,ENO2,F3,FGF2,FLT1,FN1,FOSL2,HBEGF,HSD17B11,IGF2,IGFBP3,IGFBP5,IL1B,IL1RN,INSR,MEST,MYC,NGF,NR4A2,PNMT,REN,SERPINB2,SERPINE1,SOCS3,SOX9,STAR,STAT3,TIMP1	397 (20)
ECSIT		transcription regulator	-2.744	bias	3.04e-11	BCL3,CD44,CD83,CXCL8,IL1B,IL1RN,IRF7,NFKBIA,NR4A2,PIM1,PLAUR,RELB,TNFAIP3	298 (16)
RARB		ligand-dependent nuclear receptor	-0.583	bias	3.07e-11	CASP7,CDKN2B,CRYAB,CXCL2,CXCL8,DDX58,ETS1,GADD45A,HOXA3,ICAM1,IFI27,IFIT1,IGFBP3,IL1B,ITGAV,MAP2K3,MMP11,SPP1,STAT1,TGFB1,UBA7,USP18	450 (24)
NEUROG1		transcription regulator	1.147		3.49e-11	CDK5R1,COL3A1,CXCL1,EPAS1,FABP3,FN1,GFPT2,GREM1,HAS2,LCP1,LRIG1,MEST,NOG,PLK2,S100A4,SCG2,SLC43A3,THBS1,TSPAN7
testosterone		chemical - endogenous mammalian	-0.462	bias	3.52e-11	A2M,ANKRD1,ANXA1,ANXA3,ARG2,BMP4,CARTPT,CAST,CAV1,CDH2,CLU,CYP19A1,CYP26B1,FABP4,FN1,FOSB,FOSL1,FOSL2,FSHB,GADD45A,GPC1,IL1B,IRS2,MSTN,MX1,NDRG1,NFKBIA,NGF,PDE5A,PKIB,REN,SDC1,SELP,SLC39A8,SSTR1,STAR,STAT3,SYK,TAC3,TBXAS1,TGFB2,TGFBR2,THBS1,TUBB3,WNT5A	493 (20)
tacrolimus		chemical drug	1.47		3.67e-11	ACTA1,APOD,APP,BCL2L11,CALB1,CASP7,CCL4,CD36,COL3A1,CXCL2,CXCL8,DAPK1,DOCK9,DPYSL3,ELL2,FABP4,FN1,FOSB,GPRC5B,IL1B,MAF,MARCKSL1,MYC,MYH11,NFKBIA,NPTX1,PDCD4,PRICKLE1,RUNX2,SMAD7,SPP1,TNFRSF12A,XCL1	384 (20)
TAF4		transcription regulator	1.521	bias	4.95e-11	BCL6,CDH3,CLDN1,DCN,ETS1,FMOD,GAS1,GAS6,GREM1,HBEGF,HOPX,IL1RN,KLF4,MAFF,MAFK,MMP2,PDGFA,RUNX1,SPP1,TGFB1,THBS1,THBS2
IKBKG		kinase	-2.451	bias	5.39e-11	ACTA1,BMP2,CEBPD,CLU,CXCL2,CXCL8,DCN,ICAM1,IFI16,IL1B,IL1RN,IRF7,ISG15,NGF,PCDH7,PTX3,RCAN1,RELB,SERPINB2,SFRP1,SGK1,SOCS3,SOD3,TMEM176B,TNFAIP3,TNFRSF1B	404 (14)
EP300		transcription regulator	-2.476	bias	5.63e-11	ACTA1,ARID5A,AXIN2,B2M,BCL6,BMF,CAPG,CD36,CDKN2B,COL1A2,CPT1A,CRIM1,CXCL8,CYP19A1,DUSP4,EPHB2,EPSTI1,FABP4,FN1,FOSL2,GNG2,HSD11B1,IL10RA,ITGB2,LMNA,MAF,MAP3K8,MMP11,MYC,MYH11,NDRG1,NPR1,OLR1,PDE10A,PDGFA,PDK4,RASA3,REN,RSAD2,RUNX2,SDC1,SDC4,SMAD7,SOCS3,SPHK1,TBXAS1,TGFB2,TGFBR2,TIPARP,TNFAIP3,USP18,WNT5B	493 (25)
camptothecin		chemical drug	-2.141		5.79e-11	ABCB1,ACTA2,AEN,BAMBI,CAST,CCL3,CD83,CSNK1D,CXCL1,CXCL2,CXCL8,F3,FLT1,FOSB,FSCN1,FZD7,GADD45A,GADD45B,GPNMB,HBEGF,ICAM1,IFI16,IGFBP3,IL10RA,IL1B,IRF1,LGALS3,LIMCH1,MAFF,MARCKSL1,MERTK,MYC,NFKBIA,NR4A2,NRP1,PLAC8,PSMB9,PTPRN,PTPRN2,PTX3,PYCARD,RSAD2,S100A12,SDC1,SDC4,SELP,SERPINB2,SERPINE1,SIPA1L1,SPP1,STC2,SYK,SYNE1,TAGLN2,TAP1,TGFB1,TGFBI,TLN2,TNFAIP3,TNFAIP6,TNFRSF1B,TP53I11,TPBG,TRIB1,ZNF324	373 (14)
AR		ligand-dependent nuclear receptor	-2.333	bias	6.04e-11	ACTA1,ADCYAP1,ADM,ANKRD1,ARHGEF7,BMF,CAST,CAV1,CDH2,CLDN11,COL3A1,CSRP3,DHH,EHD3,ENO2,EPAS1,ETS2,FABP5,GAS6,GSN,IGF2,IGFBP3,IGFBP5,KITLG,LAMA5,LRIG1,MSI1,MSTN,MYC,NDRG1,PDGFA,PLAT,PMEPA1,PNMT,REN,SCAP,SERPINE1,SGK1,SLC39A8,SNAI2,SOX9,SPP1,STAR,STAT1,TBXAS1,TGFB1,TGFB2,TGFBR2,THBS1,TNFRSF12A,TPD52L1,TUBB3,TWIST1	496 (21)
EDN1		cytokine	-5.291	bias	6.45e-11	ACTA1,ACTA2,ADAM19,ANXA1,CDH2,COL1A2,COL4A1,CXCL8,ERRFI1,FGF2,FN1,FOSB,FOSL1,HBEGF,ICAM1,IL18,INSR,ITGA5,ITGAV,MARCKSL1,MMP2,MYC,OLR1,PDGFA,PLAUR,REN,SDC1,SERPINB2,SERPINE1,SOCS3,THBS1,TIMP1,TIMP3	471 (21)
NFKB1		transcription regulator	-2.742	bias	6.51e-11	A2M,ABCB1,ANKRD1,APP,B2M,BAMBI,BCL3,BMP2,CCL4,COL1A2,CRMP1,CXCL2,CXCL8,DEFB4A/DEFB4B,FSCN1,HAS2,ICAM1,IGFBP3,IL18,IL1B,IL1RN,IRF1,ISG15,JAG1,LTC4S,MAP3K8,MYC,NFKBIA,PDGFA,PTPN6,PTX3,RELB,SDC4,SELP,SOX9,STAT1,TGFB1,TNFAIP3	433 (14)
Rock		group	-1.129	bias	6.54e-11	ACTA1,APP,BMP2,COL3A1,CXCL8,ETS1,F3,FABP4,FN1,ICAM1,MAFK,MYC,RUNX2,SOX9,SPP1,TGFB1	347 (19)
SPP1	-96.759	cytokine	-2.358	bias	6.69e-11	BCL2L11,CCL3,CCL4,CD44,CDH2,CXCL1,CXCL2,CXCL8,ETS2,FN1,HAS2,ICAM1,IL1B,ITGAV,JAG1,KRT18,MMP2,MYC,NRCAM,PDGFA,RUNX2,S100A4,S100A6,SERPINE1,SNAI2,SOX9,SPARCL1,SPP1,TGFB1,TGFBR2,TIMP1	414 (20)
E. coli B4 lipopolysaccharide		chemical toxicant	-2.274	bias	6.97e-11	ANXA1,C1QB,CASP7,CCL4,CD83,CLDN1,CXCL2,CXCL8,DDX58,ETS2,F3,FCER1G,FOSB,GBP4,GPNMB,ICAM1,IFI16,IFI35,IFIT3,IFITM3,IL1B,IL1RN,LCP1,NFKBIA,PARP9,PDLIM5,PIM1,PLAUR,PTPN6,PYCARD,RELB,RSAD2,SOCS3,ST3GAL1,STC2,TAP1,TNFAIP3,TNFRSF1B,USP18,ZBP1	311 (18)
CREBBP		transcription regulator	-1.322	bias	7.35e-11	ADCYAP1,ARID5A,ASL,B2M,BCL6,CAMK1G,CAPG,CD44,COL1A2,CRIM1,CXCL8,DUSP4,EPSTI1,FABP4,FGF2,FOSB,FOSL2,GNG2,HAS2,HSD11B1,IL10RA,IRF1,ISG15,KLF2,LPL,MAF,MAP3K8,MMP11,MST1,MYC,NDRG1,NR4A2,PDE10A,PSMB9,RASA3,REN,RSAD2,RUNX2,SDC1,SDC4,SELP,SOCS3,STAR,TAGLN,TIPARP,TNFAIP3,TWIST1,USP18,WNT5B	458 (21)
NREP		other	-0.45		7.64e-11	ACTA2,COL3A1,FGF2,ITGA5,MMP2,PDGFA,PDGFB,TAGLN,TGFB1,TGFBR2	200 (7)
ITGB3		transmembrane receptor	-1.659	bias	8.35e-11	CD36,COL1A2,FN1,HAS2,IL1B,ITGA5,ITGAV,LIMS1,MMP2,PLAUR,RUNX1,RUNX2,SELP,SERPINE1,SMAD7,SNAI2,TGFB1,TGFBR2,TIMP1	367 (19)
cisplatin		chemical drug	-5.201		8.53e-11	A2M,A3GALT2,ACTA2,ADAMTS1,ANKRD1,ANXA1,ASTN2,BCL2L11,BMP4,CAV1,CD14,CD44,CDKN2B,CLSTN3,CLU,CPT1A,CXCL8,F3,FABP4,FADS3,FLT1,FN1,FOSL1,FYN,G0S2,GADD45A,GAS1,GPNMB,HIC1,HIPK2,ICAM1,IFI6,IGFBP3,IL10RA,IL18,IL1B,IL6ST,ISYNA1,LAMB1,LAMB3,LGALS3,LMNA,MAML2,MAT1A,MMP2,MNT,MX1,MYC,MYCN,NCAM1,NOX4,NOXA1,PDK4,PLAT,PLK2,RUNX1,SERPINE1,SOCS3,SPP1,STAT3,TES,TGFB1,THBS1,TIMP1,TIMP3,TMSB10/TMSB4X,TNFRSF12A,TNFRS…	461 (20)
NFATC2		transcription regulator	-0.846	bias	8.61e-11	ACP5,CISH,CMPK2,CRYAB,DAB2,GBP4,IFIT2,IFIT3,IL18,IRF1,IRF7,ISG15,ISG20,MAF,MERTK,MYC,NOX4,PLAT,PLK2,RCAN1,RGS1,RSAD2,SOCS2,SOCS3,STAT1,TCF4,TGFB1,TSC22D1	386 (20)
IL6R		transmembrane receptor	-4.153	bias	8.83e-11	A2M,CCL3,CD36,COL1A2,CXCL2,CXCL8,FN1,GAL,GREM1,ICAM1,IGF2,IGFBP5,IL1B,IL6ST,IRF1,MMP2,SOCS3,STAT3,TGFB1,TIMP1	337 (17)
RHO		g-protein coupled receptor	1.213		9.62e-11	APP,B2M,C1QA,CASP7,CD44,CD74,CEBPD,COL1A2,CTSS,DPYSL3,FBLN1,NCAM1,NT5E,S100A6,SELENOP,SERPING1,SGK1,TNFAIP3
SB-431542		chemical reagent	3.298		9.89e-11	BMP4,CD14,CD44,ETS2,FN1,GADD45B,GAL,KCNJ8,KRT18,MMP2,MYC,PITX2,RUNX2,SERPINB2,SERPINE1,SMAD7,SPP1,STAT3,TGFB1,TGFB2,TNFAIP6,TNFRSF12A	447 (22)
DOCK8		other	-0.688	bias	1.1e-10	ARID5A,CCL4,CMPK2,DAB2,IFIT2,IFIT3,IL18,IRF1,IRF7,ISG15,ISG20,MERTK,PLAT,RGS1,RSAD2,STAT1,TCF4,TRIM21,TSC22D1
CD44	-12.165	other	-3.611	bias	1.12e-10	ABCB1,ACKR3,ADAM8,CCL4,CD36,CD44,CLU,COL18A1,COL3A1,COL5A2,FN1,GADD45A,IFITM2,IL1B,IL1RN,ITGA5,ITGAV,LAMB1,LGALS3,MMP2,MYC,PDCD4,PMEPA1,SBK1,SDC4,SFRP2,SPP1,STEAP1,THBS1,THBS2,TWIST1,WNT5A,XCL1	430 (18)
cerivastatin		chemical drug	1.543		1.14e-10	BMP2,CCL3,CD36,CXCL8,F3,FGF2,FN1,ICAM1,INSR,ITGB2,KLF2,MYC,PDGFA,PLAT,PLAUR,PTMA,S100A8,SERPINE1,TGFB1,TMSB10/TMSB4X	394 (18)
epigallocatechin-gallate		chemical drug	1.141		1.24e-10	ACP5,APP,AXL,CACNB3,COL18A1,CXCL1,CXCL8,ERF,F3,FN1,FOSB,FOSL1,FOSL2,GADD45A,GADD45B,GBP4,ICAM1,IL18,IL1B,IL6ST,IRF1,ISG15,ITGAV,MMP2,MYC,NFKBIA,RELB,SCG2,SERPINE1,SFRP1,SNAI2,STAT1,TAP1,TGFB1,TIMP1	351 (15)
Y 27632		chemical drug	2.282		1.3e-10	ACTA1,ACTA2,BMP2,BMP4,CD44,CDKN2B,FABP4,HAS2,ICAM1,IL18,MMP2,MYC,MYH11,SERPINE1,SOX9,TAGLN,TGFB1,THBS1	407 (22)
ERBB4		kinase	-0.416		1.39e-10	ACTA1,ACTA2,ADAM19,CADM1,COL3A1,COL5A2,EFNB2,GADD45A,GPC1,HBEGF,IGF2,IGFBP5,MAP2K3,MYC,RASA3,SFRP1,SOCS3,SPARCL1,TBXAS1,THBS1,TIMP3	451 (19)
HOXD3		transcription regulator	-2.54	bias	1.6e-10	HOXA3,HOXD10,IGFBP3,ITGA5,MMP2,SDC1,SERPINE1,TAGLN,TGFBI,THBS1,TSPAN7
IL1		group	-5.758	bias	1.65e-10	ADAMTS1,APP,BHLHE40,BMP2,CCL3,CCL4,CD55,CEBPD,CPT1A,CXCL1,CXCL8,DCN,DEFB4A/DEFB4B,F3,FN1,H19,HSD11B1,ICAM1,IL1B,IL1RN,IRF1,ITGB2,KITLG,LAMB1,LIF,MAP2K3,MMP2,MYC,NGF,PDGFA,RELB,RUNX2,SDC4,SELP,SERPINB2,SERPINE1,SOCS3,SOX9,TGFB1,TIMP1,TNFAIP3,TNFAIP6,TNFRSF1B,WNT5A	421 (14)
PPARD		ligand-dependent nuclear receptor	-0.758	bias	1.67e-10	ACTA2,ANGPTL4,C1QA,C1QB,C1QC,CD36,CD68,CPT1A,FABP3,FABP4,FLT1,FN1,GAS6,GSTA5,ICAM1,IFI44L,IGFBP2,IL1B,LPL,LRP5,MERTK,MFGE8,PDK4,PER3,PRKAG3,RUNX2,S100A6,SCD,SERINC2,SLC27A2,STAT1,THBS1,TNFRSF12A	305 (17)
dextran sulfate		chemical drug	-2.4	bias	1.7e-10	ADAM8,ADAMTS1,CD14,CD36,CD74,CD83,COL18A1,CXCL2,CXCL8,EFNB2,ICAM1,IFITM3,IL18,IL1B,IRF7,ISG15,LCP1,MMP2,MYC,NRP1,OSMR,PDGFA,PDGFB,REN,S100A8,SELP,SERPINB2,SERPINE1,SOCS3,SPON2,STAT3,TGFB2,TGFBR2,THBS1,THBS2,TNFRSF1B	386 (17)
CTGF		growth factor	-3.153	bias	1.96e-10	ADAMTS1,CD44,DCN,EGLN3,FLNB,FN1,IGF2,KITLG,LEF1,LIMS1,MMP2,MYC,PDGFB,PODXL,PTGFR,RAMP2,SDC4,SERPINE1,SFRP4,SOX4,TGFB1,TIMP1,TIMP3	388 (19)
EZH2		transcription regulator	-0.436		1.98e-10	ACKR3,AXIN2,BCL2L11,BMP4,BMPR1B,CDKN2B,CLEC3B,COL4A1,CXCL1,CXCL2,CXCL8,EPAS1,EPHA1,FBLN1,FLT1,HOXD10,HOXD11,ICAM1,IGFBP3,IL10RA,KLF4,LAMB3,MMP2,MYC,NDRG1,NFKBIA,PARP12,PCDH10,PER2,PITX2,PLEKHA6,PRICKLE1,RUNX1,S100A4,SFRP2,SFRP4,SPOCK2,TGFB1,TGFB2,TIMP3,TWIST1,WASF1	474 (24)
IGF2	-89.114	growth factor	-1.806		2.17e-10	BMP2,CD36,FN1,GADD45A,GAS1,H19,HBEGF,IFITM2,IGF2,IGFBP2,IGFBP3,IGFBP5,ITGA5,KLF9,MMP11,MNT,MYC,NDRG1,NFKBIA,NGF,PDCD4,PDGFB,PIM1,SELENOP,SERPINE1,SOCS3,SPP1,TGFBI,THBS2	396 (24)
APOE		transporter	2.359	bias	2.3e-10	ACTA2,APOD,APP,BMP4,CAV1,CCL4,CD36,CD44,CD68,CLU,COL18A1,CPT1A,CTSS,F3,HSD11B1,ICAM1,IL10RA,IL1B,IL1RN,INSR,ITGA5,LPL,MAP2,MAP2K3,MMP2,NOX4,PMEPA1,PTX3,S100A8,SDC4,SERPINE1,SOCS3,SPP1,TGFB1,TIMP1	399 (18)
Ro31-8220		chemical - kinase inhibitor	2.2	bias	2.47e-10	CD55,CLDN1,COL1A2,CXCL8,DUSP4,FABP4,FN1,FSTL3,ICAM1,IL1B,ITGA5,MMP2,PDCD4,SERPINE1,TWIST1	358 (19)
LIF	-9.529	cytokine	-2.67		2.48e-10	A2M,ACTA2,AHNAK,BMP2,CEBPD,CISH,CXCL2,CXCL8,CYP19A1,FN1,GAL,HBEGF,IFI16,IL1B,IL6ST,IRF1,LIMS1,LPL,MYC,PIM1,RASA3,SOCS2,SOCS3,SPP1,STAR,STAT3,TFCP2L1,TIMP1,TMEM176A,TMEM176B,TSPAN7,WNT5A	404 (20)
PPARG		ligand-dependent nuclear receptor	-0.637		3.13e-10	ACTA2,AGPAT2,ANGPTL4,APP,BCL6,CAV1,CD36,COL1A2,CPT1A,CXCL1,CXCL2,CXCL8,CYP19A1,EGLN3,ENO2,ETS1,F11R,FABP3,FABP4,FABP5,FN1,FOSL1,ICAM1,IGFBP3,IGFBP5,IL1B,INSR,IRS2,KLF4,KRT18,LAMB3,LPL,MAP2,MGLL,MUC13,NDRG1,NOX4,OLR1,PDK4,REN,RUNX2,S100A8,SCD,SDC1,SERPINE1,SGK1,SOCS3,SPP1,TAGLN,TBXAS1,TCF4,TGFBR2,VNN1	387 (20)
IgG		complex	0.443	bias	3.39e-10	ADM,APP,ARSB,B2M,CCL3,CCL4,CDKN2B,CEBPD,COL3A1,CXCL8,EMP1,FABP5,FN1,FOSB,IFITM3,IL1B,IL1RN,ISG15,KRT18,LGALS3,MYC,NGF,PDPN,PIM1,PLAUR,RND3,SERPINE1,TGFB1,TNFAIP3	415 (17)
IFNAR2	-2.101	transmembrane receptor	2.828	bias	3.6e-10	DDX58,GBP4,HERC5,IFI44,IFI6,IFIH1,ISG15,MX2,OAS2,PSMB9,SEPT4,UBA7,UBE2L6,USP18,XAF1	318 (13)
Histone h3		group			4.12e-10	ABCB1,ACKR3,ACTA1,AHSP,ARHGEF17,B2M,BCL2L11,BMP4,CAV1,CDKN2B,COL1A2,CXCL8,CYP19A1,FABP4,FLT1,ICAM1,IFI6,IFITM3,IGFBP2,IGFBP3,IL1B,IRF7,KLF2,MGLL,MX1,NFKBIA,NOG,PITX2,RAB38,RCAN1,RELN,RPRM,RSAD2,RUNX2,SCD,SCN1A,SFRP1,SGK1,SLC16A6,SOCS3,SPHK1,SPP1,STAR,TAGLN,TGFBR2,TNFAIP3,TRIB1,TYRO3,USP18,WASF1	467 (22)
RAF1		kinase	-5.02	bias	4.66e-10	ANKRD1,ANXA1,BCL2L11,BCL6,CD44,CD74,CDKN2B,CLDN1,CRYAB,CTSH,DUSP4,DUSP5,EMP1,HBEGF,IGFBP3,IL1B,LIF,MAOB,MGAT5,MGLL,MYC,NGF,OSMR,PLAT,PLAUR,RGS1,RND3,SDC1,SERPINB2,ST3GAL4,TIMP1,TSC22D1,VASH1	445 (21)
DKK1		growth factor	1.81	bias	4.84e-10	ACTA2,APP,AXIN2,BMP4,CD44,EPHB2,FGF2,KRT18,LEF1,MYC,RUNX2,SNAI2,SOX9,TAGLN,TCF4,TWIST1,WNT5A	403 (21)
glucocorticoid		chemical drug	0.567		4.95e-10	ANXA1,BCL2L11,CALD1,CCL3,CEBPD,CLU,CXCL1,CXCL2,CXCL8,CYP19A1,FBLN1,FN1,HAS2,ICAM1,IGFBP3,IL10RA,IL18,IL1B,IL1RN,INSR,LPL,MT2A,MYC,NFKBIA,NGF,NR4A2,PER2,PER3,PLAT,PNMT,SERPINE1,SGK1,SOCS3,SPP1,STC1,TGFB1,TGFB2	419 (15)
SP3		transcription regulator	0.805	bias	5.97e-10	ABCB1,ACTA2,BMF,CDH2,CDK5R1,CHRNA3,COL1A2,DNM1,EIF2AK2,F3,FLT1,FOSL1,HAS2,IGF2,IGFBP3,KLF4,LCAT,LPL,MAOB,MMP2,MYCN,MYH11,PADI1,PLAUR,PYY,SERPINE1,SGK1,SLC39A8,SLC4A7,STAT1,TAGLN,TGFBR2,TIMP1	427 (20)
diethylstilbestrol		chemical drug	-0.64	bias	5.97e-10	ACTA1,ATXN3,C1QA,CD14,CD55,CLU,CYP19A1,DCLK1,EMP1,FMOD,GADD45A,GAL,GLRX,GREM1,HBEGF,IGFBP2,IGFBP3,KLF4,LTF,MFGE8,NPDC1,PDGFA,PDGFB,REN,RUNX1,S100A6,S100A8,SERPINB2,SOCS2,STAR,TGFB1,VNN1,WNT5A	454 (21)
Histone h4		group			6e-10	ABCB1,ACTA1,AHSP,CCL4,CDKN2B,CHRNA3,CXCL8,CYP19A1,FLT1,GAS1,HAS2,ICAM1,IL1B,IRF1,KLF2,LEF1,NEDD4L,RUNX2,SFRP1,SMAD7,SOCS3,SPHK1,SPP1,STAR,STAT3,TAGLN,TGFBR2	410 (20)
AG490		chemical - kinase inhibitor	1.784	bias	6.19e-10	A2M,ACTA2,CD68,CXCL8,FGF2,ICAM1,IGF2,IL1B,IRF1,LMO2,MYC,MYH11,PIM1,SOCS3,SPP1,STAR,STAT1,TAGLN,TIMP1,TWIST1	385 (20)
CYR61		other	-2.012	bias	6.19e-10	BCL2L11,CCL4,COL1A2,CXCL2,CXCL8,FCER1G,FN1,FZD7,IL18,IL1B,IL6ST,ITGA5,ITGAV,MMP2,MYC,SERPINE1,SFRP1,TGFB1,TIMP1,WNT5A	406 (17)
sphingosine-1-phosphate		chemical - endogenous mammalian	-3.882	bias	6.19e-10	CD36,CD44,CXCL2,CXCL8,ETS1,FGF2,FN1,HAS2,HSD11B1,ICAM1,PDGFA,PDGFB,RUNX2,SERPINE1,SPHK1,STAR,TAGLN,TGFB1,THBS1,TIMP1	443 (16)
SPI1		transcription regulator	-1.407		6.75e-10	ARID3A,BCL6,C1QC,CCL3,CCL4,CD14,CD68,CD72,CTSS,DAB2,ETS2,FCER1G,HDAC7,IL18,IL1B,IL1RN,IRF9,ISG15,ITGA5,ITGB2,KLF4,LEF1,LMO2,LTF,MMP2,MT1A,MT1E,MT2A,MYC,PSMB9,PTPN6,RUNX3,SPP1	370 (18)
NGF	-58.621	growth factor	-2.735	bias	7.17e-10	AGRN,APP,BCL2L11,CAV1,CCL4,CD83,CDK5R1,DUSP4,EGLN3,EPAS1,FOSL1,FOSL2,GADD45A,GAL,IGF2,MAFK,MAP2,MMP2,MT1A,MYC,MYCN,PLAUR,PNMT,REN,S100A12,SCG2,STAT3,TGFB1,TNFRSF12A,WNT5A	423 (22)
VCAN		other	2.168		7.24e-10	ACTA1,ADM,AGRN,ANGPTL4,CLU,CXCL2,DCN,F3,FABP5,FN1,HAS2,ICAM1,IL1RN,ITGA5,LAMB1,LGALS3,LOXL4,METRNL,NFKBIA,OLFML2B,PRELP,SERPING1,TGFB1,TIMP1,YBX3	348 (21)
IRF8		transcription regulator	-2.288	bias	7.24e-10	ARID5B,B2M,BCL6,CD14,CD74,CD83,CTSS,DAB2,DDX58,ICAM1,IFI44L,IFI6,IFIT2,IL18,IL1B,ISG15,KLF4,LIF,LSP1,MAF,MYC,PCDH7,STAT1,TRIM21,TYROBP	339 (19)
RBPJ		transcription regulator	2.025	bias	7.24e-10	BMP2,CD44,ETS1,FGF2,HAS2,IGF2,IL18,IL1B,JAG1,KITLG,LEF1,LFNG,LIF,MAP2K3,MSTN,MYC,NGF,PDGFB,REN,RUNX3,SDC1,SOX4,SOX9,TGFB2,WASF1,WNT5A	404 (22)
FADD		other	3.144	bias	7.75e-10	ARID5A,ASB13,CASP7,CXCL2,CXCL8,DDX58,DHX58,EIF2AK2,GADD45B,ICAM1,IFIH1,IFIT2,IRF7,LY6E,MYC,PIM1,ST8SIA4,STAT1,TIPARP,TNFAIP3	204 (15)
IL21		cytokine	1.019	bias	8.03e-10	ARG2,BCL2L11,BCL6,CCL4,CMPK2,CXCL8,EIF2AK2,FCER1G,GBP5,HERC6,IFI16,IFIT1,IFIT2,IFIT3,IRF7,ISG15,MMP2,OAS2,PSMB9,RSAD2,RUNX1,SOCS2,SOCS3,STAT3,TAP1,TGFB1,TIRAP,TYROBP,USP18	337 (17)
WWTR1		transcription regulator	-0.653		9.37e-10	BMP2,CD44,CXCL1,CXCL2,CXCL8,FN1,ICAM1,IL1B,ITGB2,LAMA5,RUNX2,SERPINE1,SMAD7,SPP1	275 (12)
SMAD1		transcription regulator	-1.972	bias	9.37e-10	ACTA2,CDKN2B,COL1A2,COL4A1,CXCL2,GADD45B,IRF1,MYC,PDGFA,PDGFB,RUNX2,SMAD7,SOX9,SPP1	382 (20)
MAPK9		kinase	-1.616	bias	9.49e-10	BCL2L11,BMP4,CACNB3,CAV1,CXCL8,FOSL1,FOSL2,GADD45B,HMGA1,IFI16,IGFBP2,IL18,IL1B,IRF9,ISG20,LIF,LMNA,LMO7,LPL,MARCKSL1,MYC,PARP14,PLAT,PTX3,SCD,SOD3,TNFAIP3	493 (19)
S100A8	-12.76	other	-0.814		1.06e-09	A2M,ADAMTS1,ARG2,BCL3,BHLHE40,BMF,C1QB,CDH3,CORO1A,CPM,CXCL2,CXCL8,FOSL1,H19,ICAM1,IL1B,ISG15,KLF15,MMP17,MMP2,MRO,NFKBIA,OLR1,POSTN,PRSS12,RNASE6,S100A8,SGK1,USP18	404 (17)
SP600125		chemical - kinase inhibitor	3.187	bias	1.16e-09	ABCB1,ADM,BCL2L11,CCL3,CCL4,CD44,CD83,CDK5R1,CXCL1,CXCL2,CXCL8,DEFB4A/DEFB4B,F3,FABP5,FN1,FOSB,GADD45A,ICAM1,IL1B,ISG15,LAMA5,POSTN,PTX3,SCD,SELP,SERPINE1,SOCS3,SPP1,TGFB1,THBS1,THBS2,TWIST1	378 (15)
JUNB		transcription regulator	-3.568	bias	1.17e-09	BCL3,CAV1,CD68,CLU,COL1A2,CXCL2,CYP19A1,FN1,FOSL1,ITGAV,LPAR1,MMP2,PLAUR,RELB,RUNX2,SCD,SERPINB2,SERPINE1,SGK1,SNAI2,STAR,SWAP70,SYT1,TIMP1	336 (15)
tamoxifen		chemical drug	-0.758		1.17e-09	ACKR3,ADM,AHNAK,BMP2,BMP4,CAV1,CDH2,CLU,CXCL8,FABP4,FHL2,FSHB,G0S2,GSTA5,H19,HAS2,IGF2,IGFBP3,IL1RN,IRF1,ISG20,LIF,MAFF,MX1,MYC,NRCAM,PRSS23,SCD,SDS,SMAD7,SOX9,SPP1,SYNE1,TACC1,TAGLN,TGFBR2,YPEL3	454 (21)
RAC1		enzyme	-3.752	bias	1.19e-09	ABCB1,ACP5,ACTA2,ANKRD1,BCL6,CDH2,COL1A2,CXCL8,FGF2,FN1,FOSL1,GSN,ICAM1,IL1B,MMP2,MYC,PLAUR,SNAI2,SOX9,STAT1,STAT3,TGFB1	414 (21)
MYC	-2.598	transcription regulator	-0.101		1.29e-09	ACTA1,ACTN1,ADAMTS1,ADM,APP,ARHGEF7,AXL,BCL6,CAST,CAV1,CD44,CDH2,CDKN2B,CEBPD,CLEC3B,CLU,CNTNAP2,COBLL1,COL1A2,COL3A1,COL4A1,COL5A2,CPT1A,CRYAB,CSTB,CXCL8,DBN1,DUSP4,DUSP5,EMP1,EPHA2,F3,FABP4,FABP5,FMOD,FN1,FOSL1,GADD45A,GADD45B,GAS1,GBP4,GPC1,H19,HAS2,HERC5,HMGA1,HOXA4,ICAM1,IFI16,IFI35,IFIT1,IRF7,IRF9,KLF4,LAMB3,LIMS1,MNT,MYC,MYCN,NCAM1,NDRG1,NFKBIA,NGF,NRP1,PDCD4,PITX2,PLAUR,PTMA,REN,RHPN1,RSA…	479 (19)
DYSF		other			1.38e-09	ANKRD1,ANXA1,B2M,C1QB,CD55,CD68,CD74,CD83,CTSH,CTSS,ERRFI1,FN1,GPR137B,IFI16,LCP1,LGALS3,PRSS23,S100A4,TIMP1
IFN type 1		group	2.481	bias	1.45e-09	BCL6,BST2,CXCL8,DDX58,DHX58,EIF2AK2,IFI16,IFIH1,IFIT1,IFIT2,IRF1,ISG15,MB21D1,STAT1,UBA7	304 (18)
ATG7		enzyme	1.125		1.45e-09	ACTA2,BCL2L11,BMF,CASP7,CDH2,CXCL8,IFIH1,IL1B,NFKBIA,RCAN1,S100A4,SNAI2,SOCS3,TGFB1,TGFBR2	378 (19)
AGER		transmembrane receptor	-1.982	bias	1.49e-09	APP,CCL3,CCL4,COL4A1,CXCL8,F3,FLT1,ICAM1,IFIT1,IL1B,LPL,MMP2,PDGFB,S100A8,SCG2,SERPINE1,TGFB1,TUBB3	387 (21)
FGF1		growth factor	0.65		1.58e-09	ACTA1,AXIN2,CCL3,FRMD3,FZD7,HAS2,ICAM1,IL1B,LRRC17,MYC,NDNF,NR4A2,PDGFA,PMEPA1,POSTN,PRICKLE1,SNAI2,SPP1,TCF4,TGFB2,THBS1,TIMP3,TNFRSF12A	413 (18)
ADCYAP1	-10.813	other	-1.418		1.61e-09	ACTN1,ADCYAP1,CARTPT,CCBE1,CCL4,CEBPD,CNTNAP2,COL3A1,COL5A2,CXCL2,EPHA2,FSHB,GAS1,IRF1,KRT8,MEST,MYC,NFKBIA,NPR3,NPY1R,NPY5R,PDE10A,PNMT,POSTN,RGCC,SCG2,SH2B2,SOCS3,TCF4,TGFB2,TGFBI,TMSB10/TMSB4X,TSC22D1,TUBB2B	413 (22)
EPAS1	-2.386	transcription regulator	-3.012	bias	1.75e-09	ACP5,ADM,ANGPTL4,ARG2,AXL,BHLHE40,C1QA,CAV1,CLDN1,CORO1A,CXCL2,EGLN3,ENO2,FLT1,FN1,GADD45B,IGFBP3,IGFBP5,IRS2,ITGAV,MAFF,NDRG1,PCDH10,PKIB,SCAP,SERPINE1,SOX9,SPHK1,STC2,TNFAIP3,TRIM21	200 (10)
RNA polymerase II		complex			1.81e-09	AGPAT2,ARID5A,B2M,CAP2,CASP7,CD14,CD83,COL1A2,CXCL2,CXCL8,FABP4,FLT1,FOSL1,FOSL2,GADD45A,GADD45B,HAS2,ICAM1,IGFBP3,IL1B,IL1RN,KITLG,MMP2,MYC,MYCN,NFKBIA,PSMB9,RND3,RPRM,RUNX2,SLC27A2,SOCS3,SPP1,TAP1,TGFB1,THBS2	423 (15)
COL18A1	-6.682	other	3.464	bias	1.85e-09	EFNB2,EPHB2,ETS1,F3,FGF2,FN1,ICAM1,IL18,ITGAV,ITGB2,MMP2,MYC,NRP1,SELP,SERPINE1,STAT1,STAT3,THBS1,TNFRSF21,TUBA1A	351 (21)
CCL5		cytokine	-3.502	bias	1.91e-09	ADGRE5,CCL3,CCL4,CD44,CXCL2,CXCL8,EMP1,HMGA1,IL1B,LIMS1,MMP19,OLR1,PLAUR,SERPINB2,SGK1,STAT1,STAT3,VASP	316 (18)
TERT		enzyme	-1.987		1.92e-09	B2M,CALD1,CAV1,COL5A2,CXCL8,ELK3,ETS1,FGF2,GSN,ICAM1,IFI16,IFIT1,IFIT2,IL1B,ISG15,ITGAV,MFGE8,MMP2,MX1,MYC,NFKBIA,PRSS23,RASA3,SERPINB2,SPP1	440 (19)
D-fructose		chemical - endogenous mammalian	-3.299	bias	1.96e-09	ACTA2,CD68,COL3A1,CXCL2,FABP4,FN1,ICAM1,IL1B,MMP2,SCD,TGFB1,THBS1,TIMP1,TIMP3	460 (20)
INHBA		growth factor	-2.031	bias	2.05e-09	ACTA2,ACTN1,ANKRD1,BAMBI,BMP2,CALB1,CDKN2B,CHD7,CXCL8,CYP19A1,EFNB2,EGLN3,ETS2,FN1,FSHB,FSTL3,HIC2,IRF1,KLF4,MAF,MMP2,NR4A2,S100A8,SERPINB2,SERPINE1,SMAD7,SOX4,STAR,TAGLN,TIMP1	393 (18)
CNTF		cytokine	-0.738		2.17e-09	A2M,CEBPD,CISH,CXCL8,FGF2,IL6ST,IRF1,LIF,NGF,PDE10A,PDE1B,SCD,SOCS2,SOCS3,STAT1,STAT3,TGFB1,TIMP1,WNT5A	347 (16)
IL12 (complex)		complex	-2.958	bias	2.24e-09	BCL3,CCL3,CCL4,CD44,CISH,CXCL8,FGF2,GADD45B,ICAM1,IFIH1,IFIT2,IL18,IL1B,IRF1,ISG15,ISG20,ITGB2,MAP3K8,MMP2,MYC,PDCD4,PIM1,PLAC8,RRAD,SELP,SOCS2,SOCS3,TGFB1,TGFBR2,TIMP1,XCL1	358 (19)
ETS1	-6.51	transcription regulator	-2.733	bias	2.38e-09	ABCB1,ARL4C,BMP4,CAV1,CD14,CD44,COL1A2,ETS1,ETS2,FLT1,FN1,ICAM1,ITGB2,KRT8,MGAT5,MMP2,MYC,NPR1,PTPRN2,PVR,REN,RHOBTB3,RUNX1,RUNX2,RUNX3,SERPINE1,SP100,SPP1,TBXAS1,TGFB2,TGFBR2,TWIST1	463 (21)
DICER1		enzyme	2.499		2.52e-09	ANGPTL4,APOD,ARID3A,AXL,BCL2L11,CD44,CDKN2B,CHD7,COL18A1,CXCL8,FSHB,GNG2,H19,HIC2,ICAM1,IGF2,IL1B,LCP1,MAF,MAP2,MT2A,MYC,PDCD4,PTPRN,PTPRN2,RGCC,RUNX1,SERPINB2,SERPINE1,SFRP4,SLC4A4,SOCS3,THBS1,TM4SF1,TRPC3	447 (21)
CSF1		cytokine	-3.114	bias	2.71e-09	ACP5,ADGRE5,BCL2L11,CCL3,CD68,CPM,CXCL2,DUSP5,ETS2,FCER1G,FHL2,FN1,IL10RA,IL18,IL1B,IL6ST,IRF7,ITGA5,ITGAV,MERTK,MYC,RUNX1,SERPINB2,SFRP1,STAT1,THBS1,TNFAIP3,TNFRSF1B	331 (15)
SMAD2		transcription regulator	-3.501	bias	3.37e-09	ACTA2,BCL2L11,CDH2,CDKN2B,DAPK1,FLT1,FN1,FSHB,FSTL3,GADD45B,HAS2,MMP2,PDGFB,RUNX2,SERPINE1,SMAD7,SNAI2,THBS1,TIMP3	432 (16)
ribavirin		chemical drug	3.302	bias	3.55e-09	CXCL8,DDX58,EIF2AK2,HERC5,IFI27,IFI44L,IFIT3,IRF7,ISG15,ITGB2,MX1,RNF125,USP18	422 (18)
GW501516		chemical drug	-0.779	bias	3.97e-09	ANGPTL4,APOD,CPT1A,F3,FABP3,FLT1,IGFBP2,IGFBP3,IGFBP5,IL1B,LAMB3,LPL,LTF,PDK4,PLAT,S100A8,SCD,SERPINB2,SKI,THBS1,VNN1	305 (18)
WT1		transcription regulator	-0.712		4.33e-09	ADGRE5,COL4A1,CYP19A1,ENO2,ETS1,FOSB,HBEGF,IGF2,IL1B,INSR,KLF4,LGALS3,MMP2,MYC,MYCN,NDRG1,NR4A2,PDGFA,PLAUR,PODXL,SDC1,SERPINE1,SNAI2,SOX9,TGFB1,THBS1,TIMP3,TM4SF1,TRIM21,TSC22D1,TSPAN5,TYROBP,ZMIZ1	388 (19)
dinoprost		chemical - endogenous mammalian	-0.707		4.87e-09	ADM,CD36,CYP19A1,FABP4,FGF2,FOSL2,IL1B,LPL,MYC,NR4A2,PTGFR,PTX3,RUNX2,SPP1,STAR,TGFB1,THBS1,TIMP3	460 (21)
NKX3-1		transcription regulator			5.01e-09	CASP7,ETS1,FGF23,IGFBP3,MMP23B,MYC,PIM1,RUNX1,SDC1,SDC4,SOX4,STAT3,STEAP1,TWIST1,VNN1	318 (11)
trovafloxacin		chemical drug	-3.153		5.36e-09	B2M,BHLHE40,CXCL2,ERRFI1,ETS2,ICAM1,IRF1,ISG20,MAP3K8,NEDD4L,NFKBIA,SERPINE1,SOCS2,SOCS3,STAT3,THBS1,TNFAIP3	402 (16)
PDGFB	-73.898	growth factor	-2.326	bias	5.47e-09	ACTA2,CCL3,COL1A2,CXCL8,FN1,FOXO4,HDAC7,ICAM1,IL1RN,KLF2,MMP2,MYC,SPP1,STAT3,THBS1,TIMP1	408 (20)
MYOD1		transcription regulator	-1.801	bias	5.81e-09	ACTA1,ACTA2,ARID3A,ATP2A1,BCL6,CDKN1C,COL4A1,CRYAB,FOSL1,FYN,GADD45A,IFI16,IGF2,IGFBP5,MMP2,NPTX1,PDGFA,PMEPA1,PNMT,POSTN,PRIMA1,RAPSN,RPS6KA2,RUNX1,SBK1,SDC2,SEPT4,SMAD7,TGFB1	411 (21)
8-bromo-cAMP		chemical reagent	-0.463	bias	5.98e-09	ADM,APP,ARG2,BMP2,CLDN11,CLU,CYP19A1,DCN,DUSP4,FGF2,IGF2,IL1B,KITLG,KRT8,MMP23B,MYC,NRP1,PLAT,PTGFR,REN,SERPINB2,SERPINE1,SGK1,SPP1,STAR,TFCP2L1,TGFB2,TIMP1	485 (24)
BMP6		growth factor	-2.632	bias	6.18e-09	ACTA2,ADAMTS1,BMP4,CD44,ERRFI1,FOSL1,HBEGF,ITGA5,KLF4,MYCN,NOG,PCOLCE2,PITX2,PMEPA1,SERPINE1,SMAD7,STAR,TAGLN,TIMP1,TNFRSF12A	390 (19)
vancomycin		biologic drug	-3.239	bias	6.34e-09	A2M,A3GALT2,ADAMTS1,ANXA1,CD14,CD44,CLU,CXCL2,GPNMB,LGALS3,MYC,NOX4,SCD,SOD3,SPP1,TES,TIMP1,TMSB10/TMSB4X,TNFRSF12A
GDF2		growth factor	-3.364	bias	6.34e-09	ANXA3,CAV1,CDH6,CRYAB,CXCL8,EFNB2,FMOD,GADD45B,MYC,NGF,NOG,NRCAM,NRP1,POSTN,SMAD7,SOCS2,SPARCL1,SPP1,TUBB3	361 (17)
trientine		chemical drug	1.375	bias	6.67e-09	COL3A1,FN1,IGFBP2,IGFBP3,IGFBP5,SERPINE1,SOD3,TGFB1	223 (7)
VGLL3	-4.996	other	-2.828	bias	6.67e-09	ADM,COL12A1,COL1A2,GADD45B,SNAI2,SOX9,SPP1,THBS1
ID3		transcription regulator	-2.294		6.8e-09	BCL2L11,BCL3,BCL6,CD44,CD72,CD83,CXCL1,CXCL8,DUSP4,ETS2,FCER1G,FSHB,GADD45B,ICAM1,IFI16,IL10RA,KLF7,LMO2,MAF,MAP3K14,MMP2,MYC,PTPN5,RPS6KA2,SMAD7,SOCS3,SOX4,TCF4	367 (19)
linoleic acid		chemical - endogenous mammalian	-1.189		6.82e-09	ANGPTL4,APP,CD36,CLU,CPT1A,FABP4,ICAM1,IL1B,LPL,NEDD4L,NFKBIA,OLR1,REN,S100A8,SCD,SNAI2,TWIST1	271 (17)
ethionine		chemical toxicant	-3.053	bias	7.45e-09	ANXA1,CD14,CD44,CLU,GPNMB,LGALS3,MAT1A,MYC,SPP1,TES,TIMP1,TMSB10/TMSB4X,TNFRSF12A
MAPK14		kinase	-4.23	bias	7.73e-09	ACP5,ACTA1,ACTA2,ANKRD1,BMP2,CD83,CEBPD,CRYAB,CXCL8,FLT1,FN1,FOSL2,GADD45A,HAS2,ICAM1,IGF2,IL18,IL1B,KITLG,MAOB,MYH11,NRP1,PLAUR,SGK1,SOCS3,TAGLN,TGFB1,TIMP1	460 (19)
ANGPT2		growth factor	-3.402	bias	8.39e-09	ACTA1,ARL4C,AXIN2,BCL2L11,CD68,COL1A2,COL3A1,CRYAB,ETS1,FN1,ICAM1,IL1B,KDM6B,MFGE8,MMP2,NOX4,OLR1,PDCD4,POSTN,RCAN1,SERPINE1,SERPING1,SOD3,SRXN1,TGFBR2,THBS1,THBS2,TNFRSF12A,TUBB3	409 (22)
thalidomide		chemical drug	2.271	bias	9.1e-09	APP,CAV1,CXCL8,FGF2,GADD45B,ICAM1,IL1B,PDGFB,PIM1,PLAUR,SERPINE1,TGFB1	493 (19)
imiquimod		chemical drug	-0.471	bias	9.42e-09	CCL3,CCL4,CXCL8,FOSL1,ICAM1,IFI35,IL18,IL1B,IL1RN,IRF7,ISG15,ISG20,ITGB2,MX1,RNF213,RSAD2,STAT1,TGFB1	296 (19)
N-nitro-L-arginine methyl ester		chemical drug	-1.594		9.5e-09	ACTA1,ADM,CD68,CD83,COL1A2,COL3A1,CXCL2,CXCL8,FN1,ICAM1,IL1B,ITGAV,NFKBIA,OLR1,PDK4,REN,SERPINE1,TGFB1,TIMP1	394 (18)
WNT5A	-5.73	cytokine	-1.164		9.78e-09	AXIN2,CD14,CRYAB,CXCL1,CXCL2,CXCL8,DAB2,FLT1,FN1,IL1B,IRF1,LAMB3,LCP1,MYC,RUNX2,SDC1,SOCS3,SPP1,STAT1,STAT3,STC1	382 (14)
medroxyprogesterone acetate		chemical drug	-1.092		9.87e-09	CCL3,CCL4,CD44,CDKN1C,CLDN1,DCN,ETS1,F3,FGF2,FMOD,FN1,HSD11B1,HTRA3,ICAM1,IL1B,ITGB2,LMNA,MYC,SCD,SGK1,TGFB1,TWIST1,WNT5A	457 (20)
15-deoxy-delta-12,14 -PGJ 2		chemical - endogenous non-mammalian	0.127		9.93e-09	ACTA2,CCL3,CD36,CEBPD,COL1A2,CXCL8,CYP19A1,DDX58,FABP4,FLT1,FN1,GADD45A,GSN,HTRA3,ICAM1,IL1B,IRF1,KLF4,MYC,MYH11,NFKBIA,NOX4,RUNX2,SERPINE1,SOCS3,SPP1,STAT1,TBXAS1	393 (21)
wortmannin		chemical - kinase inhibitor	2.588	bias	1.07e-08	ACTA2,BCL2L11,CCL4,CD14,CD44,CDKN2B,CEBPD,COL1A2,COL3A1,CXCL8,F3,FN1,HAS2,ICAM1,IL1B,INSR,IRF1,IRS2,MAF,MMP2,MT2A,MYC,MYH11,NFKBIA,NT5E,POSTN,SERPINE1,SOCS2,SOCS3	346 (18)
SASH1		other	-0.243	bias	1.09e-08	ARID5A,CCL4,CMPK2,IFIT2,IFIT3,IL18,IRF1,IRF7,ISG15,ISG20,MERTK,PLAT,RSAD2,STAT1,TCF4,TRIM21,TSC22D1
ID2		transcription regulator	-1.653		1.16e-08	ACTA2,BCL2L11,BCL3,BCL6,CD44,CD83,DUSP4,ETS2,FCER1G,FSHB,GADD45B,ICAM1,IFI16,IL10RA,KLF7,LMO2,MAF,MAP3K14,MYC,PTPN5,RPS6KA2,SDC1,SMAD7,SOCS3,SOX4,TCF4,TUBA1A	330 (19)
docosahexaenoic acid		chemical drug	1.952		1.17e-08	APP,BACH1,CD44,CPT1A,CXCL8,HDAC7,IL1B,MMP2,MSTN,MYC,NOX4,PDE5A,PLAT,SCD,SDC1,SERPINE1,SMAD7,SOCS3,SPHK1,TGFB1,TGFB2,TGFBR2,THBS1,THBS2,TIMP1,TNFRSF1B	476 (22)
HNF1B		transcription regulator	0.549		1.18e-08	ACTN1,BHLHE40,CD44,CD99,CLDN1,COL5A2,CXCL1,DEFB1,F11R,FN1,IGFBP3,JAG1,LAMB1,MMP2,NID2,PLAUR,PODXL,PSTPIP2,S100A2,S100A4,S100A6,SNAI2	186 (7)
IFNL4		cytokine	2.646	bias	1.18e-08	DDX58,DHX58,IFIH1,ISG15,MX1,OAS2,STAT1	186 (8)
CXCL12		cytokine	-3.402	bias	1.2e-08	ACP5,ACTA2,AXL,BCL3,BMP2,CD14,CD36,CD44,CDKN1C,CXCL8,DMPK,DOCK9,FN1,FYN,ICAM1,IFI27,IFNAR2,IL1B,JMJD1C,MAFK,MMP11,MMP2,MYC,RUNX2,RUNX3,SOCS2,SOCS3,TIMP1,TNFRSF1B	378 (17)
cis-urocanic acid		chemical drug	-3.13	bias	1.23e-08	ADAMTS1,CD55,CLDN1,CRYAB,CXCL8,GADD45B,GLRX,IGFBP3,SERPINB2,TNFAIP3
HTT		transcription regulator	-3.145		1.29e-08	ACTA1,ACTA2,AGRN,APP,ARHGEF7,B2M,BCL2L11,BCL3,BCL6,BHLHE40,CARTPT,CAST,CD74,CLDN1,COL18A1,COL4A1,CRYAB,CSNK1E,DCN,DKK3,DNM1,DUSP5,ENO2,FN1,FOSL1,GPC1,GSN,GSTA5,HAPLN3,HBEGF,HMGA1,HUNK,IFI16,IGF2,IGFBP5,KCNIP2,KLF4,KLF9,LTF,MAP2,MMP2,NPTX1,NR2F1,NR4A2,NTS,PDE10A,PDE1B,PER2,PLAUR,PRELP,PSMB9,PTPN5,SELENOP,SERPING1,SFRP1,SGK1,SIRPA,SOCS2,SPP1,STX1A,TAGLN,TGFBI,THBS2,TIMP3,TM4SF1,TYRO3	491 (22)
ionomycin		chemical reagent	-3.459	bias	1.32e-08	AHNAK,BMP2,CCL3,CXCL8,EIF2AK2,ENPP1,ETS1,ETS2,FOSB,GBP4,ICAM1,ITGB2,MAF,MYC,NGF,NR4A2,NRP1,PIM1,RCAN1,SGK1,SOCS2,SPP1,STAT3,STC1,TGFB1,TNFRSF6B,XCL1	343 (20)
Mek		group	-1.081	bias	1.35e-08	AXL,BCL2L11,BMF,CDK5R1,CLU,COL1A2,CXCL8,DUSP4,DUSP5,EPHA2,EPHB2,ETS1,FOSL1,HAS2,IL1B,MAFF,MMP2,MYC,NGF,NOX4,RND3,RUNX1,SEMA4C,SERPINE1,SLC16A6,SLC43A3,THBS1,TNFAIP3,TWIST1	411 (19)
lysophosphatidic acid		chemical - other	-3.263	bias	1.41e-08	ACTA2,ANKRD1,BCL6,CCL4,CD36,CXCL2,CXCL8,F3,FABP4,ICAM1,IL1B,LIF,LPL,MYC,PLAUR,SERPINE1,SPHK1,TAGLN,WNT5A	435 (23)
INSR	-2.017	kinase	-1.23	bias	1.52e-08	ACTA1,ANKRD1,C1QA,CCL4,CD36,CD83,CORO1A,CSTB,FABP4,FBLN1,GADD45A,GAS1,H19,HBEGF,IFITM2,IFNAR2,IGF2,INSR,ITGA5,KLF9,LCP1,LTC4S,MAOB,MARCKSL1,MMP11,MMP2,MNT,MYC,NDRG1,NGF,OLR1,PDCD4,PDGFB,PDK4,PIM1,PTPRN,SELENOP,SERPINE1,SOCS2,SOCS3,TGFB1,THBS2,TSC22D1,TWIST1	390 (21)
thapsigargin		chemical toxicant	-3.444	bias	1.53e-08	ABCB1,ARC,BCL6,CAV1,CD83,CLU,CREB3L1,CXCL2,CXCL8,ERRFI1,ETS1,FN1,GADD45A,GADD45B,ICAM1,IL1B,ITGB2,KLF4,MYC,NFKBIA,NGF,OLR1,PTPN6,RCAN1,SGK1,STARD5	368 (14)
CD14	-9.76	transmembrane receptor	-3.258	bias	1.54e-08	CCL3,CCL4,CISH,CXCL2,CXCL8,DEFB4A/DEFB4B,F3,ICAM1,IFIT1,IL10RA,IL1B,SELP,SOCS3,TGFB1,TNFAIP3	329 (19)
carbon tetrachloride		chemical toxicant	-3.33	bias	1.57e-08	ACTA2,AOX1,CASP7,CCL4,COL1A2,COL3A1,FN1,GADD45A,GADD45B,GSTA5,ICAM1,IGFBP5,IL1B,ITGA8,MGLL,MMP2,MYC,PDGFA,PDGFB,PRSS2,S100A6,SMAD7,SPHK1,SPP1,TGFB1,TGFB2,TGFBR2,TIMP1,TIMP3,TNFRSF12A	389 (18)
STAT5A		transcription regulator	-0.878		1.61e-08	A2M,ABCB1,AXIN2,BCL6,CD68,CISH,DUSP5,EGLN3,EPAS1,FABP4,FCER1G,FOSB,FOSL2,GADD45A,ICAM1,IFITM2,IL6ST,IRF1,KSR1,LAMB3,LEF1,MAF,MUC13,MYC,NR4A2,OLR1,PIM1,PRSS23,RIN2,RUNX2,SOCS2,SOCS3,TGFBI,TGFBR2,TM4SF1,TNFRSF6B	405 (19)
MTPN		transcription regulator	-2.786	bias	1.76e-08	ANXA1,APOD,CASP7,COL1A2,FBLN1,FN1,GAS6,MYC,PLAT,S100A6,S100A8,SERPINE1,SPP1,TAGLN,TCF21,TGFB1,TGFB2,TUBA1A	313 (8)
ATP		chemical - endogenous mammalian	-1.794	bias	1.87e-08	BCL2L11,CCL4,CD14,CD83,CLDN1,CXCL2,CXCL8,F3,HBEGF,ICAM1,IL1B,IL1RN,MYC,NRP1,REN,SERPINE1,SPHK1,THBS1,TNFRSF1B,TUBB3	408 (19)
SRF		transcription regulator	-2.259	bias	1.92e-08	A2M,ACTA1,ACTA2,ANKRD1,ARC,BCL2L11,BMP2,CALB1,CALD1,CLDN1,CPM,DUSP5,ETS1,FHL2,FLT1,FOSB,FOSL1,G0S2,GPM6A,GSN,LMCD1,LPL,LTF,MAP3K14,MAPK13,MAT1A,MSTN,MYH11,NR4A2,ODF2L,RND3,S100A8,SCAP,SELP,SERPINB2,SKI,SVIL,TAGLN,TBXAS1,TMEM44	197 (11)
GAPDH		enzyme	-1.863	bias	1.97e-08	CCL3,CCL4,CXCL1,ENPP1,FCER1G,IFI6,IFIT2,IFITM2,OAS2,SPP1,STAT1,UBE2L6	189 (7)
IL10RA	-4.361	transmembrane receptor	-3.265		1.97e-08	ABAT,ABCB1,ARG2,BATF2,BMP2,BMP4,CACHD1,CD36,DCN,FABP5,FADS3,FN1,GAS6,GBP5,IFI16,IL1B,IL1RN,IRF1,IRF7,KITLG,LTC4S,MAOB,MMP25,OLR1,P3H2,POSTN,PSMB9,RNF213,RSAD2,SOCS3,SORBS2,ST3GAL6,STAT1,STAT3,TAP1,TGFB1,TRPM2,ZBP1	320 (18)
hexachlorobenzene		chemical toxicant	-3.85	bias	2e-08	A2M,A3GALT2,ANXA1,CD14,CD44,CLU,GPNMB,LGALS3,MMP2,MYC,SPP1,TES,TIMP1,TMSB10/TMSB4X,TNFRSF12A	302 (15)
curcumin		chemical drug	4.358		2.03e-08	ABCB1,ACTA2,APP,AXL,BCL2L11,CAV1,CD36,CD44,COL1A2,CXCL1,CXCL8,DAPK1,ETS1,F3,FGF2,FOSB,FOSL1,FOSL2,FYN,ICAM1,IGFBP5,IL1B,KLF9,LPL,LSP1,MARCKSL1,MMP2,MYC,NCAM1,NFKBIA,OLR1,PIM1,RUNX2,SERPINE1,SMAD7,SOCS3,SOX9,STAT3,TGFBR2,TIMP3,UBA7	466 (22)
SFTPA1		transporter	3.144		2.12e-08	ANGPTL4,CCL3,CXCL2,FOSB,GFPT2,HBEGF,IL1B,KLF2,LRIG1,MYC,PDK4,RASD1,SERPINE1,SFRP2,ST3GAL1,TGFB1,TWIST1	446 (17)
BDNF		growth factor	-0.864		2.15e-08	ADCYAP1,AGRN,APP,ARC,ARVCF,BCL2L11,BHLHE40,BMP2,CAMK1G,CD36,CRMP1,DPYSL3,DUSP4,FLNB,FOSB,FSCN1,GAS6,IFRD1,KCNIP2,MYCN,NCAM1,NPR1,PDLIM5,PER2,PRSS12,RELN,RPRM,SBK1,SFRP1,SFRP2,SPP1,TAGLN,THBS1,TIPARP,TRPC3,TUBA1A,TUBB3,VASN	406 (21)
SMARCB1		transcription regulator	-1.055	bias	2.56e-08	A2M,AMPH,BCL2L11,CD44,COL18A1,COL1A2,COL5A2,DAPK1,EIF2AK2,ETS2,F11R,FABP4,FZD7,GADD45A,GSN,HBEGF,IFI16,IFNAR2,IGFBP2,MX1,MYC,POSTN,RND3,S100A1,TCF21,TMOD1	433 (20)
nitrofurantoin		chemical drug	-1.402		2.56e-08	A2M,ADAMTS1,ASL,CASP7,CLU,CPT1A,CTSS,GADD45A,GPNMB,GSTA5,IFRD1,IGFBP3,IL1B,LCAT,LGALS3,MYC,NFKBIA,PLAT,SDC1,SELENOP,SLC27A2,SPP1,TIMP1,TIMP3,TNFRSF12A,TUBA1A
S100A9		other	-1.421		2.56e-08	A2M,ADAMTS1,BCL3,BHLHE40,BMF,C1QB,CDH3,CORO1A,CPM,CXCL8,FOSL1,H19,ICAM1,IL1B,ISG15,KLF15,MMP17,MMP2,MRO,OLR1,POSTN,PRSS12,RNASE6,S100A8,SGK1,USP18	337 (25)
Nr1h		group	1.5		2.57e-08	APOD,ARG2,ARNT2,BCL3,CAV1,CCL3,CXCL1,CXCL8,FLT1,IFIH1,IL1B,LPL,MARCKSL1,MERTK,REN,RUNX3,SCD,SELP,SFRP1,SP110,STAR,TAP1,THBS1,TIMP3	336 (22)
Map3k7		kinase	-1.066	bias	2.59e-08	BHLHE40,BMP4,CCL4,CMPK2,GAS1,HAS2,HBEGF,IFIT2,IL1B,ISG15,ISG20,NGF,RSAD2,SPHK1,TSC22D1	284 (15)
SQSTM1		transcription regulator	-1.511	bias	2.84e-08	ARID5A,CXCL2,EGLN3,HBEGF,IL18,IL1B,IRF1,NFKBIA,PLAT,PLK2,RGCC,RSAD2,TSC22D1	286 (13)
IL15		cytokine	-1.86	bias	2.9e-08	ANXA1,BAMBI,BCL2L11,CCL3,CCL4,CD44,CD55,CD74,CD83,CDKN2B,CISH,CORO1A,CPT1A,CXCL2,CXCL8,DUSP5,ELK3,ETS1,FYN,IFI35,IFIT1,IRF1,KLF2,LEF1,LIF,LSP1,MAF,MST1,MX1,MYC,NCAM1,NFKBIA,PDCD4,PIM1,PSMB9,SMAD7,SOCS2,SP100,TGFBR2,TIMP1,TSPAN7,TYROBP	411 (17)
4-hydroxytamoxifen		chemical drug	-1.342		2.95e-08	ABCB1,CD55,CEBPD,CHST2,CLU,CYP19A1,EPHA1,FABP4,FOSL2,GLRX,GSTA5,HOXD11,IGFBP3,MYC,NEDD9,PDK4,PDLIM3,SGK1,SLC39A8,SNAI2,SPHK1,TM4SF1,TMOD1,ZNF91	435 (20)
CD38		enzyme	-1.63	bias	2.97e-08	BCL6,CD44,CISH,EGLN3,ELL2,GBP4,ICAM1,IFI30,LFNG,LGALS3,LMO7,NCAM1,NDRG1,NT5E,PIM1,PKIB,RBPMS,S100A4,S100A6,SDC1,SDF2L1,SLC39A8,SOCS2,SOCS3,TUBB2B
genistein		chemical drug	0.557		3.25e-08	A2M,ACP5,ADM,ANGPTL4,BCL3,BMP2,CD44,CD68,CD74,CLU,CTSH,CXCL2,CXCL8,CYP19A1,DEFB4A/DEFB4B,F3,GSTA5,ICAM1,IDUA,IFIT2,IL1B,IRF7,ITGB2,LAPTM5,LPL,LTF,MMP2,MYC,PCDH17,PDCD4,PIM1,PKIB,PLAT,PTPN6,REN,RUNX2,SERPINE1,SH2B2,SLC4A4,SPHK1,SPP1,STAR,TGFB1,WNT5A	452 (19)
cigarette smoke		chemical toxicant	-2.242	bias	3.34e-08	ACTA2,ADM,AOX1,CCL4,CXCL2,CXCL8,DEFB4A/DEFB4B,EPAS1,FABP5,FOSL1,GSTA3,GSTA5,H19,ICAM1,IL1B,KITLG,KLF4,MAFF,MMP2,NOX4,OAS2,PDGFB,RAMP2,RUNX3,SERPINE1,SMAD7,SOCS2,SOD3,STAT1,TGFB1,TIMP1	391 (19)
KLF4	-4.375	transcription regulator	-2.1	bias	3.43e-08	ACTA2,ADAMTS1,CD14,CDKN1C,CDKN2B,COBLL1,CXCL8,DUSP4,DUSP5,EPHA2,FLT1,FN1,GBP4,IFITM3,KLF4,MYC,MYH11,NRP1,PITX2,PLAT,PLAUR,S100A14,SERPINB2,SERPINE1,SLC4A7,SNAI2,SOD3,SPHK1,TAGLN,TGFB1,TGFB2,USP18,WNT5A	457 (24)
SPDEF		transcription regulator	3.713	bias	3.83e-08	CDH2,COL4A1,COL4A5,COL5A2,CXCL8,DKK3,ITGA5,LEF1,PLAUR,SDC1,SDC2,SERPINE1,SNAI2,TGFB1,VASP,WNT5A	174 (7)
cocaine		chemical drug	-3.491	bias	4.14e-08	ARC,BHLHE40,CARTPT,CPT1A,CXCL2,CXCL8,DUSP5,EFNB2,ENO2,FGF2,FHL2,FOSB,FOSL1,GADD45A,GADD45B,ICAM1,IFIT1,IRS2,MEST,MIDN,MX1,NPTX2,NTS,PDGFB,SHF,STAT1,THBS1,TIPARP	367 (26)
raloxifene		chemical drug	-0.119		4.77e-08	ANXA3,BCL3,BMP2,BMP4,CLU,CTSH,DBN1,DUSP4,EPHA1,FLNB,IFI30,IL18,LAMB1,MMP2,NDRG1,PLK2,PRSS23,SERPINE1,SMAD7,SPP1,STC1,TGFB2,TGFBR2,TIMP1,TIMP3,TM4SF1	432 (21)
MET		kinase	-2.301	bias	5.08e-08	ARID5A,BMF,CD44,DAB2,FN1,HBEGF,IL18,KLF4,MERTK,MMP2,MYC,NOX4,PLK2,RUNX1,SOCS3,SPP1,TGFB1,TRIM21,TSC22D1	384 (18)
ABCB4		transporter	3.277	bias	5.13e-08	ACTA2,COL1A2,COL4A1,LGALS3,MMP2,PDGFA,SERPINE1,SPP1,TGFB1,TGFB2,TIMP1	287 (7)
VTN		other	-2.106	bias	5.13e-08	BHLHE40,COL1A2,EFNB2,F3,IL1B,ITGA5,ITGAV,MMP2,PLAUR,RUNX2,SERPINE1	450 (21)
candesartan		chemical drug	3.07	bias	5.21e-08	ACTA1,ADM,COL1A2,COL3A1,FN1,FOSL2,ICAM1,NPR3,OLR1,SERPINE1,SPP1,TGFB1,TRPC3	283 (16)
aldosterone		chemical - endogenous mammalian	-4.039	bias	5.5e-08	ACTA1,ADAMTS1,ADM,BMP2,COL1A2,COL3A1,ELL,FABP4,FLT1,FN1,HAS2,ICAM1,LPL,MMP2,NFKBIA,OLR1,PDGFA,PLAUR,SERPINE1,SGK1,SPP1,TGFB1	376 (21)
PF4		cytokine	-2.467	bias	5.52e-08	ACTA2,CCL3,CCL4,CPM,CXCL8,F3,ICAM1,IL1B,KLF4,SPHK1	295 (17)
platelet activating factor		chemical - endogenous mammalian	-1.89	bias	5.63e-08	CDH2,F3,FGF2,FN1,GAS6,ICAM1,ITGB2,MMP2,NFKBIA,PLAUR,SELP,SERPINE1,THBS1,TIMP1	379 (20)
CD5		transmembrane receptor	-2.028	bias	5.63e-08	BCL3,CCL3,CCL4,CD72,CSNK1E,ICAM1,MAP2K3,PIM1,RELB,RUNX3,STAT1,STAT3,TGFB1,UBE2D1	281 (10)
FGF10		growth factor	-2.578	bias	5.63e-08	AHNAK,ANXA1,ANXA3,BMP4,CTSH,CYP19A1,LFNG,LMO7,S100A6,SCD,SOX9,TGFB1,TIMP3,VNN1	320 (11)
MYOC		other	-1.455	bias	5.65e-08	ADAMTS1,ANXA1,CARD10,CD44,DAB2,ENPEP,EPHA2,FN1,FSCN1,IGFBP5,LAMB1,MAFK,RUNX2,SFRP1,SP100,SPP1,STC1,STC2	266 (12)
MAPK3		kinase	-2.109	bias	5.95e-08	BCL2L11,BMP4,CCL3,CDKN2B,CXCL8,DUSP4,FN1,FOSB,FOSL1,MYC,PDGFB,PLAUR,SLC4A7,SPP1,THBS1,TIMP1	376 (19)
TNFSF10		cytokine	0.978		6.04e-08	CD14,CXCL8,EIF2AK2,IFI16,IFI27,IFI6,IFIT1,IFITM2,IL1B,IL1RN,IRF9,ISG15,MMP2,NFKBIA,RCAN1,SP100,STAT1,TIMP1,TNFAIP3	399 (16)
SHH		peptidase	-0.938	bias	6.07e-08	ADAMTS1,BMP2,BMP4,BMPR1B,CAV1,FN1,GPC1,HMGA1,HOXD11,IGF2,IGFBP5,LFNG,MYC,MYCN,PITX2,PLAT,PVR,RUNX2,SERPINE1,SFRP1,SFRP2,SNAI2,SOX9,SPP1,TGFB2,TUBB3	381 (20)
metribolone		chemical reagent	-3.507	bias	6.47e-08	ACTN1,ADAMTS1,APP,B2M,BMPR1B,CDK5R1,CDKN2B,CLU,CRYAB,ERRFI1,FHL2,IFITM2,IGFBP5,KRT18,MAF,MERTK,MGLL,MMP2,MYC,NDRG1,NEDD4L,PMEPA1,SCAP,SELENOP,SVIL,THBS1,TM4SF1,TSC22D1,TWIST1	512 (20)
E. coli serotype 0127B8 lipopolysaccharide		chemical - endogenous non-mammalian	-2.413		7.12e-08	ADGRG2,AIF1L,ANXA1,CAV1,CD14,CXCL2,FGF2,GNG2,GPRC5B,HAS2,IL17D,IL1B,IRF1,KLF2,LGALS3,LIF,MAP3K8,NFKBIA,NGF,PDGFB,PTX3,RSAD2,SOCS3,SOD3,STAT1,STAT3,TGFBR2	396 (14)
PTGS2		enzyme	-2.732	bias	7.23e-08	ANXA1,CCL4,CD44,CD68,CLU,CXCL8,CYP19A1,FABP4,FLT1,FN1,ICAM1,IGFBP3,IL1B,ITGAV,LPL,MMP2,MYC,NR4A2,PTMA,RUNX2,ST3GAL1,STAR,STC1,TNFAIP6,VNN1	407 (18)
Go 6976		chemical - kinase inhibitor	3.677	bias	7.29e-08	ACTA1,BMP2,CD55,CD83,CXCL2,CXCL8,ETS1,FLT1,FN1,ITGA5,MMP2,NFKBIA,NR4A2,STC1	413 (20)
FOSL1	-4.111	transcription regulator	-0.902		7.36e-08	ADM,AXL,CCL4,CD44,CXCL8,FOSB,FOSL1,IL1B,MMP2,MT2A,NTS,PLAUR,RUNX2,SERPINB2,SERPINE1,SNAI2	331 (17)
heparin		chemical - endogenous mammalian	-1.1		7.36e-08	ACTA2,CD83,EPHB2,F3,FLT1,FN1,HAS2,ICAM1,IGFBP3,IL6ST,LPL,MMP2,PLAT,RUNX2,SELP,TNFAIP6	443 (21)
NOD2		other	-2.79	bias	7.36e-08	AXIN2,BMP2,CCL3,CXCL2,CXCL8,DEFB4A/DEFB4B,ICAM1,IL18,IL1B,KLF2,MAP3K8,MARCKSL1,NFKBIA,SOCS3,TNFAIP3,TWIST1	284 (14)
5-azacytidine		chemical drug	-3.364	bias	7.53e-08	ABCB1,CAV1,CD44,CDKN2B,CLDN1,EPHA2,F3,FOSL1,FYN,GADD45A,HBEGF,IFI6,IRF7,IRS2,MAFF,RUNX3,SERPINB8,SOCS3,SOX9,SPHK1,TGFBR2,THBS1,THBS2	425 (22)
ENG		transmembrane receptor	0.677		7.82e-08	ACTA2,FN1,ITGA5,MMP19,MYC,PDGFB,SERPINE1,SMAD7,TGFB1,TGFBR2,THBS1,TWIST1	317 (17)
Nfat (family)		group	-4.221	bias	8.14e-08	ACP5,CALD1,CCL3,CXCL8,DKK3,ELL2,FABP4,HBEGF,ICAM1,NOX4,PDGFA,PDGFB,RCAN1,RELB,SDC4,SERPINE1,TGFB2,TUBB3	312 (17)
Insulin		group	-1.611		8.27e-08	ACTA1,ANGPTL4,APP,ARG2,CARTPT,CCL4,CD36,COL4A1,CXCL1,DEFB1,DUSP4,EPAS1,ERRFI1,FABP4,FN1,FOSB,HSD11B1,ICAM1,IGF2,IGFBP2,IGFBP3,INSR,IRS2,LPL,MAOB,MAT1A,MMP2,MYC,NFKBIA,NPR1,NR4A2,PDK4,PER2,PTPRN,SCD,SELENOP,SERPINE1,STAR,STAT3,TGFB1,TGFBI	313 (20)
gentamicin C		chemical drug	-3.873	bias	8.6e-08	A2M,A3GALT2,ADAMTS1,ANXA1,CD14,CD44,CLU,GPNMB,LGALS3,MYC,SPP1,TES,TIMP1,TMSB10/TMSB4X,TNFRSF12A
ramipril		chemical drug	3.124	bias	8.61e-08	COL1A2,COL3A1,COL4A1,COL4A5,FN1,LAMB1,MMP2,REN,TGFB1,TIMP1
IL11		cytokine	-0.902		9.38e-08	A2M,CEBPD,CXCL8,FABP4,ICAM1,IL18,IL1B,IL6ST,IRF1,SOCS3,SPHK1,SPP1,TIMP1,WNT5A	349 (19)
isobutylmethylxanthine		chemical toxicant	-2.453	bias	9.83e-08	ANGPTL4,CAV1,CD14,CD36,CD44,CEBPD,FABP4,IL1B,INSR,ITGB2,LPL,MERTK,MMP2,MYC,PLAT,PTPRN,SCD,SERPINE1,SYK,TGFB1,TIMP1,TIMP3,TYRO3	450 (20)
interferon beta-1a		biologic drug			1.07e-07	CORO1A,FCER1G,GADD45B,GBP5,IFI35,IFI6,IFIT1,IL1RN,IRF1,IRF7,LTF,MX1,NFKBIA,PLAUR,S100A12,SERPING1,STAT1,TBXAS1,TNFAIP6,TNFRSF1B,TREX1	245 (11)
valsartan		chemical drug	2.985	bias	1.07e-07	APP,F3,FGF2,FN1,ICAM1,IL1B,MMP2,POSTN,SERPINE1,SPP1,TGFB1,TIMP1	407 (19)
H2AFY		other	1.026	bias	1.07e-07	CD36,CDK5R1,CDKN1C,CDKN2B,ETS1,FN1,GADD45A,HERC5,IRF7,LPL,SERPINB2,SERPINE1
GLI1		transcription regulator	-3.058	bias	1.11e-07	ARC,CAV1,CLU,CMPK2,IGF2,KLF4,LMNA,MEST,MMP11,MMP2,MYCN,NOG,NPDC1,PCOLCE2,PDGFA,PDZRN3,PIM1,PSTPIP2,PVR,RUNX2,SESN3,SFRP1,SOX9,SPP1,SYNE1,TIMP3,TSC22D1,WNT2B	412 (18)
MAP2K6		kinase	1.355	bias	1.11e-07	ACP5,ACTA1,ACTA2,CD83,CRYAB,CXCL8,IFIT2,IRF9,IRS2,ISG15,MMP2,MYH11,NPR1,RELB,RGS7,STAT1	370 (19)
TSC2		other	1.867	bias	1.14e-07	A2M,ANXA1,ARC,CD68,CRYAB,GPNMB,GSN,IFITM3,IRS2,LGALS3,MAOB,PDK4,PKIB,PRELP,S100A6,SCD,STAT1,TAGLN,TMEM176A,TMEM176B	140 (7)
staurosporine		chemical - kinase inhibitor	0.206		1.14e-07	ABCB1,ARC,CCL4,COL1A2,CXCL8,FOSL1,H19,ICAM1,IFIT2,IGF2,IGFBP5,IL1B,ISG15,ITGB2,NEDD9,PIM1,PLAT,RCAN1,SERPINE1,STAR	454 (19)
KITLG	-2.443	growth factor	-3.759	bias	1.16e-07	AXL,B2M,BCL2L11,CCL4,CD14,CD68,CDKN2B,CISH,CXCL8,EFNB2,FABP5,GAS6,IGFBP3,IL18,IL1B,IL1RN,ITGAV,LAPTM5,LTC4S,LTF,LY6E,MMP2,NFKBIA,PDCD4,PIM1,SKI,SNAI2,ST3GAL4,STAT3,SYK	388 (22)
diphenyleneiodonium		chemical reagent	3.723	bias	1.2e-07	ACTA2,BMP2,CXCL2,CXCL8,EPAS1,F3,FN1,IL18,IL1B,NOX4,PDE5A,SERPINE1,THBS2,TIMP1	339 (20)
SRC (family)		group	-2.341	bias	1.22e-07	BMP2,CD36,CDKN1C,FGF2,FLT1,FN1,ICAM1,ITGAV,KLF2,S100A4,SLC4A7,STAT1,TGFB1	314 (17)
atorvastatin		chemical drug	1.054		1.24e-07	ABCB1,BMP2,CAV1,CCBE1,CD36,CD55,CXCL8,F3,FLT1,FOSB,GADD45B,ICAM1,ITGB2,LPL,MMP2,NOX4,OLR1,PLAT,PNPT1,POSTN,RGS1,S100A12,SELP,SERPINE1,SOD3,SPP1,TGFB1,TMEM106A	324 (18)
LIPE		enzyme	-0.757		1.24e-07	ANKRD1,BCL6,CD36,CD74,COL1A2,CSRP3,DMPK,ELL,FABP4,FMOD,G0S2,KITLG,PDK4,POSTN,RRAD,RUNX2,SCD,SDC4,SMAD7,ST8SIA4,STAR	237 (11)
estrogen		chemical drug	-2.937	bias	1.26e-07	AXL,BCL3,BMP2,CALB1,CLU,COL18A1,COL3A1,CYP19A1,EPAS1,FBLN1,FLT1,FN1,GAL,HBEGF,ICAM1,IGF2,IGFBP2,IGFBP5,IL1B,ITGA5,KLK10,LIF,LPL,LTF,MYC,NTS,PIM1,PLAT,PTMA,PTX3,SPP1,SSTR1,TAC3,TGFB2	418 (22)
GH1		growth factor	-1.814		1.34e-07	ANGPTL4,BMP2,BMP4,CALB1,CDH2,CEBPD,CISH,CLU,COL18A1,COL3A1,FABP4,FN1,GADD45A,IGFBP3,IGFBP5,INSR,IRF1,LPL,MYC,PTMA,SKI,SOCS2,SOCS3,SPP1,SSTR1,STC1,TSC22D1,TUBA1A,UBA7	436 (25)
EFNA1		other	1.604		1.34e-07	BACH1,BACH2,DUSP4,EPHA2,FABP5,FN1,FOSL1,HERC6,IRF7,KRT18,NEDD4L,NT5E,PLAT,SOX9,TNFRSF6B	333 (17)
EOMES		transcription regulator	1.121		1.34e-07	ADCYAP1,AFAP1,BCL6,CAP2,DUSP4,IGFBP3,MICAL2,MMP17,NAV2,PLXNA4,RND3,STAT3,TCF4,TMEM2,ZNF521
FOXL2		transcription regulator	-3.014	bias	1.34e-07	BMP2,CCL3,CPM,CXCL2,CYP26B1,FSHB,GPRC5B,ICAM1,LIF,MAFF,RSPO3,SERPINB2,SOX4,SOX9,TNFAIP3	24 (2)
IRAK4		kinase	-2.347	bias	1.36e-07	APP,CSRNP1,CXCL2,CXCL8,DAB2,ERRFI1,FOSB,IFRD1,IL1B,IRF1,IRF7,LIF,MAP3K8,NFKBIA,OLR1,TNFAIP3	271 (14)
TGFBR1		kinase	-3.484	bias	1.36e-07	ACTA2,BHLHE40,BMP4,COL1A2,FMOD,FN1,GAS1,HAS2,JAG1,PDK4,RUNX1,SERPINE1,SMAD7,SNAI2,TAGLN,TGFBI	456 (16)
carrageenan		chemical - endogenous non-mammalian	-2.73	bias	1.45e-07	CXCL2,CXCL8,FOSB,FOSL1,FOSL2,GRM8,ICAM1,IL1B,NGF,SELENOP,SELP,TRPM2	379 (15)
IL5		cytokine	-3.028	bias	1.5e-07	A2M,ACP5,BCL3,BCL6,CCL3,CD55,CISH,CXCL8,DUSP5,EGLN3,ELL2,FOSL2,GADD45A,GBP4,HBEGF,ICAM1,IFI30,IRF7,ITGAV,LFNG,LMO7,MYC,NDRG1,PIM1,PKIB,RBPMS,S100A4,S100A6,SDF2L1,SGK1,SLC39A8,SOCS2,TGFB1,TUBB2B	431 (21)
IRF9	2.081	transcription regulator	1.724		1.53e-07	CXCL8,IFI27,IFIT2,IFIT3,IRF1,IRF7,ISG15,MX1,OAS2,SOCS3,STAT1	216 (12)
2-bromoethylamine		chemical reagent	-3.592	bias	1.59e-07	A2M,ADAMTS1,ANXA1,CD14,CD44,CLU,GPNMB,LGALS3,MYC,SPP1,TIMP1,TMSB10/TMSB4X,TNFRSF12A
methotrexate		chemical drug	0.019		1.61e-07	C1QB,CCL3,CCL4,COL4A1,CPT1A,CTSS,CXCL8,CYP19A1,EPAS1,GSN,GSTA5,HSD11B1,ICAM1,IGFBP3,IGFBP5,IL18,IL1B,INSR,LPL,MYC,NR4A2,SCD,SDS,SELENOP,SERPING1,SLC27A2,SOCS3,SPP1,TGFB1,THBS1,TIMP3	460 (19)
Raf		group	-0.277	bias	1.67e-07	BCL2L11,DUSP4,FOSL1,HAS2,IFI16,KRT18,MAFF,MYC,MYH11,RND3,SEMA4C,SLC16A6,SLC43A3,TAGLN,TNFAIP3	467 (25)
E. coli lipopolysaccharide		chemical - endogenous non-mammalian	-3.174	bias	1.67e-07	BCL2L11,CCL3,CCL4,CD83,CEBPD,CXCL1,CXCL2,CXCL8,ICAM1,IL18,IL1B,MX1,S100A8,SOCS3,TGFB1	325 (18)
MAP3K7		kinase	-3.181		1.67e-07	ACTA1,CD14,CXCL2,CXCL8,DEFB4A/DEFB4B,IFIH1,IFIT1,IL1B,IRF1,IRF7,MAP2K3,PDGFB,SERPINE1,WNT5A,XAF1	455 (17)
triamterene		chemical drug	-3.85	bias	1.67e-07	A2M,A3GALT2,ADAMTS1,ANXA1,CD14,CD44,CLU,GPNMB,LGALS3,MYC,SPP1,TES,TIMP1,TMSB10/TMSB4X,TNFRSF12A
Pka		complex	-2.499	bias	1.67e-07	ARC,CAV1,CD14,CD44,CDH2,CYP19A1,DUSP4,FSHB,HAS2,IFI27,IFI6,IRF1,MEST,NGF,NR4A2,NTS,PNMT,REN,RUNX1,SGK1,SOX9,STAR	383 (20)
gefitinib		chemical drug	-1.123		1.79e-07	ADAMTS1,ARC,BCL2L11,BMF,CEBPD,CXCL8,EPSTI1,FLT1,FOSL1,FSCN1,GADD45B,IGFBP5,LTF,MMP11,MMP15,MYCN,NOX4,OSMR,PLAUR,S100A14,STAT1,TIMP3,TWIST1,WNT5B	469 (21)
MAPK8		kinase	-2.139	bias	1.79e-07	ABCB1,APOD,BCL2L11,BMP2,BMP4,CDH2,CXCL8,CYP19A1,DUSP4,ETS1,FOSL1,FOSL2,FOXO4,IL1B,LIF,MAOB,MMP2,MYC,NOX4,NRP1,PLAUR,PTX3,TNFAIP3,WNT5A	451 (18)
mycophenolic acid		chemical drug	-2.867	bias	1.86e-07	ACTA2,ADM,CD55,CLDN1,CLU,CXCL8,ETS1,FN1,HBEGF,IL1B,OLR1,PDLIM5,RUNX2,SERPINB2,SERPINE1,SNAPC1,TNFAIP3	371 (15)
H89		chemical - kinase inhibitor	2.499	bias	1.91e-07	APP,CCL3,CD14,CD55,CD83,CXCL8,CYP19A1,FGF2,IGFBP5,IL1B,MMP2,MYC,NFKBIA,NR4A2,NTS,REN,RUNX1,S100A8,SDC1,SERPINE1,STAR,TNFAIP6	427 (20)
N-acetylmuramyl-L-alanyl-D-isoglutamine		chemical - endogenous non-mammalian	-2.884	bias	1.93e-07	AOX1,AXIN2,CCL3,CCL4,CLDN1,CXCL2,CXCL8,DEFB4A/DEFB4B,ETS1,ICAM1,IL1B,ITGAV,ITGB2,NFKBIA	327 (15)
Laminin		complex	1.767		1.95e-07	ACTA2,APP,CDK5R1,ETS2,FN1,IGF2,RUNX2,SDC4,SERPINE1,SNAI2,TGFB2,WNT5A	437 (21)
TMEM173		other	1.554	bias	1.95e-07	CXCL2,GBP5,HOPX,IFI16,IFI44,IL1B,IRF7,ISG15,LIF,MB21D1,RSAD2,USP18	369 (17)
phenacetin		chemical drug	-3.44	bias	1.95e-07	A2M,A3GALT2,ANXA1,CD44,CLU,LGALS3,MYC,SPP1,TES,TIMP1,TMSB10/TMSB4X,TNFRSF12A	265 (7)
captopril		chemical drug	-1.428		2.02e-07	A2M,ANXA1,CD44,CLU,F3,IL1RN,LGALS3,POSTN,REN,SERPING1,SPP1,TGFB1,TGFB2,TIMP1,TMSB10/TMSB4X,TNFRSF12A	389 (21)
mezerein		chemical - endogenous non-mammalian			2.06e-07	CD74,FN1,IFI6,IFIH1,IFIT1,IRF9,MX1,OAS2,SLC16A6
RARA		ligand-dependent nuclear receptor	0.224		2.14e-07	ARNT2,CALB1,CD14,CD44,CTSS,CXCL8,CYP19A1,ELL2,FOSL2,HOXA3,HOXA4,HOXD10,IFI44,IFI44L,IRF1,LAMB1,LTF,MAOB,MMP11,MYC,MYCN,NAV2,NEDD9,NRP1,PVR,RASD1,RSAD2,RUNX1,SAMD9,SIPA1L1,SP100,SP110,SPP1,STAT1,TGFB1,UBA7	451 (27)
amphetamine		chemical drug	-1.581	bias	2.22e-07	BMP4,CARTPT,CDH2,EFNB2,F3,FOSB,FOSL1,FOSL2,GRM8,GSTA5,ICAM1,MAOB,NTS,PTPN21,SGK1,TGFBR2,TNFAIP3	287 (14)
RGS2		other	-0.378	bias	2.31e-07	CEBPD,F3,FABP4,HBEGF,IL18,LPL,PLAT	333 (16)
STAT1/3/5 dimer		complex	-1.912	bias	2.31e-07	BCL3,CISH,EPAS1,MT2A,SOCS2,SOCS3,TIMP3
STK11		kinase	0.146		2.35e-07	A2M,CARTPT,FN1,FOSL1,GADD45A,GADD45B,IGFBP5,MAFK,MED26,MMP17,MMP2,MYC,NEDD9,NPTX2,NRCAM,PTPRN,REN,RGS1,SCG2,SERPINE1,SNAI2,SPARCL1,SPP1,TNFAIP3,WNT5A	459 (25)
benzyloxycarbonyl-Leu-Leu-Leu aldehyde		chemical - protease inhibitor	-1.647	bias	2.41e-07	APP,BCL2L11,BST2,CDKN1C,CISH,CLU,CRYAB,CXCL2,CXCL8,DCN,DEFB4A/DEFB4B,EPAS1,ETS1,FGF2,G0S2,HAS2,ICAM1,IL1B,IRF7,IRS2,MMP11,MMP2,MYC,MYCN,NFKBIA,NOX4,PDCD4,PTGFR,PTPN5,PTPN6,RGS7,RUNX2,STAT1,TIMP1,YBX3	359 (17)
SOX11		transcription regulator	-3.051	bias	2.44e-07	BMP2,BMP4,BST2,CAV1,DBN1,IFIH1,IGIP,IL6ST,LEF1,PAG1,PDGFA,RNF122,RUNX2,STAT1,TUBA1A,TUBB3
PPP3CA		phosphatase			2.53e-07	APP,CPT1A,CRYAB,FN1,FSHB,LCAT,LPAR1,MAOB,PDPN,PTGFR,RCAN1,RUNX2,S100A4,SDC4,SPP1	365 (14)
PAX3		transcription regulator			2.61e-07	ANXA1,APP,ARC,BMP4,BST2,CDH3,CLU,COL1A2,DBN1,DNM1,F3,G0S2,IFITM2,IGFBP2,LAMB3,LRRC17,MEST,NEDD9,RAB31,RUNX3,SOX4,TGFB2,TIMP3,TRIM14,TSC22D1,TSPAN7,TYRO3
Smad2/3-Smad4		complex	-2.204	bias	2.68e-07	CDKN2B,COL1A2,IGFBP3,IGFBP5,IRF7,MYC,SERPINE1,SMAD7	117 (3)
cardiotoxin		chemical - other	-3.3	bias	2.71e-07	B2M,CCL4,COL1A2,DHH,H19,IGF2,IL10RA,IL18,IL1B,IL1RN,ITGA5,ITGB2,MERTK,MEST,MMP15,MMP2,PDGFB,SFRP2,SPP1,STAT3,TIMP1,TNFRSF1B,TSC22D1
HDAC4		transcription regulator	1.673		2.78e-07	ACTA1,ANGPTL4,ARC,C1QC,CALB1,CAP2,CSRP3,FOSL1,GADD45A,GPM6A,KLF2,NETO1,NR4A2,NRCAM,RGS7,RUNX2,SERPINB2,TAGLN,TNFRSF12A,TSPAN7	127 (8)
C5		cytokine	-2.663	bias	2.78e-07	BCL6,CCL3,CCL4,CD55,CXCL1,CXCL2,CXCL8,EFNB2,F3,FLT1,ICAM1,IL1B,ITGB2,NFKBIA,NGF,PLAT,SERPINE1,SMAD7,TGFB1,TNFAIP3	383 (17)
streptozocin		chemical drug	-2.389		2.8e-07	ABCB1,CALB1,CLU,COL12A1,COL3A1,COL4A1,CPT1A,FABP3,FABP4,FN1,GREM1,ICAM1,IL1B,INSR,IRS2,LGALS3,LPL,MMP2,NOX4,NT5E,PTPRN,RUNX2,SCD,SERPINE1,SOD3,SPP1,TGFB1,TRPC3	339 (19)
ethanol		chemical - endogenous mammalian	-3.257		2.84e-07	ACKR3,ACTA1,ACTA2,ADM,BMP4,CARTPT,CD14,CEBPD,CLU,COL1A2,COL3A1,CPT1A,CXCL8,FOSB,FOSL2,GADD45A,GPM6A,GSTA5,ICAM1,IL1B,IL1RN,IRF7,MAP2,MAT1A,MMP2,MYC,PLAT,RGCC,SCD,SERPINE1,SGK1,SRXN1,STAR,STAT1,STAT3,SYT1,TGFB1,TGFB2,TIMP1,TNFAIP6	455 (22)
arsenite		chemical toxicant	-1.765	bias	3.01e-07	ABCB1,CAV1,CXCL8,GADD45A,GPC1,HAS2,INSR,IRF1,KLF2,MAFF,MYC,SEMA5A,SERPINE1,SFRP4,SGCD,SNAI2,TGFB1,TGFB2,THBS1	428 (22)
LEF1	-9.321	transcription regulator	-2.74	bias	3.03e-07	AXIN2,CASP7,FN1,HAS2,HES7,LEF1,MMP2,MYC,NCAM1,NRCAM,RUNX2,SGK1,SOX9,SPP1	399 (24)
fulvestrant		chemical drug	-1.428		3.05e-07	AXL,BMP2,BMP4,CAST,CAV1,CD74,CYP19A1,EPHA1,FLT1,FOSL2,GADD45A,GAL,GSTA5,ICAM1,IGFBP5,IL1B,IRF1,LPL,LTF,MYC,NRP1,PDCD4,PLK2,PRSS23,SELENOP,SELP,SNAI2,STAR,STAT3,STC1,TGFB1,TGFB2	440 (23)
fenamic acid		chemical reagent	-3.833	bias	3.1e-07	A2M,A3GALT2,ADAMTS1,ANXA1,CD14,CD44,CLU,GPNMB,LGALS3,MYC,SPP1,TES,TIMP1,TMSB10/TMSB4X,TNFRSF12A
okadaic acid		chemical toxicant	-1.744		3.14e-07	ANXA1,APP,BCL2L11,BCL6,CXCL2,CXCL8,FOSB,FOSL2,IL1B,IL1RN,KLF4,MAP3K8,MYC,NDRG1,PIM1,SPP1,SSTR1	439 (23)
lipoarabinomannan		chemical - endogenous non-mammalian	-2.137	bias	3.25e-07	CCL3,CCL4,CD14,CXCL2,CXCL8,ICAM1,IL1B,IRF1,STAT1	431 (19)
PRKCD		kinase	-3.995	bias	3.29e-07	CD68,COL1A2,CXCL8,ETS2,FOSL1,FOSL2,ICAM1,IL1B,IL1RN,LAMB3,LIF,MMP2,MYC,NAV2,NFKBIA,PDCD4,PTPN6,RCAN1,RELB,SERPINB2,SERPINE1,SPHK1,STAR,STAT3,TPBG	385 (17)
N-Ac-Leu-Leu-norleucinal		chemical - protease inhibitor	-0.155	bias	3.54e-07	APP,BCL2L11,CAV1,CCL3,CCL4,CXCL8,CYP19A1,FABP4,ICAM1,MYCN,NEDD9,NFKBIA,RUNX2,SELP,SYK,TGFBR2	476 (24)
isoproterenol		chemical drug	-2.24	bias	3.63e-07	ACTA2,APP,BCL2L11,CAV1,FGF2,FGF23,FOSL1,FOSL2,IL1B,LPL,MERTK,MMP2,NGF,PDGFA,PDGFB,PLAT,REN,SCD,TGFB1,TIMP1,TUBB3,TYRO3	424 (21)
Pam3-Cys-Ser-Lys4		chemical reagent	-3.149	bias	3.68e-07	ADGRE5,AKAP13,AOX1,CCL4,CD55,CD83,CLDN1,CXCL2,CXCL8,DEFB4A/DEFB4B,F3,ICAM1,IL18,IL1B,IRF1,MMP2,RGS1,SELP,STAT1,TGFB2	260 (17)
HDAC3		transcription regulator	-0.373		3.72e-07	BMP2,CD36,CD55,CDH2,COL1A2,CXCL2,CXCL8,ICAM1,MYC,NFKBIA,RELB,SCD,SERPINE1,SMAD7,SPP1,TAGLN,USP18	451 (25)
ADORA2B		g-protein coupled receptor	-1.599		4.05e-07	COL1A2,CXCL2,CXCL8,IL1B,KLF4,PDE5A,RUNX2,SERPINE1,SPP1,TGFB1,TIMP1	310 (16)
FOXO1		transcription regulator	-4.475	bias	4.08e-07	A2M,ANGPTL4,BACH2,BCL2L11,CCL4,CDKN1C,CDKN2B,CXCL8,DAPK1,DEFB4A/DEFB4B,EFHD1,FABP4,FN1,FOSB,FSHB,GADD45A,GADD45B,ICAM1,IL18,IL1B,INSR,IRS2,ITGAV,JAG1,KLF2,KLF4,KLF7,LPL,MYC,PDK4,RUNX2,SCD,SERPINB2,SERPINE1,SESN3,SGK1,TGFB1,THBS1	391 (21)
eplerenone		chemical drug	3.083	bias	4.13e-07	CD68,FN1,ICAM1,IL1B,MMP2,NOX4,PDGFA,SERPINE1,SPP1,TGFB1	386 (15)
USP18	5.058	peptidase	-1.51	bias	4.63e-07	IFI6,IFITM3,IRF1,IRF7,IRF9,ISG15,MX1,SOCS3	287 (16)
kainic acid		chemical toxicant	-3.011	bias	4.65e-07	APP,CRMP1,CSRNP1,ERRFI1,FGF2,FOSB,FOSL1,FOSL2,GADD45B,HBEGF,IL18,IL1B,LMO2,NCAM1,NGF,NR4A2,PNMT,RELN,SDC1,SPP1,TIMP1,TIPARP	384 (21)
vitamin E		chemical drug	3.225	bias	4.67e-07	ACTA1,ACTA2,CAV1,CD36,CD44,F3,IL1B,LPL,MMP2,PLAT,SELP,SERPINE1,SPP1,TGFB1	383 (19)
LCN2		transporter	-2.022	bias	4.67e-07	ACTN1,BMP2,CAPG,CCL4,CDH2,CXCL2,CYP19A1,IL1B,IL1RN,MMP2,RUNX2,TAGLN2,TGFB1,TWIST1	430 (22)
A23187		chemical reagent	-2.77	bias	4.69e-07	BCL2L11,CD14,CD83,CXCL8,FGF2,FN1,FOSB,FOSL1,ICAM1,MAP3K8,MYC,NGF,PDIA2,RCAN1,REN,S100A2,SDF2L1,SERPINE1,STAR	352 (18)
IFNA4		cytokine	1.794	bias	5e-07	IFIH1,IFIT1,IFIT2,ISG15,MAP3K8,MX1,MYC,USP18,ZBP1	281 (14)
TWIST2		transcription regulator	-1.489		5e-07	CD44,CDH2,FN1,IL1B,MAF,POSTN,SNAI2,TGFB1,TWIST1	285 (11)
dexamethasone phosphate		chemical drug	-1.706		5e-07	BCL6,ERRFI1,IL1B,NFKBIA,PDK4,SGK1,SOX9,THBS1,TIPARP	288 (7)
MAP3K3		kinase			5e-07	ACTA1,BMP2,CXCL8,HAS2,POSTN,SNAI2,TGFB1,TGFB2,TNFAIP3	281 (17)
COL4A3		other			5e-07	COL1A2,COL3A1,COL4A1,COL4A5,FN1,LAMB1,MMP2,TGFB1,TIMP1	349 (16)
DACH1		transcription regulator	1.599	bias	5.47e-07	BMP4,CXCL8,DEFB4A/DEFB4B,FGF2,IGFBP3,KLF4,RELN,SERPINE1,STC2,TGFB1,TNFAIP3	314 (10)
IRS1		enzyme	-0.171	bias	5.55e-07	CDKN2B,CEBPD,COL3A1,COL4A1,DBN1,EFNB2,FABP4,INSR,IRS2,LPL,MYC,NR2F1,NRP1,PDGFA,SFRP2,SNAI2,SPARCL1,SPP1,TGFBI,WNT5A	335 (19)
VDR		transcription regulator	-0.404		5.55e-07	CALB1,CD14,CXCL8,CYP19A1,F3,FGF23,GADD45A,ICAM1,IFI44L,IGFBP3,IL18,IL1RN,NGF,PODXL,PYY,RELB,REN,SPP1,TGFB1,TGFB2	394 (18)
JAK2		kinase	-2.054	bias	5.55e-07	ACTN1,BCL2L11,CD36,CXCL8,DEFB4A/DEFB4B,FGF2,ICAM1,IL1B,IRF1,LMO2,LY6E,MYC,OSMR,PSMB9,SELP,SOCS3,STAT1,STAT3,TAP1,THBS1	338 (22)
LEPR		transmembrane receptor	-0.967		5.65e-07	ACTA2,ADAM8,ADCYAP1,ANGPTL4,CARTPT,CD68,COL4A1,FN1,GADD45B,IGFBP3,IL1RN,IRS2,LIF,LPL,MMP19,MMP2,SERPINE1,SOCS2,SOCS3,STAT3,TGFB1,TGFBR2,TIMP1,TIMP3	365 (19)
calphostin C		chemical - kinase inhibitor	2.607	bias	5.76e-07	ABCB1,ACTA2,CD36,CLU,CXCL8,ETS1,FN1,ICAM1,LPL,MAOB,MYC,NGF,S100A8,STAR	344 (15)
ALDH1A2		enzyme	1.682		5.86e-07	CD44,COL1A2,COL3A1,FGF2,HOXA4,HOXD4,SPP1,TGFBI,TIMP1,TIMP3	300 (7)
SOCS3	-2.993	phosphatase	0.731	bias	6.04e-07	ACTA1,ICAM1,IFIT1,IFIT2,IL1B,IL1RN,IRF1,IRS2,ISG20,MX1,OAS2,SCD,SOCS3,STAT3,TGFB1,TNFRSF1B	350 (17)
CSF3		cytokine	-1.919		7.03e-07	CAPG,CCL3,CD14,CD44,CISH,CXCL8,ETS1,GADD45A,GADD45B,ICAM1,IL1RN,ITGB2,KITLG,LTF,MMP2,MYC,PIM1,RGS1,SOCS3,STAT3,TGFB1,TNFAIP3,TNFRSF1B,YPEL3	400 (18)
lomustine		chemical drug	-3.742	bias	7.08e-07	A2M,A3GALT2,ANXA1,CD14,CD44,CLU,GPNMB,LGALS3,MYC,SPP1,TES,TIMP1,TMSB10/TMSB4X,TNFRSF12A
Ras		group	-2.155	bias	7.23e-07	ARG2,BCL2L11,CAV1,CDKN2B,CXCL8,FOSL1,HMGA1,LIF,MAOB,MMP2,MYC,MYH11,PDCD4,PDGFA,PDGFB,PLAUR,PVR,SERPINE1,SNAI2,STAT1	439 (20)
MEOX2		transcription regulator	2.718	bias	7.31e-07	CDKN1C,CXCL1,CXCL2,CXCL8,F3,FGF2,HBEGF,ICAM1,ITGAV,PTX3,TNFAIP3	226 (7)
triflusal		chemical drug	2.773	bias	7.69e-07	APP,CCL3,CCL4,CD74,CXCL8,KITLG,TGFB1,XCL1	220 (10)
RXRA		ligand-dependent nuclear receptor	-0.736	bias	7.89e-07	ABCB1,APP,ARG2,ARL4C,CALB1,CD36,CEBPD,CPT1A,CRYAB,CTSH,FABP3,FABP4,FABP5,HAS2,HOXD10,LPL,LTF,MAOB,MMP11,MYCN,NAV2,NEDD9,OLR1,PNMT,REN,SCD,SDC1,SPP1,STAR,TGFB1,TGFB2	338 (24)
Tlr		group	-3.086	bias	8.23e-07	BCL6,CCL3,CCL4,CD83,CISH,CXCL8,HBEGF,ICAM1,IL1B,IRF1,IRF7,JAG1,NFKBIA,RGS1,SOCS3,SPHK1,STAT1,TNFAIP3,WNT5A	380 (19)
BCL6	-4.047	transcription regulator	1.359		8.46e-07	A2M,BACH2,BCL3,BCL6,CCL3,CCL4,CD44,CD72,FGF2,FMOD,GADD45A,IL18,IL1B,IRF9,MAF,MYC,SDC1,SERPINE1,SOCS3,SOX9,SYK,TGFB1	311 (16)
RHOA		enzyme	-1.392		8.5e-07	ACTA1,ACTA2,CDKN2B,COL3A1,CXCL8,FN1,ICAM1,IL1B,RND3,RUNX2,SDC2,SNAI2,SOX9,STAT3,TAGLN,TGFB1	396 (22)
allopurinol		chemical drug	-3.5	bias	8.5e-07	A2M,A3GALT2,ADAMTS1,ANXA1,CD14,CD44,CLU,GPNMB,IL1B,LGALS3,MYC,SPP1,TES,TIMP1,TMSB10/TMSB4X,TNFRSF12A	300 (13)
nicotine		chemical drug	-0.645	bias	8.54e-07	BMP2,CARTPT,CCL3,CCL4,CD44,CHRNA3,CXCL8,DEFB4A/DEFB4B,DNM1,FGF2,FN1,ICAM1,IL1B,LGALS3,MMP2,MYCN,PLAT,PLAUR,PNMT,POSTN,SCG2,SERPINE1,SPP1,STAT1,TREX1	382 (18)
PRKCB		kinase	-2.11	bias	8.54e-07	ACTA1,APP,CD83,FGF2,FN1,ICAM1,IRS2,MMP2,MYC,RELB,SERPINE1,TGFB1,TGFBR2	303 (17)
CD40		transmembrane receptor	-2.031		8.57e-07	BCL2L11,BCL6,CCL3,CCL4,CD44,CD83,CXCL8,F3,ICAM1,IL10RA,IL18,IL1B,IL1RN,IRF1,ITGB2,KLF4,KLF9,LGALS3,MAP3K14,MYC,NFKBIA,PIM1,PSMB9,SERPINE1,SMAD7,TAP1,TNFAIP3	380 (14)
BSCL2		other			8.65e-07	ANKRD1,CD36,CD74,FABP4,GREM1,HMGA1,IGFBP5,LPL,MGLL,MRAP,PSMB9,RSAD2,SUCNR1,TIMP1
LAMC1		other	2.616	bias	9.25e-07	ACTA2,ETS2,FN1,IGF2,SNAI2,TGFB2,WNT5A	217 (7)
onapristone		chemical drug	2.598	bias	9.25e-07	ADAMTS1,ADCYAP1,HBEGF,NPY1R,RUNX1,SPHK1,TGFB1	234 (7)
H-7		chemical - kinase inhibitor	1.278	bias	9.67e-07	ABCB1,COL1A2,FN1,IFIT2,ISG15,ITGA5,MYC,PIM1,SERPINE1,STAR,STAT3	359 (19)
SPHK1	-5.921	kinase	-1.071		9.67e-07	APP,BCL2L11,COL1A2,CXCL8,DEFB4A/DEFB4B,FN1,IL1B,SELP,SERPINE1,SOCS3,TIMP1	427 (18)
HOXA9		transcription regulator	-1.913	bias	9.68e-07	AKAP13,BCL2L11,CALB1,CCL3,CD36,CISH,ENPP1,ETS2,GLRX,HBZ,HOXD10,HOXD11,KRT18,MYC,PIM1,PTPRCAP,RAB31,S100A8,SDC4,SERINC2,SOX4,SPP1,TACC1,TSC22D1
KIT		transmembrane receptor	-0.471		9.79e-07	BCL2L11,CD44,CISH,ICAM1,KITLG,LGALS3,LIF,MYC,PSTPIP2,PTPN6,SH3BP2,SNAI2,SOCS2,SOCS3,SPP1,STAT1,STAT3	432 (21)
STX2		transporter	-1.342		1.03e-06	BMP2,BMP4,MMP2,MYC,SMAD7	320 (17)
RNF111		enzyme	-1.432	bias	1.03e-06	CDKN2B,PMEPA1,SERPINE1,SKI,SMAD7	298 (14)
JUND		transcription regulator	-2.425	bias	1.05e-06	BCL3,CLU,CYP19A1,F3,FOSL1,NOX4,NTS,PLAUR,RUNX2,SDC1,SERPINB2,SOX4,SPP1,TIMP1	393 (16)
miR-145-5p (and other miRNAs w/seed UCCAGUU)		mature microrna	3.084	bias	1.06e-06	ACTA2,AHNAK,F11R,FSCN1,KLF4,MYC,MYH11,PADI1,PODXL,SERPINE1,SWAP70,TAGLN,VASN	299 (7)
MSC		transcription regulator	1.941		1.06e-06	CCL4,EPSTI1,FABP4,IFI27,IFI44,IFI44L,IFIT1,IRF7,PAG1,PSD3,SPP1,TRIB1,XAF1
EGLN1		enzyme	1.739		1.06e-06	ADM,CDKN2B,EGLN3,EPAS1,ICAM1,IL1B,MYC,NGF,SDC4,SOX9,TGFB1,TGFB2,TGFBR2	383 (19)
BRCA1		transcription regulator	0.434		1.08e-06	BACH1,CARD10,CDH3,COL18A1,CYP19A1,DDX58,FHL2,GADD45A,GADD45B,IFI27,IFI6,IFIT1,IFIT2,IFIT3,IFNAR1,IRF7,MX1,MYC,NEDD9,S100A2,STAT1,STC1,TAP1,TWIST1	385 (18)
trans-hydroxytamoxifen		chemical drug	1.049		1.08e-06	ANXA3,ARNT2,BMP4,CLU,COL4A5,CTSH,DBN1,DUSP4,GSTA5,IFI30,LAMB1,NDRG1,PLK2,PRSS23,RAB31,RND3,STC1,TGFB2,TM4SF1	255 (7)
DNASE2		enzyme	-0.503	bias	1.13e-06	CXCL2,DHX58,GPNMB,IFIT3,IL18,IRF7,ISG15,RSAD2,USP18,ZBP1
Am 580		chemical toxicant	-1.644	bias	1.13e-06	ADM,APOD,CYP26B1,F3,IRF1,MYCN,PDCD4,PLAT,SOX9,TIMP1	227 (7)
HDAC1		transcription regulator	1.414		1.13e-06	ABCB1,ARC,AXIN2,BAMBI,BCL6,BMF,CARTPT,CD44,COL1A2,CXCL8,FABP4,FLT1,LMO2,MYC,NFKBIA,PDGFA,PDGFB,PTPN6,RELB,RUNX2,SERPINB2,SFRP1,SGK1,SNAI2,SOX9,SPP1,STAT3,TAGLN,TGFBR2,TUBB3	455 (23)
IL27		cytokine	-1.832	bias	1.21e-06	B2M,BST2,CCL3,CCL4,CD14,CD74,CEBPD,CXCL8,ICAM1,IL18,IL1B,IL1RN,IRF1,MAF,MX1,MYC,PIM1,SOCS3,STAT1,TAP1	350 (17)
HRG		other	-2.828	bias	1.23e-06	C1QA,C1QB,C1QC,CD74,CD83,SPP1,TIMP1,TIMP3
CSF2		cytokine	-4.879	bias	1.26e-06	ACP5,ADAM8,ADGRE5,ANXA1,BCL2L11,BCL3,CCL3,CCL4,CD14,CD74,CD83,CDKN2B,CISH,CXCL1,CXCL2,CXCL8,F3,FLT1,FOSL1,HAS2,HBEGF,ICAM1,IFITM3,IL1B,IL1RN,LCP1,MMP2,MYC,NFKBIA,NR4A2,NRP1,OSMR,PDE1B,PIM1,RELB,SGK1,SOCS2,SOCS3,SPP1,TCF4,TGFB1,THBS1,TNFAIP3,TNFRSF1B	455 (19)
fasudil		chemical drug	2.116	bias	1.27e-06	ACTA2,BMP2,CD14,F3,ICAM1,IL1B,MMP2,MYH11,TAGLN,TGFB1,TGFB2	332 (16)
STK40		kinase	1.086		1.27e-06	ABCB1,C1QA,C1QB,CCL4,CXCL1,CXCL8,FABP4,IL1B,PDPN,ST3GAL1,TXNRD3	278 (12)
SATB1		transcription regulator	1.37		1.35e-06	ACTN1,DUSP4,EPAS1,EPSTI1,ETS1,FOSB,GADD45B,GLRX,IL10RA,IRF7,KITLG,KLF2,MT1A,NR4A2,RELB,RGS1,RUNX1,SGK1,SIPA1L2,SLC27A2,TMEM2,UBE2L6,XAF1
RETNLB		other	-2.625	bias	1.38e-06	ACTA2,COL1A2,FABP4,FN1,IL1B,IRS2,KLF15,MID1,MMP2,MYC,SFRP1,SOCS2,TGFB1,TIMP1,WNT5A	419 (18)
ITGA4		transmembrane receptor	1.3		1.44e-06	IL1B,IL1RN,ITGA5,ITGAV,MMP2,TNFAIP3	285 (14)
ADIPOQ		other	0.425		1.45e-06	ACTA1,BMP2,CD36,COL3A1,CXCL1,CXCL8,CYP19A1,F3,FABP3,FABP4,FN1,HBEGF,ICAM1,LPL,NFKBIA,NOX4,PDCD4,SCD,SLC27A2,TGFB1,TIMP1	370 (22)
mir-21		microrna	0.485	bias	1.57e-06	ACTA2,CDKN2B,CLU,COL3A1,DHX58,FN1,GBP5,ICAM1,IFI16,IL18,IL1B,IRF1,JAG1,MMP2,OAS2,PDCD4,PER2,PER3,PLAT,SKI,SMAD7,SOD3,STAT1,STAT3,TAP1,TCF21,TGFB1,TIMP3,UBA7,UBE2L6	393 (20)
PDPK1		kinase	2.025		1.59e-06	A2M,CAV1,CXCL8,IL1B,KLF2,MYC,PDGFA,SERPINB2,SERPINE1	397 (21)
NOX4	-19.124	enzyme	-2.896	bias	1.59e-06	BCL2L11,BMF,CXCL8,EPAS1,FN1,ICAM1,MMP2,NOX4,SERPINE1	434 (21)
MYB		transcription regulator	-2.122	bias	1.6e-06	CDKN2B,COL1A2,COL4A1,FN1,IGF2,IGFBP3,IGFBP5,KITLG,KLF4,MMP11,MYC,RGCC,SDC1,SDC4,SLC27A2,SNAI2,SOCS2,SPHK1,SPP1	472 (23)
SPARC		other	-0.261		1.61e-06	ARG2,BHLHE40,CDH3,CEBPD,CLDN1,COL1A2,FN1,LEF1,LOXL4,MAP2,MMP2,NDRG1,PAG1,PER2,SERPINE1,SNAI2,SOX9,TGFB1	428 (22)
Tnf (family)		group	-2.212	bias	1.63e-06	CCL3,CCL4,CD72,CXCL1,CXCL8,DEFB4A/DEFB4B,EIF2AK2,F3,HSD11B1,ICAM1,IL1B,JAG1,MSTN,NFKBIA,NOX4,NT5E,RUNX2,SERPINE1,SOCS3,TNFAIP3,TNFRSF1B	292 (18)
S1PR2		g-protein coupled receptor	-2.552	bias	1.67e-06	ACTA2,F3,ICAM1,PDGFB,SPHK1,TGFB1,TIMP1	386 (22)
oleic acid		chemical - endogenous mammalian	-0.435		1.84e-06	ANGPTL4,APP,CD36,CLU,DEFB4A/DEFB4B,FABP4,GADD45A,GADD45B,ICAM1,IGFBP3,LPL,NFKBIA,OLR1,PDK4,REN,SCD,SERPINE1,SPHK1	300 (19)
MAP2K3	-2.243	kinase	-0.894	bias	1.86e-06	ACTA1,ARG2,COL1A2,COL3A1,CXCL8,ICAM1,IL1B,IRF9,ISG15,MAOB,RGS7,SERPINE1,SGK1,STAT1	419 (20)
5-hydroxytryptamine		chemical - endogenous mammalian	-3.21	bias	1.86e-06	ARC,CXCL8,CYP19A1,F3,FGF2,HBEGF,ICAM1,IL1B,MYC,RUNX2,SERPINB2,SERPINE1,TGFB1,THBS1	356 (19)
Hdac		group	2.382		1.86e-06	ADAMTS1,ARC,BCL6,BMP2,CXCL8,DKK3,FOSL1,GADD45B,HOXD11,IGFBP3,ITGA8,KLF9,MT1E,MYC,MYCN,NDRG4,NRP1,SFRP1,SFRP2,SPP1,TCF21,TGFBR2	415 (21)
SOCS6		other	-0.707		1.91e-06	CEBPD,CXCL2,HBEGF,IL18,IL1B,PLAT,RGCC,STAT3	223 (7)
NCF1		enzyme	-2.621	bias	1.91e-06	ACTA2,CD14,CD44,FN1,HAS2,ICAM1,SERPINE1,TGFB1	392 (17)
Fibrinogen		complex	-2.715	bias	1.91e-06	BCL3,CCL4,CXCL1,CXCL8,F3,ICAM1,IL1B,SELP	268 (15)
L-methionine		chemical - endogenous mammalian	0.396		1.93e-06	ACTA2,CLU,CXCL2,ETS2,F3,GADD45B,IFI16,MAT1A,NFKBIA,PLAT,SMAD7,SPP1	259 (10)
inosine		chemical - endogenous mammalian	-2.885	bias	1.93e-06	A2M,ANXA1,C1QA,C1QB,C1QC,CD68,IFITM3,IRF1,LCP1,SERPING1,TIMP1,TUBA1A
Bay 11-7082		chemical - kinase inhibitor	3.533	bias	1.98e-06	BMP2,CCL4,CD44,CD83,CXCL1,CXCL2,CXCL8,F3,FLT1,ICAM1,MMP2,PIM1,S100A4	331 (17)
Ins1		other	-2.269		1.99e-06	ANGPTL4,CARTPT,CEBPD,COL18A1,CRYAB,ERRFI1,FABP3,FABP4,FGF2,IGF2,IGFBP2,IGFBP3,IGFBP5,IL1B,IL6ST,INSR,IRS2,LPL,MMP2,MYC,NGF,PDIA2,PLAT,PTPRN,REN,RUNX2,SCD,SERPINE1,SLC28A2,SOCS2,SOCS3,STAT3,TIMP1,TIMP3	379 (21)
tempol		chemical drug	3.138	bias	2.06e-06	BMP4,CXCL2,CXCL8,F3,ICAM1,RRAD,SERPINE1,SGK1,SPP1,TGFB1	375 (18)
SERPINE1	-8.431	other	2.395	bias	2.06e-06	ACTA2,CXCL2,CXCL8,FGF2,FLT1,FN1,ITGAV,PLAUR,TGFB1,TGFBR2	433 (21)
ARHGAP21		other	-2.111	bias	2.13e-06	ARID5A,CXCL2,IFIT3,IL18,IRF1,ISG20,MERTK,PLAT,TCF4,TRIM21,TSC22D1
IGF1R		transmembrane receptor	-2.341	bias	2.16e-06	ACTA1,ACTA2,ANKRD1,ANXA3,APP,BCL2L11,CAPG,CD36,CD68,CLU,COL18A1,COL3A1,COL4A1,H19,IGF2,IGFBP3,IGFBP5,IRS2,MYC,MYCN,PLAT,S100A4,SCG2,SDC4,STAR,STAT3,TGFB1,TGFBI,TIMP3,TWIST1	443 (20)
hydrocortisone		chemical - endogenous mammalian	0.609		2.22e-06	ADM,CEBPD,CXCL8,CYP19A1,FGF2,FN1,GADD45B,HSD11B1,ICAM1,IGFBP3,IGFBP5,IL1B,LPL,NFKBIA,S100A8,SERPINE1,STC2,STX1A,TNFAIP3,TP53I11	428 (16)
PRNP		other	1.406		2.22e-06	ABCB1,ADAM8,APP,CD44,DAB2,ETS2,FOSL1,IGF2,IL1B,MMP2,MYC,PLAUR,SOX9,TCF4	440 (24)
PGF		growth factor	-2.234	bias	2.25e-06	ANGPTL4,CCL4,CXCL8,DCN,ETS2,FLT1,FOSB,IL1B,SERPINE1	333 (20)
resiquimod		chemical drug	-2.488	bias	2.27e-06	BST2,CCL4,CD44,CD83,CXCL1,CXCL2,CXCL8,ETS2,FCER1G,FGF2,GNG2,ICAM1,IL18,IL1B,IRF7,LIF,LMNA,NFKBIA,PLAT,PTX3,PYCARD,SPP1,TRPM2	309 (15)
SRC		kinase	-1.933	bias	2.41e-06	CAV1,COL1A2,CXCL8,F3,FN1,FOSL1,HAS2,ICAM1,KRT18,MMP2,MYC,PLAUR,POSTN,SIRPA,SLC4A7,SPP1,STAT3,TWIST1	402 (20)
DCN	-7.258	other	0.586		2.41e-06	CDKN1C,COL1A2,FGF2,ICAM1,IL1B,ITGAV,MMP2,SDC1,SERPINE1,TGFB1,THBS1,TIMP3	367 (16)
enalapril		chemical drug	-1.156		2.41e-06	A2M,ADAMTS1,CLU,LGALS3,MYC,REN,SERPINE1,SPP1,TGFB1,TGFBR2,TIMP1,TNFRSF12A	368 (14)
YBX1		transcription regulator	-1.22		2.41e-06	ABCB1,ACTA2,COL1A2,CXCL2,DEFB4A/DEFB4B,F3,IGFBP3,KLF4,MMP2,PDGFB,RELN,STC2,TGFB1	315 (16)
benzo(a)pyrene		chemical toxicant	-2.584	bias	2.54e-06	ABCB1,ANXA1,BCL2L11,CDK5R1,FYN,GPC1,GSTA5,HAS2,IL1B,INSR,KLF2,LCP1,MAF,MAFF,MAP2K3,SELP,SEMA5A,SERPINE1,SFRP4,SGCD,SNAI2,SOD3,TCF21,TGFB1,TGFB2,THBS1,YPEL3	463 (21)
phosphate		chemical - endogenous mammalian	0.393		2.58e-06	A2M,AXL,BMP2,DAAM2,DCN,ENPP1,FGF23,FOSL1,MAP2K3,POSTN,SDF2L1,SPP1,STC1,STC2,TGFB1,TIMP1	181 (7)
trinitrobenzenesulfonic acid		chemical reagent	-3.485	bias	2.58e-06	ADAM8,CCL4,CD44,CD68,CLDN1,COL1A2,COL3A1,CXCL2,IL18,IL1B,PTX3,S100A8,SOCS3,TGFB1,TIMP1,TNFRSF12A	343 (14)
TCF		group			2.58e-06	ABCB1,ADGRG2,AKAP13,APOD,BMP4,CD44,LEF1,LGALS3,LMO2,MMP2,MYC,NRCAM,SERPINE1,SOX9,TOB2,TSC22D1	259 (12)
POU5F1		transcription regulator	-1.744		2.64e-06	BCL2L11,CASP7,CDH2,COBLL1,DAPK1,DUSP4,DUSP5,EPHA2,GADD45A,GBP4,H19,HOPX,KLF2,KLF4,MMP2,MYC,MYCN,NCAM1,NRP1,PITX2,PMEPA1,PODXL,PYCARD,SIRPA,SMAD7,SNAI2,SPP1,TDRD7,TGFB1,TGFB2,TNFRSF21,TWIST1,USP18,WNT5A	253 (7)
TCF4	-2.873	transcription regulator	-2.183		2.7e-06	AXIN2,CDKN1C,CDKN2B,ELF4,FN1,IGFBP2,LEF1,MYC,PITX2,PSD3,RUNX2,SGK1,SOX9,SPP1,STAT3	374 (14)
RETN		other	-1.473	bias	2.72e-06	CARTPT,ICAM1,INSR,LPL,PLAT,SCD,SELP,SERPINE1,SOCS3,SPP1,STAT3	402 (21)
ETV5		transcription regulator	-1.941	bias	2.72e-06	CDH2,CLDN1,FN1,ICAM1,ITGA5,MAF,MMP2,NRCAM,SNAI2,SPP1,TWIST1	180 (6)
STAT		group	-1.696	bias	2.74e-06	A2M,CEBPD,CISH,EIF2AK2,IL6ST,IRF1,SMAD7,SOCS2,SOCS3,TIMP1	239 (7)
mibolerone		chemical drug	0.759		2.81e-06	AHNAK,CD74,CLU,COL1A2,F3,FOSL2,GPNMB,HSD17B11,IGFBP3,IRF7,ISYNA1,LPL,MYC,PRELP,SCAP,SPARCL1,TGFBI,TIMP3,TUBA1A,USP18
let-7		microrna	3.035	bias	2.87e-06	ACTA2,ARID3A,CD44,CDH2,CEBPD,COL1A2,COL27A1,COL3A1,FN1,FOSL1,IRS2,LEF1,MYC,MYCN,RCAN1,S100A4,SCD,SOX9,STAT3,THBS1,TRIB1	353 (20)
SEMA7A		transmembrane receptor	-2.813	bias	2.88e-06	COL1A2,COL3A1,CTSS,FGF2,FN1,IL18,TGFB1,TIMP1
F2R		g-protein coupled receptor	-2.654	bias	2.93e-06	BCL2L11,CD55,CXCL8,F3,FLT1,FN1,ICAM1,IL1B,SELP,TAGLN,THBS1,TNFAIP3,TRPC3	448 (23)
carboplatin		chemical drug	-2.714	bias	2.99e-06	A2M,A3GALT2,ABCB1,CD44,CLU,GPNMB,HAS2,LGALS3,MYC,SPP1,TIMP1,TNFRSF12A	355 (17)
FGF8		growth factor	1.322		3e-06	AIF1L,BMP2,BMP4,COL18A1,CRYAB,ELL2,ERRFI1,LAMB3,NOG,PCOLCE2,RASD1,RUNX2,RUNX3,SPP1,THBS1,TUBB3	210 (7)
LY6E	12.967	other	2.425	bias	3.04e-06	CD14,CD83,CXCL8,IL1B,NFKBIA,RELB	234 (7)
corticosterone		chemical - endogenous mammalian	-2.083		3.12e-06	ANXA1,APP,ARC,CALB1,CALD1,CARTPT,CAV1,FGF2,FSHB,H19,HSD11B1,KLF9,MYC,NOX4,PDK4,RELN,SFRP1,SGK1	448 (22)
ZNF217	-2.674	transcription regulator	2.138	bias	3.16e-06	ADM,CDKN2B,DPP6,IFI16,IGFBP3,KRT18,MYC,MYCN,PLAT,RCAN1,SLC6A15,SOCS2,ST3GAL6,WNT5B
SYK	-2.051	kinase	0.31		3.17e-06	ARID5A,BCL2L11,BMPR1B,CCL4,CXCL8,FOSL1,GADD45A,IL1B,IRF1,KLF2,MAML2,PIM1,RGCC,TGFB1,TSC22D1	412 (21)
TBK1		kinase	-0.977	bias	3.17e-06	CCL4,CMPK2,CXCL2,CXCL8,ICAM1,IFIT1,IFIT2,IL18,IL1B,IRF7,ISG15,ISG20,RGCC,RSAD2,TSC22D1	221 (13)
pioglitazone		chemical drug	0.584		3.17e-06	ACTA1,ACTA2,ANGPTL4,APP,CAV1,CD36,CEBPD,CXCL8,CYP19A1,FABP4,FN1,FOSL1,HAS2,ICAM1,IL1B,IL1RN,IRS2,KLF4,LPL,SERPINE1,TGFB1,TNFRSF1B	399 (18)
methylselenic acid		chemical reagent			3.36e-06	ACKR3,ADAMTS1,APOD,ATP11A,BACH1,BMP4,CADM1,CD44,CDKN1C,CLU,CORO1A,FN1,GADD45A,HSD17B11,IRF1,KLF4,MAP2K3,MYC,NDRG1,NEDD4L,RAB31,RND3,SCD,SGK1,SNAI2,STX1A,TNFAIP3,WASF1,ZNF217	492 (22)
NR4A1		ligand-dependent nuclear receptor	-1.348		3.4e-06	ADM,APOD,AXIN2,BCL2L11,CD36,ELK3,FABP4,FSHB,G0S2,ICAM1,KITLG,KRT18,KRT8,LPL,LY6E,MARCKSL1,NFKBIA,NR4A2,NT5E,PDK4,PRKAG3,SCD,STAR	299 (19)
LPL	2.193	enzyme	-0.556		3.46e-06	CD36,CPT1A,CXCL8,FABP4,ICAM1,IL1B,IRS2,LPL,PDK4,TGFB1,THBS1	385 (23)
BMP4	-4.396	growth factor	-1.48	bias	3.54e-06	ACTA2,BMP2,BMP4,GREM1,KLF4,LEF1,MYC,MYCN,NCAM1,NOG,PITX2,POSTN,RUNX2,RUNX3,SMAD7,SNAI2,SOX9,STAR,TAGLN,WNT5A	353 (21)
TET2		enzyme	-3.153	bias	3.55e-06	ADAM8,AHNAK,BCL2L11,BCL3,BHLHE40,FOSL2,HOXA4,IFITM3,IL1B,ITGB2,KLF2,MAFF,RGS1,RND3,RPS6KA2,S100A8,SLC16A12,TIMP1
GDF9		growth factor	-2.032		3.6e-06	CYP19A1,FSHB,GREM1,HAS2,ITGAV,KITLG,PTX3,SMAD7,STAR,TNFAIP6	308 (17)
PRKCE		kinase	-3.026	bias	3.76e-06	ABCB1,ACTA2,APP,CAV1,CD55,CXCL8,IL1B,IL6ST,MYC,PDCD4,PDGFA,PIM1,STAR,STAT3	371 (20)
VHL		transcription regulator	0.458	bias	3.82e-06	BHLHE40,CAV1,CDH2,CDKN1C,DAB2,EGLN3,ENO2,EPAS1,F3,FN1,IFITM3,ITGA5,LMNA,MAF,NEDD9,NOX4,PDGFB,RUNX1,TAGLN	394 (19)
pegintron		biologic drug	2	bias	4.01e-06	DDX58,ISG15,RNF125,USP18	180 (8)
ITGAX		transmembrane receptor	1.732	bias	4.01e-06	CCL3,CCL4,CXCL8,IL1B	301 (16)
PDLIM2		other	0		4.01e-06	CXCL8,GNG2,HBEGF,IFI44,IFIT3,IGFBP3,KCTD12,NPR3,NR2F1,NUDT11,SCARA3,SLC43A3,STAT1,STC2,TAGLN,YPEL3	282 (12)
lithium chloride		chemical drug	-0.579	bias	4.11e-06	APP,AXIN2,BCL3,BMP2,BMP4,CD44,DCN,FSCN1,HES7,LEF1,MMP2,MT2A,MYC,POSTN,PTX3,SOX9,TMEM2	403 (25)
Fibrin		complex	-0.128		4.25e-06	ACTA2,CXCL8,F3,FN1,ICAM1,KRT18,SERPINE1,TAGLN	361 (18)
Focal adhesion kinase		group	-0.296		4.29e-06	CDH2,CDKN1C,EFNB2,ICAM1,ITGB2,KRT18,KRT8,MMP2,TAGLN	394 (19)
N-acetyl-L-cysteine		chemical drug	3.753	bias	4.32e-06	ABCB1,ACTA1,ACTA2,ADM,AKR7A3,BCL2L11,BMP2,CAV1,CD36,CXCL8,FGF2,HBEGF,ICAM1,IL1B,LPL,MMP2,MYC,MYH11,PLAUR,SELP,SERPINE1,SPP1,TGFB1,TGFBR2,XAF1	393 (21)
sirolimus		chemical drug	-0.414	bias	4.42e-06	ACTA2,ADM,APP,B2M,BCL2L11,BCL3,BMP2,CD68,COL1A2,DOT1L,EIF2AK2,F3,FN1,FSCN1,ICAM1,IGF2,IGFBP5,IL1B,INSR,IRF7,IRF9,IRS2,ISG15,KLF2,LGALS3,LMNA,MAF,MMP2,MYC,MYH11,NCAM1,NTS,PDCD4,PIM1,PLAUR,POSTN,PTMA,RUNX2,S100A4,SCD,SERPINE1,SOCS3,STAT1,TGFB1,TIMP1,VMP1	526 (20)
CDH1		other	1.919		4.44e-06	BMP4,CD44,CDH2,CDH3,FOSL1,IFI27,IGFBP3,KRT18,MMP19,S100A4,SNAI2,SOX9,TGFB1,TPBG	385 (22)
GW3965		chemical reagent	1.349		4.44e-06	APOD,APP,ARG2,CAV1,CCL4,CXCL8,GNG2,IL1B,IL1RN,LPL,NFKBIA,SCD,SOCS3,STAR	431 (22)
F2RL1		g-protein coupled receptor	-1.884	bias	4.52e-06	ACTA2,CASP7,CAV1,CXCL1,CXCL8,F3,GBP4,HBEGF,IL1B,KITLG,LIF,SERPINB2	373 (18)
TNK1		kinase	1.633	bias	4.66e-06	APP,IFI16,IFIH1,IFIT2,IRF7,ISG20,OAS2	192 (9)
THY1		other	0.981		4.66e-06	AXL,CLU,ETS1,GAS6,MMP2,PDGFB,TGFB1	274 (10)
FABP5	-4.208	transporter	0.342		4.66e-06	CXCL8,DEFB4A/DEFB4B,FABP3,FABP4,IFIT3,ISG20,SOCS3	356 (20)
pyrrolidine dithiocarbamate		chemical reagent	2.708	bias	4.69e-06	ANXA1,BMF,BMP2,CXCL1,CXCL2,CXCL8,FABP4,ICAM1,IL1B,IRF1,IRF7,MMP2,MYC,NFKBIA,SELP,SERPINE1,SOX9	365 (16)
NR3C2		ligand-dependent nuclear receptor	-3.368		4.69e-06	ADAMTS1,CACNA1H,COL3A1,FGF2,FN1,ICAM1,IL1B,KLF9,MAP2,NOX4,NR4A2,PTPRCAP,RRAD,SERPINE1,SGK1,TGFB1,TUBB3	288 (16)
GATA4		transcription regulator	0.571		4.78e-06	ACTA1,ANKRD1,CCBE1,CDKN2B,CLDN1,COL1A2,COL3A1,CTHRC1,CYP19A1,DAB2,FGF2,IFI16,LOC102724428/SIK1,PDLIM3,POSTN,S100A4,SOX9,SPP1,STAR,TAGLN,TGFBI,TIMP1
MED1		transcription regulator	-2.155	bias	4.92e-06	BCL3,BCL6,BHLHE40,FABP4,GADD45A,HAS2,HDAC7,IGFBP3,KLF4,LEF1,LIF,MYC,MYCN,NFKBIA,OLR1,PDK4,PIM1,PODXL,PTMA,STC2,THBS1	411 (21)
ADRB		group	0.675		4.95e-06	ADGRL4,ANGPTL4,ANKRD1,AXL,BHLHE40,CD68,CRYAB,CXCL2,GADD45A,GSTA3,GSTA5,ICAM1,IFIT3,KLF4,NFKBIA,NR4A2,PDGFB,RSAD2,SRXN1,YPEL3	229 (7)
Pro-inflammatory Cytokine		group	-1.941	bias	5.1e-06	ADM,CD55,CLU,ENPP1,F3,FGF2,ICAM1,OLR1,S100A1,SDC4,SELP,SOCS3,TIMP1	293 (15)
tributyrin		chemical drug	-3.092	bias	5.1e-06	ADM,CD55,CLDN1,CXCL8,ETS1,HBEGF,IL1B,NDRG1,OLR1,PDLIM5,SERPINB2,SNAPC1,TNFAIP3
IFI16	8.414	transcription regulator	-0.999	bias	5.24e-06	CCL3,CCL4,CXCL8,DDX58,GADD45A,ICAM1,IFI16,IL1B,IL1RN,ISG15,LPL,NFKBIA,PIM1,SSTR1	354 (14)
TLR2		transmembrane receptor	-3.042	bias	5.28e-06	APP,BMP2,CAST,CEBPD,CISH,CXCL2,CXCL8,DEFB4A/DEFB4B,FN1,ICAM1,IL18,IL1B,IL1RN,IRF1,KLF2,MX1,PTGFR,PTX3,SCD,SELP,SOCS3,TGFB1	372 (15)
BCL2		transporter	-2.66		5.35e-06	BCL2L11,CTSH,CXCL1,CXCL8,ENO2,GADD45A,ICAM1,IL1B,MMP2,NDRG1,NFKBIA,PLAUR,SCG3,SOX9,SPHK1,TGFB2,TIMP1	397 (19)
3-deazaneplanocin		chemical drug	-1.762	bias	5.52e-06	CLDN11,DUSP4,EXOC3L4,GPNMB,IGFBP3,LAMB3,MAP3K14,MYC,TGFB1,TIMP3,TRIM14,ZNF286A	148 (5)
FOXF2		transcription regulator	2.425	bias	5.84e-06	ACTA2,MYH11,PDGFA,PDGFB,TAGLN,WNT5A	251 (7)
MB21D1	2.868	enzyme	2.401	bias	5.84e-06	IFI44,IFIT2,IRF7,ISG15,RSAD2,USP18	159 (7)
SR 144528		chemical reagent	1.709	bias	5.84e-06	CCL4,CXCL8,ICAM1,IL1B,IL1RN,NFKBIA	346 (20)
NKX2-1		transcription regulator	1.45	bias	6.05e-06	ADCYAP1,CD14,CD74,CDKN2B,CLU,KITLG,LEF1,LSP1,MMP2,MYH11,PDPN,ROR1,SCARA3,SCD,SERPINE1,SMAD7,SNAI2,TGFB1,TGFB2,THBS1,TMEM37,TSPAN7,WNT5B	298 (8)
SB 216763		chemical toxicant	-1.34	bias	6.06e-06	BHLHE40,CXCL8,FOSB,FSCN1,IL1B,MYC,NR4A2,RGS1,RND3,SCD	419 (21)
GNB1		enzyme			6.06e-06	ARC,CCL4,CD83,CNNM2,FOSB,FOSL2,IL1B,MYH11,NR4A2,PLK2	224 (7)
lipoteichoic acid		chemical - endogenous non-mammalian	-2.443	bias	6.1e-06	BCL2L11,CAST,CD14,CD83,CXCL8,DEFB4A/DEFB4B,ICAM1,IL1B,IL1RN,MMP2,NR4A2,SELP,TIRAP	312 (18)
MAP3K14	-2.066	kinase	-2.562	bias	6.1e-06	ADAM8,CD44,CXCL1,CXCL2,CXCL8,CYP19A1,GADD45A,ICAM1,NFKBIA,RCAN1,RELB,TNFAIP3,TNFAIP6	328 (13)
MTA3		enzyme			6.12e-06	CCL3,CDH2,FN1,MYC,SDC1,SYK,TGFB1,ZNF217
POU2F1		transcription regulator			6.58e-06	A2M,AOX1,CD55,CXCL8,ELK3,GADD45A,GAS6,HOMER3,ICAM1,LPL,LY6E,NDRG4,OLR1,SELENOP,SERPING1,SPP1,TIMP3,TNFAIP3	293 (7)
EFNA2		kinase	1.155		6.71e-06	BACH2,DUSP4,FABP5,FOSL1,IRF7,KRT18,NEDD4L,NT5E,PLAT,RUNX1,SOX9,TNFRSF6B
IL12B		cytokine	-1.461	bias	6.71e-06	CEBPD,CXCL8,DUSP5,ICAM1,IL1B,IRF9,MAP3K8,S100A8,SOCS3,STAT1,STAT3,TGFB1	411 (22)
IL32		cytokine	-1.754	bias	6.71e-06	CCL3,CCL4,CD36,CXCL1,CXCL8,EIF2AK2,ICAM1,IL1B,ITGB2,MMP2,MX1,SNAI2	349 (18)
IKBKE		kinase	1.074	bias	6.81e-06	CXCL8,IFI16,IFIH1,IFIT1,IFIT2,IFIT3,IRF7,MYC,NFKBIA,RSAD2,STAT1	219 (13)
FOXC2		transcription regulator	-2.345	bias	6.81e-06	CDH2,EFNB2,FABP4,FN1,INSR,IRS2,LFNG,LPL,MMP2,RUNX2,WNT5A	402 (19)
metformin		chemical drug	1.328		6.85e-06	ABCB1,ACTA2,BAMBI,BMP2,CAV1,CXCL8,CYP19A1,F3,FN1,IL1RN,INSR,MSTN,MX1,MYC,NFKBIA,RUNX2,SELENOP,SERPINE1,STAR,TGFB1	414 (19)
INS		other	-0.799		6.85e-06	CD36,CPT1A,ERRFI1,F3,FADS3,FOSB,FOSL1,FOSL2,ICAM1,IGFBP2,IGFBP3,IGFBP5,INSR,IRS2,LPL,NOX4,SCD,SELP,SSTR1,TGFB1	451 (20)
ZFP36		transcription regulator	3.13	bias	7.26e-06	CD36,COL3A1,CTSS,CXCL2,FOSL1,ICAM1,IL1B,IRF1,LTF,NFKBIA,PLAUR,S100A8,SPP1	413 (17)
lisinopril		biologic drug	2.569	bias	7.32e-06	CAST,IL1B,MMP2,PDGFA,REN,S100A6,TGFB1	185 (7)
HOXB9		transcription regulator			7.32e-06	CXCL8,FGF2,HOXD10,HOXD11,NCAM1,REN,TGFB2
lysophosphatidylcholine		chemical - other	-2.273	bias	7.75e-06	CXCL1,CXCL8,F3,HBEGF,ICAM1,IL1B,LPL,OLR1,PLAUR,SERPINE1	407 (21)
OLR1	-20.441	transmembrane receptor	-2.345	bias	7.75e-06	CD68,FN1,HAS2,ICAM1,NOX4,OLR1,SELP,SPP1,TGFB1,TGFBR2	303 (17)
SFRP1	-5.16	transmembrane receptor	-0.148		7.76e-06	ACTA2,APP,FN1,KRT18,MMP2,RUNX2,SDC2,SFRP1,SOX9	329 (22)
ACVRL1		kinase	-0.164		7.76e-06	CXCL8,EFNB2,MYC,PLAT,PLAUR,SERPINE1,SMAD7,STAT1,TAGLN	368 (19)
ERBB3		kinase	0.078		7.85e-06	ACTA1,ACTA2,ADAM19,CLU,F3,FN1,HAS2,HBEGF,IGF2,IGFBP5,SFRP1,SLC4A7,SOCS3,THBS1,TIMP3	422 (18)
NTRK2		kinase	-2.17	bias	8.12e-06	ABCB1,APP,BCL2L11,BMP2,CDKN2B,DAPK1,JAG1,MYC,PYCARD,SPP1,SYT1,TWIST1	408 (21)
APC		enzyme	1.166		8.33e-06	AXIN2,CD44,CD55,CDH2,CLU,CXCL2,IGFBP5,KLF4,LPL,MYC,PDK4,PYY,SGK1,SNAI2,SOX9,SPP1,TIMP1,TNFRSF12A	287 (13)
PCYT1A		enzyme	-1.941	bias	8.65e-06	AXL,CXCL2,GSN,KLF4,MAT1A,RUNX3,SCD,TUBB3
ISGF3		complex	1.964	bias	8.95e-06	IFIH1,IFIT2,IRF7,ISG15,RSAD2
GLRX	-2.156	enzyme	0.447		8.95e-06	CXCL2,FGF2,ICAM1,PDGFA,PDGFB	276 (10)
LTBP4		growth factor	-0.31		8.95e-06	BMP4,GREM1,MYC,TGFB1,TGFB2	327 (9)
caffeic acid phenethyl ester		chemical drug	2.811	bias	9.16e-06	ABCB1,CD44,CD83,CXCL8,CYP19A1,DEFB4A/DEFB4B,F3,ICAM1,IL1B,MMP2,NFKBIA,OLR1,PTGFR,RELB,STAT3,TGFB1	309 (15)
CLDN7		other	-1.257		9.36e-06	ANXA3,CBX2,CD68,CXCL8,F3,FADS3,FOSL1,IFI44,IFI6,LGALS3,LYSMD2,MMP2,MT1A,MT2A,MUC13,MX1,PRSS23,UBE2L6
miR-21-5p (and other miRNAs w/seed AGCUUAU)		mature microrna	2.903	bias	9.78e-06	ACTA2,JAG1,MMP2,PDCD4,SMAD7,SOD3,STAT3,TAGLN,TCF21,TGFB2,TGFBR2,TIMP3	314 (17)
RARG		ligand-dependent nuclear receptor	-1.14	bias	9.84e-06	BMP2,COL4A1,CRYAB,CYP19A1,HAS2,HOXA3,LAMB1,MMP11,MYC,UBA7	409 (16)
HLX		transcription regulator	2.203	bias	1.02e-05	ANKRD1,BMP2,CD44,CDKN1C,CLDN1,CTSS,CXCL8,ICAM1,MYC	280 (7)
GW9662		chemical reagent	2.32		1.04e-05	ANGPTL4,APP,CAV1,CD14,CD36,CD83,EGLN3,FABP4,FADS3,FN1,IRS2,KLF4,SDC1,SKI,TGFB1	379 (19)
L-glutamic acid		chemical - endogenous mammalian	-3.688	bias	1.04e-05	APP,ASL,B2M,BCL2L11,CALB1,CDH2,FGF2,FOSB,GADD45B,IL18,IL1B,MAP2,MGLL,RUNX2,TAP1,TIMP1	367 (19)
BMX		kinase	-2.438	bias	1.04e-05	COL3A1,CXCL8,ENO2,MMP2,TIMP1,TNFRSF1B	372 (19)
fenofibrate		chemical drug	0.505		1.12e-05	ANGPTL4,APP,ATP11A,BCL2L11,CD36,CDH2,CLU,CPT1A,CXCL8,CYP19A1,FABP4,GADD45A,GSTA3,ICAM1,IL6ST,LCAT,LPL,MEST,MGLL,MSTN,PDK4,PRSS2,PTPN21,SCD,SERPINE1,SLC27A2,STAR,TGFB1	301 (21)
SOD1		enzyme	1.387	bias	1.13e-05	ASL,B2M,BMP4,C1QA,CARTPT,CD14,CD36,CDH2,CLU,CRYAB,DPYSL3,ETS2,FOSL2,GSTA5,ICAM1,IL1B,LPL,MAOB,PTPN21,RUNX2,SPP1,TGFB1,TGFBR2,TNFAIP3	481 (22)
PIK3CA		kinase	-1.076		1.17e-05	CALD1,CD14,CD44,CDH2,CEBPD,DEFB4A/DEFB4B,IRS2,JAG1,SERPINE1,SNAI2,TGFB1,TWIST1	454 (24)
MMP9		peptidase	-1.97		1.17e-05	ACTA2,CD44,COL18A1,CXCL2,GADD45A,ICAM1,MMP2,MSTN,MYC,SDC4,TGFB1,TIMP1	400 (18)
phenylbutazone		chemical drug	-3.432	bias	1.17e-05	A2M,A3GALT2,ADAMTS1,ANXA1,CD44,CLU,GPNMB,LGALS3,SPP1,TIMP1,TMSB10/TMSB4X,TNFRSF12A	334 (12)
mir-223		microrna	-0.775		1.18e-05	ABCB1,ACTA2,CD36,EMP1,ICAM1,IFI16,IL1RN,LEF1,LPL,MMP25,MT1E,MUC13,POSTN,RAB38,S100A6,SERPINB2,STAT3,TGFBI	308 (10)
IL7		cytokine	-0.897	bias	1.18e-05	BCL2L11,CBLB,CCL3,CCL4,CISH,CXCL1,DUSP5,FN1,KLF2,LEF1,LIF,MAF,MX1,MYC,PIM1,RUNX2,SMAD7,SOCS3,SYK	387 (17)
bisindolylmaleimide I		chemical - kinase inhibitor	2.592	bias	1.19e-05	CD44,CD55,CLDN1,CLU,CXCL8,CYP19A1,FN1,FSHB,ICAM1,LPL,MMP2,NFKBIA,NR4A2,PDCD4,RCAN1,SERPINE1	374 (17)
tyrphostin AG 1478		chemical - kinase inhibitor	1.903	bias	1.2e-05	CAV1,CXCL8,CYP19A1,F3,HAS2,HBEGF,ICAM1,MMP2,RUNX1,RUNX2,SPHK1,TNFAIP6,TWIST1	344 (17)
ARRB1		other	-0.555		1.2e-05	CXCL8,F3,FABP4,LEF1,LPL,MYC,SERPINE1,SPP1	390 (20)
PLK2	-2.875	kinase	-0.707	bias	1.2e-05	CMPK2,IFIT2,IL1B,IRF1,MERTK,PLAT,RGCC,RGS1
UTP		chemical - endogenous mammalian	-2.038		1.2e-05	CD14,CDH2,F3,ICAM1,REN,SERPINE1,SPP1,THBS1	305 (17)
CHI3L1		enzyme			1.2e-05	ARL4C,BHLHE40,CALD1,CXCL8,EMP1,IGFBP5,SERPINE1,TGFBR2	233 (7)
BAPTA-AM		chemical reagent	2.017	bias	1.24e-05	CISH,CXCL8,FLT1,FN1,ICAM1,MMP2,SOCS2,SOCS3,SPP1,TRPC3	414 (18)
EFNA4	-3.369	kinase	1.265		1.24e-05	DUSP4,FABP5,FOSL1,IRF1,IRF7,KRT18,NT5E,PLAT,SOX9,TNFRSF6B
GLI3		transcription regulator	-2.433		1.24e-05	BMP4,GREM1,HOXD11,MYCN,PVR,RUNX2,SFRP1,SOX9,WNT2B,WNT5A
prednisolone		chemical drug	-1.095	bias	1.25e-05	APP,CDK5R1,CEBPD,CSNK1D,CTSS,DAPK1,IL1B,INSR,IRS2,ISG20,KANSL1L,KCTD12,KLF9,LOC102724428/SIK1,MYCN,NOXA1,PLAT,SDC2,SGK1,SOD3,SPON2,SPP1,STAT1,TGFB1,TNFAIP3,TXNRD3	404 (17)
salicylic acid		chemical drug	3.099	bias	1.27e-05	ARC,CCL3,CCL4,CXCL8,F3,IL1B,KITLG,OLR1,SELP,TGFB1,XCL1	359 (17)
PTK2		kinase	-1.349	bias	1.27e-05	ACTA1,ACTA2,COL1A2,ITGA5,KRT18,KRT8,MMP2,PCOLCE2,THBS1,TIMP1,TIMP3	332 (19)
FSHR		g-protein coupled receptor	-1.349	bias	1.27e-05	CD55,CLDN11,CYP19A1,FABP5,IGFBP3,KITLG,MSI1,NPR3,PDGFA,PLAT,STAR	220 (8)
EPHB4		kinase	-2.709	bias	1.27e-05	BMP2,BMP4,IGF2,KITLG,MYC,NCAM1,RUNX1,TGFB1,TGFB2,TGFBR2,WNT5A
homocysteine		chemical - endogenous mammalian	-0.936	bias	1.33e-05	CLU,CXCL8,F3,FGF2,FOSL2,GADD45A,IL1B,LPL,MMP2,NDRG1,OLR1,SNAI2,SOCS3,TIMP1	361 (17)
AGN194204		chemical drug	-1.989	bias	1.33e-05	ADAM19,ARL4C,CCL4,CPT1A,EMP1,GADD45A,HIC1,IFITM3,IRF1,IRS2,ITGB2,LMNA,LPL,MYC,PDCD4,PIM1,PLAC8,SCD,SPP1,TAP1,TIMP1	310 (19)
norepinephrine		chemical - endogenous mammalian	-2.426	bias	1.33e-05	ACTA1,APP,CAMK1G,CHST2,CXCL8,DCLK3,FGF2,FN1,FOSL2,IL1B,IRS2,LAMB3,MMP2,NFKBIA,NGF,NPY1R,PDE10A,PTPN21,SERPINE1,SGK1,SMAD7	394 (16)
IL18	-29.14	cytokine	-3.782	bias	1.33e-05	ACTA1,ADAM19,BCL6,CCL3,CCL4,CD44,CD83,CXCL8,FOSL2,GADD45B,ICAM1,IL18,IL1B,IRF1,LIF,MMP15,SOCS2,SPP1,TGFBR2,TIMP1,XCL1	322 (14)
ZBED6		other	2.826	bias	1.34e-05	ARL4C,CRIM1,FOSL2,IGF2,KITLG,MAP3K14,PMEPA1,SGK1,TUBB3
SELP	-19.135	transmembrane receptor	-1.818	bias	1.34e-05	APOL3,CCL3,CCL4,CXCL2,CXCL8,F3,IL1B,PLAUR,SELP	398 (18)
TSLP		cytokine	-2.433	bias	1.34e-05	CD83,CISH,CXCL8,ICAM1,MX1,MYC,SELP,TGFB1,TIMP1	312 (19)
PDX1		transcription regulator	-1.229		1.36e-05	CD44,COL3A1,CXCL2,DUSP5,F3,FGF2,IGFBP3,IL1B,IRS2,KRT18,KRT8,MAOB,MAP2,MYC,NPTX2,PCSK1,PRSS23,RHOBTB1,RSAD2,SCG2,SPP1,TRPC3	315 (9)
HIC1	-5.429	transcription regulator	1.664		1.4e-05	ACKR3,ACTA2,AHNAK2,CDKN1C,EPHA2,FHL2,LIF,MAP2K3,RIN2,SNAPC1,SOX9,SPP1
CpG oligonucleotide		chemical drug	-3.466	bias	1.46e-05	CCL4,CD14,CD36,CD83,CXCL2,CXCL8,ETS2,ICAM1,IFI27,IFI6,IL18,IL1B,MYC,OLR1,SDC1,SERPINE1,SYK,THBS1,VASP	415 (16)
TNFRSF1A		transmembrane receptor	-2.04	bias	1.47e-05	CCL4,CD44,CD68,CD83,CDH2,CXCL1,CXCL2,CXCL8,FLT1,ICAM1,IL1B,MMP2,PDGFA,RGS7,SELP,SERPINE1,SOCS3,TGFB1	316 (17)
WNT1		cytokine	-2.351	bias	1.47e-05	ACTA2,AXIN2,BMP4,EFNB1,ETS2,FN1,GAS1,IGF2,LEF1,LY6E,MYC,PDCD4,PITX2,RELN,RUNX2,SERPINE1,SPP1,TWIST1	265 (15)
bexarotene		chemical drug	-0.55	bias	1.49e-05	APP,AXL,CTSH,DUSP5,EPHA2,FABP4,ICAM1,IL1B,LPL,MAF,MAFF,MAP3K8,MERTK,NR4A2,NTS,PER2,PLAT,PLAUR,SCD,TGFB1,TGFB2,TM4SF1,TUBB3	390 (18)
NOTCH3		transcription regulator	-1.437	bias	1.54e-05	ACTA2,ACTN1,APOD,CDKN1C,FN1,MSI1,MYH11,PTX3,SDC2,SNAI2,TAGLN	201 (7)
Gm-csf		group	-2.184	bias	1.54e-05	BCL3,CD14,CD83,CXCL8,ICAM1,IL1B,MYC,PIM1,SOCS2,SOCS3,TGFB1	319 (19)
EFNA3		kinase	1.265		1.55e-05	DUSP4,FABP5,FOSL1,IRF1,IRF7,KRT18,NT5E,PLAT,SOX9,TNFRSF6B
MTA1		transcription regulator	0.008		1.55e-05	ACKR3,CDKN1C,EMP1,EPHA2,HUNK,MMP2,MYC,PITX2,STAT3,TWIST1	257 (10)
N-formyl-Met-Leu-Phe		chemical reagent	-2.013	bias	1.55e-05	ACTN1,CAPG,CCL4,CXCL8,IL1B,ITGB2,NFKBIA,SIRPA,TAGLN2,TYRO3	374 (18)
CREM		transcription regulator	-1.879		1.55e-05	ARC,BHLHE40,COL3A1,CSRNP1,CXCL8,CYP19A1,DUSP4,ERRFI1,FSHB,GADD45B,IRS2,LOC102724428/SIK1,MEST,MIDN,NR4A2,PCSK1,REN,STAR,THBS1,TIPARP	389 (19)
Ifn gamma		complex	0.083	bias	1.57e-05	CXCL8,EIF2AK2,FLT1,FN1,ICAM1,IFI44L,IGFBP5,IL1B,LIF,MYC,PCDH7,SOCS3,STAT1,TGFB2,XAF1	336 (19)
STAT5B		transcription regulator	-0.662		1.61e-05	A2M,AGPAT2,AHNAK,ANKRD1,BCL6,CISH,CSRP3,FBLN1,FOSL2,GADD45A,IRF1,KSR1,MAF,MYC,NR4A2,PIM1,RASD1,SCD,SOCS2,SOCS3,ST8SIA4	404 (17)
FGFR2		kinase	0		1.64e-05	BMP4,COL4A1,CTSH,DAB2,ENPEP,FN1,ICAM1,IGF2,IL1B,LAMB1,MEST,MYC,NOG,PITX2,PLAUR,RUNX2,SFRP1,SPP1	463 (22)
ZMPSTE24		peptidase	-0.128		1.65e-05	CISH,IGFBP3,IGFBP5,LMNA,SIRPA,SOCS2,SOCS3	217 (7)
KIAA1524		other	0.971		1.67e-05	CDKN2B,CRYAB,DCN,GADD45A,GPNMB,MYC,NPTX1,PDK4,PLAUR,RAB31,RHOD,S100A16
erlotinib		chemical drug	-2.172		1.67e-05	BCL2L11,CD14,CXCL1,CXCL8,F3,ICAM1,IL1B,NFKBIA,NOX4,RELB,TIRAP,TNFRSF1B	417 (19)
ATF4		transcription regulator	-3.592	bias	1.71e-05	ANKRD1,CSRP3,FYN,GADD45A,IGFBP2,IGFBP5,JAG1,KLF4,KLF9,LGALS3,MT2A,NDRG1,NID2,NOX4,OSMR,PTX3,SNAI2,STAT3,STC2,TNFRSF12A	372 (12)
Mapk		group	-2.887	bias	1.73e-05	ABCB1,APP,ARC,CXCL1,CXCL8,F3,FSHB,IL1B,MYC,PER2,RUNX2,S100A8,SNAI2,SPP1,STAT1,TUBB3	397 (21)
paricalcitol		chemical drug	1.783	bias	1.73e-05	BMP2,COL3A1,FGF23,FN1,ICAM1,IL1B,REN,TGFB1,TIMP1	339 (19)
ITGAV	-2.231	transmembrane receptor	-1.623	bias	1.73e-05	CD36,COL1A2,FN1,HAS2,MMP2,RUNX2,SERPINE1,TGFB1,TIMP1	363 (18)
Creb		group	-1.529	bias	1.74e-05	ADCYAP1,ADM,CARTPT,CD14,CEBPD,CPT1A,CXCL8,CYP19A1,DUSP4,ELL,FCER1G,FLNB,FOSL1,FSCN1,FSHB,GIMAP8,GPR50,HAS2,IFI16,IL1B,MMP2,NEDD9,NTS,PER2,PLAT,SERPINB2,SESN3,SOX4,SOX9,STAR,ZBP1	322 (12)
COL9A1		other	1.741		1.76e-05	COL12A1,FMOD,FN1,MATN3,MFGE8,TGFBI
Ptprd		phosphatase	0.816	bias	1.76e-05	A2M,CEBPD,IFI35,IGFBP5,MYC,PSMB9	231 (7)
spermine		chemical - endogenous mammalian	0.64		1.76e-05	CCL3,CCL4,IGFBP2,IL1B,ITGB2,RUNX2	341 (15)
ADP		chemical - endogenous mammalian	0.243	bias	1.76e-05	CCL4,CXCL8,F3,REN,SELP,SERPINE1	333 (22)
N(2)-(gamma-D-glutamyl)-meso-2,2'-diaminopimelic acid		chemical reagent	-2.433	bias	1.76e-05	CCL3,CCL4,CXCL8,ICAM1,IL1B,ITGB2	279 (13)
THRB		ligand-dependent nuclear receptor	-0.607		1.87e-05	CPT1A,CTSH,CXCL2,DCN,FABP4,FOSL1,FSHB,FZD7,GSN,IGFBP2,IGFBP3,LEF1,LPL,MMP2,PITX2,RUNX2,SERPINE1,SFRP1,SFRP2,SFRP4,TGFB1,TGFBI,WNT2B,WNT5B	339 (20)
CUX1		transcription regulator			1.87e-05	CDH2,CXCL1,ITGB2,LTF,MMP2,NCAM1,PCDH10,RHOBTB3,SNAI2,THBS1,WNT5A
alitretinoin		chemical drug	-0.066	bias	1.89e-05	APOD,APP,CALB1,CASP7,CD14,CD36,CD83,CPM,FABP4,FN1,IRF1,ISG15,LTF,MMP11,RUNX3,SCD,SPP1,TGFB1,UBA7,WNT5B	342 (18)
cobalt chloride		chemical reagent	-3.133	bias	1.93e-05	ADAMTS1,ADM,BACH1,BHLHE40,CLU,COL18A1,CXCL8,EPAS1,FLT1,NDRG1,PLAUR,RGS1,SPHK1	406 (16)
ITGA5	-4.648	transmembrane receptor	-2.425	bias	1.93e-05	CD44,CDH2,GAS1,IGF2,IGFBP2,IL1B,MMP2,PLAUR,SELP,TGFBR2	324 (19)
lipid A		chemical toxicant	-2.534	bias	1.93e-05	CD14,CD36,CXCL8,IL1B,ITGA5,MB21D1,OLR1,SYK,THBS1,VASP	423 (16)
RAC2		enzyme			1.93e-05	ANXA1,CCL4,CD74,CDH2,EFNB2,FHL2,IL1B,RUNX2,S100A6,TSC22D1	365 (20)
TRG		other	0.447		1.94e-05	CAV1,CXCL1,FCER1G,IL1B,NT5E	239 (7)
RB1CC1		other	-0.277		1.94e-05	CDKN2B,MYC,SERPINE1,SKI,SMAD7	172 (9)
ADA		enzyme	2.28	bias	2.21e-05	COL1A2,CXCL2,PDE5A,PLAT,SERPINE1,SPP1,TGFB1,TIMP1	341 (17)
pimagedine		chemical drug	1.463		2.22e-05	CAST,COL4A1,CXCL8,GADD45B,HBEGF,ICAM1,LAMB1,SERPINE1,TGFB1	352 (18)
IFNE		cytokine	1.066	bias	2.22e-05	CD83,HSD11B1,IFIH1,IFIT2,ISG20,MX2,STAT1,USP18,ZBP1	173 (4)
MMP2	-24.86	peptidase	-1.521		2.22e-05	BMP2,CD44,COL18A1,FN1,IL1RN,IL6ST,IRF7,MYC,TGFB1	435 (19)
cyclophosphamide		chemical drug	-3.084	bias	2.24e-05	CD44,CLU,IL18,IL1B,KITLG,LGALS3,MYC,NGF,SOX9,SPP1,THBS1,TIMP1,TNFRSF12A	453 (18)
REL		transcription regulator	-2.324	bias	2.3e-05	APP,ATP11A,B2M,BACH2,BCL3,CCL4,CXCL8,EPHB2,F3,FN1,FOSL1,GADD45B,HBEGF,ICAM1,IL18,MAP3K8,MYC,NFKBIA,PARP14,PLK2,PYCARD,RELB,RSAD2,SNAI2,STAT3,TNFAIP3	413 (17)
aspirin		chemical drug	2.786	bias	2.32e-05	CCL3,CCL4,CXCL1,CXCL8,ICAM1,IL18,IL1B,KITLG,MMP2,NOX4,OLR1,SELP,TGFB1,TRPC3,XCL1	270 (14)
IRF2		transcription regulator	-1.172		2.34e-05	B2M,CTSS,EIF2AK2,IFI35,IL1B,IRF1,IRF7,ISG15,PSMB9,TAP1,TRIM21,USP18	305 (20)
FBN1		other	1.546	bias	2.38e-05	COL1A2,COL3A1,MMP2,RUNX2,SERPINE1,TGFBR2,TIMP3	431 (15)
Collagen type IV		complex	-1.633		2.38e-05	ACTA2,MMP2,MYC,PLAUR,SERPINE1,TAGLN,THBS1	375 (21)
FSHB	-3.161	other	-1.937	bias	2.38e-05	CLDN11,CYP19A1,FABP5,KITLG,PDGFA,PLAT,SGK1
PDGFC		growth factor	-2.425	bias	2.38e-05	ACTA2,COL1A2,FGF2,FLT1,MYC,TGFB1,TIMP1	287 (12)
PCDH11Y		other	-2.621	bias	2.38e-05	AXIN2,BMP4,CD44,ENO2,FOSL1,MYC,SFRP2	171 (7)
FOXC1		transcription regulator			2.38e-05	BCL2L11,EFNB2,LFNG,PITX2,RUNX2,SNAI2,TSC22D1
EFNA5		kinase	1.265		2.38e-05	DUSP4,FABP5,FOSL1,IRF1,IRF7,KRT18,NT5E,PLAT,SOX9,TNFRSF6B	210 (7)
dimethylnitrosamine		chemical toxicant	-2.975	bias	2.38e-05	ACTA2,COL1A2,COL3A1,COL4A1,ICAM1,IGF2,IGFBP5,IL1B,TGFB1,TIMP1	431 (18)
PSEN1		peptidase	0.002		2.45e-05	ACTA1,AMPH,APP,ARC,AXL,C1QA,C1QB,C1QC,CCL4,CD74,CDH2,CDK5R1,CTSS,CXCL2,EMP1,ENO2,GADD45B,GNG2,HBZ,HIST1H2BD,IL1B,INSR,IRF7,LFNG,MAP2,MERTK,MYC,NCAM1,PER3,RELN,TGFB1,TGFBR2,TIPARP,TUBA1A,TUBB2B,TUBB3	405 (22)
NS-398		chemical reagent	0.773	bias	2.68e-05	BCL2L11,COL1A2,CXCL8,F3,FGF2,ICAM1,IL1B,MMP2,PCDH7,PDCD4,PSMB9,S100A8,SPP1,STAR	369 (18)
SERPINF1		other	1.414		2.71e-05	AXIN2,CRYAB,CXCL8,ENO2,G0S2,MYC,NFKBIA,NGF,SELP,TGFB1,THBS1	367 (15)
vitamin D		chemical drug	-1.463		2.71e-05	ADAMTS1,DEFB4A/DEFB4B,FGF23,IFI27,IL1B,INSR,NFKBIA,REN,S100A8,SGK1,SPP1	256 (13)
romidepsin		biologic drug	-1.095		2.75e-05	BCL2L11,CASZ1,CDKN2B,FGF2,GSN,ICAM1,INSR,ITGAV,MYC,PLAUR,SERPINB2,TIMP3	419 (22)
mitoxantrone		chemical drug	-0.555		2.81e-05	BCL2L11,COL1A2,CXCL8,IFI16,IFIT2,IL1B,IRF7,OAS2,RSAD2	372 (14)
3M-001		chemical drug	-1.245	bias	2.81e-05	CCL3,CCL4,CD83,CXCL8,IL1B,ISG15,MX1,MYC,STAT1	156 (7)
GNB2		enzyme			2.81e-05	ARC,CCL4,CD83,CNNM2,FOSB,FOSL2,IL1B,NR4A2,PLK2	228 (7)
AIMP1		cytokine	-2.412	bias	2.82e-05	CCL3,CCL4,CXCL2,CXCL8,ICAM1,IL1B	354 (22)
clenbuterol		chemical drug	-2.414	bias	2.82e-05	CAST,CXCL1,IL1B,IL1RN,NGF,SOCS3	217 (10)
amphotericin B		chemical drug			2.82e-05	CCL4,CXCL8,IL1B,IL1RN,SPP1,TIMP1	420 (15)
HOXC9		transcription regulator			2.82e-05	BMP4,HOXD10,HOXD11,SPP1,TIMP3,WNT5A
VitaminD3-VDR-RXR		complex	-2.596	bias	2.92e-05	CALB1,CD14,GADD45A,IGFBP3,IGFBP5,KLF4,LRP5,PDGFA,SPP1,TGFB2
CHADL		other	0		2.93e-05	CADM1,CRYAB,GFRA2,IGFBP3,KLF2,PDGFA,PTX3,SOX9
ATN1		transcription regulator			3.08e-05	BCL6,BHLHE40,CSNK1D,DPYSL3,ENO2,GSN,HBEGF,IFI16,IGFBP5,MARCKSL1,NPTX1,NR2F1,PDE1B,SOCS2,SOX4,SPP1,TM4SF1,TYRO3
PLAU		peptidase	-2.39	bias	3.22e-05	ACTA2,F3,FN1,ICAM1,IFNAR2,IGFBP2,IL1B,ITGAV,PLAUR,RELB,S100A8,SERPINE1	408 (21)
ilomastat		chemical drug	1.673		3.35e-05	ACTA2,CXCL8,F11R,HBEGF,IL1B,NGF,TGFB1	357 (19)
NFIX		transcription regulator	0.926		3.35e-05	CLEC3B,CXCL8,FABP4,PDGFA,POSTN,SERPINE1,SPARCL1
SOX2		transcription regulator	2.341		3.48e-05	AXIN2,BHLHE40,BMP4,COBLL1,DKK3,DUSP4,DUSP5,EPHA2,ETS2,FLT1,FOXO4,GADD45B,GBP4,H19,HOPX,JAG1,KITLG,KLF4,KRT18,LEF1,MYCN,NOG,NRP1,PITX2,TGFB1,TGFB2,TIMP3,TUBB3,TWIST1,USP18,WNT5A	304 (8)
LGALS3	-15.802	other	0		3.5e-05	COL3A1,COL4A1,COL5A2,CTSH,FN1,FSCN1,ICAM1,IGFBP5,ITGAV,KRT18,MYC,SOCS3,TCF4,TGFB1	379 (19)
EHF		transcription regulator	-1.155	bias	3.5e-05	ANGPTL4,BMP4,CCBE1,CDH3,IL1RN,JAG1,PLAT,PLAUR,S100A12,S100A8,SERPINE1,TCF4,TIMP1,VNN1
NEDD9	-2.316	other	-2.121	bias	3.54e-05	ADM,APP,BHLHE40,BMP2,ERRFI1,MMP2,PLAC8,SERPINE1,STC1	398 (16)
SIRT1		transcription regulator	-1.743		3.55e-05	ABCB1,ARNT2,CD36,CDH2,CDKN2B,CPT1A,CYP19A1,EPAS1,FABP4,FN1,GADD45A,ICAM1,IL1B,KLF2,MMP2,MYC,NEDD4L,PDK4,PLEKHA6,RELB,SDS,SERPINE1,SFRP2,SFRP4,STAT3,TIMP3	296 (19)
RLIM		enzyme	-2	bias	3.74e-05	CDH2,CDKN2B,FN1,SERPINE1,SMAD7	194 (10)
HBB		transporter			3.74e-05	COL1A2,CXCL8,ICAM1,SERPINE1,TGFB1	275 (14)
NR5A1		ligand-dependent nuclear receptor	-1.089	bias	3.77e-05	CYP19A1,CYP26B1,DGKQ,ETS1,FSHB,GAL,GSTA3,NR2F1,PNMT,SOX9,STAR,VNN1	328 (7)
proteasome inhibitor PSI		chemical - protease inhibitor	0.053		3.83e-05	BMP2,CCL3,CCL4,CD55,CXCL2,MMP11,RUNX2,SYK	377 (13)
IL1R1		transmembrane receptor	-2.533	bias	3.84e-05	ACTA2,CXCL1,CXCL2,CXCL8,ICAM1,IL18,IL1B,MMP2,MYH11,TGFB1,TIMP1	310 (17)
let-7a-5p (and other miRNAs w/seed GAGGUAG)		mature microrna	3.365	bias	3.92e-05	ACTA2,CAPG,CDH2,COL1A2,COL27A1,COL3A1,CSNK1D,FAM105A,HMGA1,IFIT5,IFRD1,KLK10,MYC,S100A4,SCD,STAT3,TAGLN,THBS1,TMEM2
PIK3R1		kinase	-1.402	bias	4e-05	CCL3,CCL4,COL1A2,CXCL8,F3,ICAM1,IL1B,IRF7,ISG15,MMP2,MYC,SELP,SERPINE1	288 (16)
tunicamycin		chemical - endogenous non-mammalian	-1.277	bias	4.16e-05	ABCB1,AXL,CD36,CEBPD,CPT1A,CXCL2,ETS1,GADD45B,HSD11B1,ICAM1,IL1B,KLF4,MYC,NDRG1,NFKBIA,PDIA2,PVR,S100A4,SCD,SDF2L1,STAR,STARD5	317 (19)
9,10-dimethyl-1,2-benzanthracene		chemical toxicant	-1.969	bias	4.32e-05	CXCL2,CYP19A1,EPHA2,GADD45A,HBEGF,IL1B,RUNX1,S100A8,SERPINE1,SNAI2	410 (18)
SMURF2		enzyme	1.446	bias	4.34e-05	FN1,NEDD9,RUNX2,SERPINE1,SKI,SMAD7	277 (13)
NT5E	2.293	phosphatase	1.342	bias	4.34e-05	COL3A1,IL1B,SERPINE1,SPP1,TGFB1,TIMP1	404 (21)
superoxide		chemical - endogenous mammalian	-2.236	bias	4.34e-05	CAV1,CLU,FN1,ICAM1,MARCKSL1,TIMP1	416 (17)
phorbol esters		chemical - other	-3.219	bias	4.53e-05	ANXA1,APP,B2M,CD44,CDH2,CERK,CXCL8,IL1B,LIF,PDGFA,PLAT,SCG2,TGFB1,TIMP1	384 (20)
IFNK		cytokine	1.134	bias	4.63e-05	CD83,EIF2AK2,IFIH1,IRF1,MX1,STAT1,ZBP1	372 (15)
2-aminopurine		chemical reagent	-1.465	bias	4.63e-05	CXCL1,CXCL8,DDX58,IFI6,IFIT1,IFIT2,ISG15	187 (7)
zidovudine		chemical drug			4.63e-05	BCL3,CCL3,CPT1A,CXCL8,IL1B,MYC,STAT1	271 (16)
FOXA1		transcription regulator	1.544		4.72e-05	ACTA2,ANXA1,BMP2,COL18A1,EFHD1,ELK3,JAG1,MYC,MYH11,NPTX2,NR4A2,PYY,RPRM,S100A2,SLC6A15,SNAI2,SOX9,TAGLN,TNFRSF12A	200 (3)
CGA		other	-2.021	bias	4.97e-05	ADAMTS1,CXCL8,MMP2,PARM1,SFRP4,SGK1,STAR,TIMP3	301 (11)
ADM	-2.762	other	1.756		5.21e-05	ADM,CXCL2,FGF2,FN1,ICAM1,IL1B,RAMP2,REN,SPP1,TGFB1	327 (16)
FOSL2	-4.407	transcription regulator	-1.793	bias	5.21e-05	COL1A2,CXCL8,F3,FOSL1,MMP2,RELB,RUNX2,SERPINB2,SOX4,TIMP1	357 (12)
LGALS1		other	-2.03	bias	5.21e-05	ACTA2,CXCL2,F3,FN1,HBEGF,LGALS3,MAF,MMP2,PTX3,SERPINE1	446 (23)
ciglitazone		chemical drug	-0.146		5.26e-05	ACTA2,CAV1,CD36,CXCL1,CXCL8,FN1,GSN,ICAM1,MMP2,NFKBIA,NOX4,OLR1,SERPINE1	355 (20)
MBD3		enzyme			5.26e-05	CD44,FOSL1,FZD7,LMO2,LRP5,MYC,PITX2,PRICKLE1,SCD,SFRP1,SFRP2,WNT2B,WNT5A	341 (12)
carbon monoxide		chemical - endogenous mammalian	1.537		5.37e-05	CAV1,CCL4,CD14,F3,FN1,ICAM1,IL1B,PLAUR,SELP,SERPINE1,TGFB1	381 (19)
USF2		transcription regulator	-0.825	bias	5.37e-05	B2M,CPT1A,CYP19A1,IGFBP3,MYC,REN,SERPINE1,SPP1,STAR,TGFB1,THBS1	189 (11)
CDKN1B		kinase	2.434	bias	5.44e-05	ADGRE5,B2M,DHH,EPHA2,LEF1,LGALS3,MYC,RRAD,RUNX1,SELENOP,SERPINE1,SMAD7,STAT3,TCF4,TENM4,TWIST1	431 (18)
bortezomib		chemical drug	1.139		5.46e-05	BCL2L11,CASP7,CAV1,CCL4,CRYAB,CXCL2,CXCL8,GADD45A,GADD45B,GPNMB,ICAM1,IGFBP3,IL1B,IL6ST,KLF9,LIF,MX1,MYC,NOX4,PKIB,RSAD2,SDC1,SH3BP2,SRXN1,TGFB1	337 (20)
eprosartan		chemical drug	1.982	bias	5.59e-05	COL3A1,FN1,SERPINE1,TGFB1	126 (6)
NET1		other	1.98	bias	5.59e-05	CDH2,FN1,SERPINE1,SNAI2	405 (17)
DES		other	1.956	bias	5.59e-05	ANKRD1,DCN,SPP1,TGFB1	308 (8)
pervanadate		chemical reagent	0.152	bias	5.59e-05	IRF1,MX1,NFKBIA,PSMB9	371 (16)
SDC4	-4.533	other	-0.762	bias	5.59e-05	IL1B,KLF2,KLF4,SOX9	301 (15)
3,4,5,3',4'-pentachlorobiphenyl		chemical toxicant	-2.03	bias	6.02e-05	BMP4,CALB1,CAP2,CD44,ETS2,GADD45A,IGFBP3,MYH11,NR2F1,PTGFR,SOCS2,TIPARP,TMSB10/TMSB4X
fluocinolone acetonide		chemical drug	-0.333		6.25e-05	ANGPTL4,KLF15,LIMCH1,LSP1,MT1E,MXRA5,PER3,RGCC,RUNX2,SOCS3
CD28		transmembrane receptor	1.084	bias	6.27e-05	ANXA1,BHLHE40,CBLB,CCL3,CCL4,CISH,CXCL2,CXCL8,FCER1G,FYN,H19,IGFBP5,IL10RA,IL1B,IRF1,KLF2,LCP1,LSP1,MAF,MMP2,MYC,NFKBIA,NLGN3,PTMA,SOCS2,SOCS3,STAT3,THBS1,TNFAIP3,TNFRSF1B,TSC22D1,XCL1	338 (20)
NAMPT		cytokine	-1.326	bias	6.29e-05	CXCL1,CXCL2,CXCL8,NPY1R,SOCS2,TGFB1,TGFB2	388 (17)
CX3CL1		cytokine	-1.746	bias	6.29e-05	FGF2,ICAM1,MFGE8,MMP2,SELP,TGFB1,TIMP1	387 (20)
ELF4	-2.418	transcription regulator	-2.132	bias	6.36e-05	ABCB1,CXCL2,CXCL8,DUSP5,KLF2,KLF4,RCAN1,SPP1	255 (7)
RXRG		ligand-dependent nuclear receptor			6.36e-05	CRYAB,FABP3,FABP4,FABP5,LPL,MMP11,PDK4,TIMP3	298 (13)
FZD9		g-protein coupled receptor	1.664	bias	6.45e-05	CDH2,IFI16,IFI44,IRF7,ISG15,STAT1
TGFB1I1		transcription regulator	0.531		6.45e-05	CD36,FN1,KLF4,KRT18,NOX4,SERPINE1	341 (13)
EREG		growth factor	-1.287	bias	6.45e-05	CALB1,FGF2,HAS2,HBEGF,IL18,TNFAIP6	237 (12)
NCR2		transmembrane receptor	-2.425	bias	6.45e-05	CCL4,NR4A2,RCAN1,THBS1,TYROBP,XCL1
IL-17f dimer		complex	-2.433	bias	6.45e-05	CCL3,CCL4,CXCL1,DEFB1,DEFB4A/DEFB4B,IL1B	106 (4)
C5		other	-2.443	bias	6.45e-05	CCL4,CXCL2,IL1B,ITGB2,SOCS3,STAT3	414 (17)
miR-208a-3p (and other miRNAs w/seed UAAGACG)		mature microrna	2.219	bias	6.59e-05	CD14,ETS1,PDCD4,RUNX2,SPP1
mir-515		microrna	2.209	bias	6.59e-05	ANGPTL4,CD44,CXCL8,SERPINE1,TGFBR2	273 (11)
monensin		chemical - endogenous non-mammalian	1.116		6.59e-05	CXCL8,LPL,SLC4A4,THBS1,TRPM2	225 (7)
MGP		other	0.692		6.59e-05	ACTA2,JAG1,RUNX2,SPP1,TAGLN	230 (12)
CELF1		translation regulator	0.343		6.59e-05	ACTA1,DMPK,FHL2,INSR,RCAN1	274 (7)
MZF1		transcription regulator	-0.225		6.59e-05	AXL,CDH2,FGF2,PADI1,SOD3
GHR		transmembrane receptor	0.728		6.74e-05	CISH,IGFBP2,IGFBP3,IL1B,LPL,MYC,SOCS2,SOCS3,SPP1	413 (24)
HDAC6		transcription regulator	-0.863		6.74e-05	ADAMTS1,MST1,MYC,NOG,PDGFB,SERPINE1,TAGLN,TGFB1,TGFBI	392 (20)
AICAR		chemical - endogenous mammalian	2.257		7.4e-05	ACTA1,ACTA2,FN1,FOXO4,HSD11B1,MSTN,PDK4,SCD,SERPINE1,SOCS3,STAR	404 (20)
Fcer1		complex	-2.321	bias	7.4e-05	CCL3,CCL4,CD83,CXCL8,FYN,IFIT2,IL1B,IL1RN,LIF,MAP2K3,SPHK1	339 (21)
NOG	-11.189	growth factor	1.179	bias	7.47e-05	BMP2,BMP4,HAS2,LEF1,MYC,NCAM1,NOG,RUNX2,SPP1,WNT5A	340 (22)
TNFSF13B		cytokine	-2.321	bias	7.47e-05	BCL2L11,BCL6,CCL4,CXCL8,DUSP5,ICAM1,MAP3K14,MYC,RELB,SPP1	430 (18)
LMNA	-2.51	other	-0.606		7.83e-05	ACTA2,BAMBI,CERS6,COL12A1,COL3A1,DUSP4,HTRA3,IFI44,IFIH1,IRF1,ISG20,JAZF1,KLF7,KRT18,LMNA,MAFF,MAP3K8,MMP15,PCDH7,PLXDC2,SLC22A23,STAT1,TUBB3,UBA7
ACOX1		enzyme	3.308		8.07e-05	ADAMTS1,CD36,CSTB,ETS2,FABP4,GADD45A,HSD11B1,IGFBP2,KRT8,LGALS3,LPL,MFGE8,MGLL,PDK4,SGK1,SLC27A2,SLC4A4,TAGLN2	185 (10)
3M-011		chemical reagent	-0.863	bias	8.07e-05	CCL3,CCL4,CD83,CXCL8,ISG15,MX1,MYC,STAT1	382 (22)
TIMP1	-27.49	cytokine	-2.121		8.07e-05	CD44,FLT1,IGF2,IGFBP3,MMP2,PLAT,PLAUR,TIMP3	320 (19)
PLK4		kinase	-0.378	bias	8.4e-05	CMPK2,IFIT2,IL1B,IRF1,MERTK,PLAT,RGS1
Smad		complex	-1.38	bias	8.4e-05	ANGPTL4,CDKN2B,COL1A2,MYC,SERPINE1,SMAD7,WNT5A
NFKBIB		transcription regulator	-1.276		8.88e-05	CASP7,CXCL1,CXCL2,CXCL8,DAPK1,DEFB4A/DEFB4B,ICAM1,IL1B,NFKBIA,SMAD7	291 (15)
NOS2		enzyme	-1.405		8.88e-05	ACTA1,APP,CCL4,CD14,CD44,COL4A1,CXCL2,CXCL8,FABP4,H19,IFIT3,IL1B,IL1RN,IRS2,ISG15,LPAR1,NFKBIA,S100A8,TGFB1,TIMP1,TYROBP	370 (14)
HIST1H1D		other			8.98e-05	AXIN2,H19,MYC
2-(3-chlorophenylamino)phenylacetic acid		chemical drug			8.98e-05	COL4A1,FN1,TGFB1
defibrotide		biologic drug			8.98e-05	F3,PLAT,SERPINE1
LPXN		transcription regulator			8.98e-05	ACTA2,MYH11,TAGLN	221 (7)
riociguat		chemical drug			8.98e-05	SERPINE1,SPP1,TIMP1	210 (7)
MKNK2		kinase			8.98e-05	IFIT2,ISG15,SDC2
filipin		chemical - endogenous non-mammalian			8.98e-05	CXCL8,ENO2,SERPINE1	269 (14)
TFAP2A		transcription regulator	-0.297		9.35e-05	ANXA1,CHRNA3,CXCL1,CXCL2,DCLK1,IGF2,KLF4,MMP2,MT2A,PAG1,PITX2,PLAUR,PODXL,SESN3	273 (11)
IL3		cytokine	-2.966	bias	9.91e-05	ADGRE5,BCL2L11,BMP2,C1QA,CD14,CD83,CISH,CPT1A,CXCL8,EIF2AK2,FOSL2,GADD45A,GADD45B,HBEGF,ICAM1,IL1B,ITGAV,KLF9,LIF,MID1,MYC,NEDD9,NRP1,PDE1B,PDPN,PIM1,SERPINB2,SOCS3,SOX4,VASP,YPEL3	470 (22)
TYROBP	-21.914	transmembrane receptor	-2.578	bias	0.0001	CCL3,CD83,CXCL8,ICAM1,IL18,IL1B,ITGA5,SPP1,TYROBP	319 (17)
CDK2AP1		other			0.0001	FOSL1,FZD7,LRP5,MYC,PITX2,PRICKLE1,SFRP2,WNT2B,WNT5A	259 (13)
ADAM10		peptidase			0.0001	ABAT,APP,CCL4,CD74,CRYAB,DCLK1,HTR1F,ITGA5,RAMP2,SOX9,SYT1,TGFB1,XCL1	279 (10)
mir-30		microrna	2.156	bias	0.000101	ARID5B,BCL2L11,GADD45A,KLF9,NEDD4L,RAB38,RUNX2,SERPINE1
FGFR3		kinase	-0.625		0.000101	BMP4,CCL3,CCL4,FRMD3,MAF,NOG,SOX9,SPP1	374 (17)
PIAS1		transcription regulator	-1.046		0.000101	ACTA2,GADD45A,KLF2,MYH11,RRAD,SCD,STAT1,TAGLN	331 (18)
ROCK2		kinase	-2.18	bias	0.000101	APP,CD44,CXCL8,FABP5,ICAM1,S100A8,SERPINE1,SPP1	380 (19)
OSCAR		other	-2.828	bias	0.000101	CD83,CXCL1,CXCL2,CXCL8,ICAM1,IL1RN,MAP3K8,MMP19	392 (15)
peptidoglycan		chemical - endogenous non-mammalian	-3.159	bias	0.000105	CCL3,CCL4,CORO1A,CXCL1,CXCL2,CXCL8,DEFB4A/DEFB4B,ICAM1,IL18,IL1B,IL1RN,IRF1,ITGB2,S100A8,TMSB10/TMSB4X	294 (16)
CEBPD	-2.984	transcription regulator	-1.403	bias	0.000105	CD14,CDKN1C,CEBPD,CLU,CXCL1,CXCL8,CYP19A1,FABP4,IGFBP5,IL1B,MYC,NGF,PDGFA,TNFAIP6	408 (18)
ritonavir		chemical drug	0.16		0.000105	ABCB1,AXIN2,CD36,CRYAB,CXCL8,EPHA1,FABP4,HUNK,ICAM1,IFRD1,IL1B,KITLG,MAOB,MYC,SCD,TMEM140,USP18	368 (23)
fingolimod		chemical drug	2.538	bias	0.000105	CD36,COL3A1,FN1,FOSL1,ICAM1,IL1B,RUNX2,SERPINE1,SPHK1,TGFB1	396 (22)
RUNX3	-2.079	transcription regulator	0.882		0.000105	BCL2L11,CXCL8,FSHB,IL1B,JAG1,MYC,RUNX1,SNAI2,SPP1,TGFB1	401 (19)
CDK9		kinase	-2.395	bias	0.000105	CXCL2,CXCL8,HIST1H2BD,MYC,NFKBIA,PDK4,RUNX1,STC2,TNFAIP3,WNT5A	352 (15)
PTPRJ		phosphatase	-2.53	bias	0.000105	ARID5A,CCL4,CEBPD,CXCL2,HBEGF,IL18,MERTK,PLAT,PLAUR,TSC22D1	417 (13)
IRF4		transcription regulator	-0.718	bias	0.000106	B2M,BCL6,CD68,CTSS,FLT1,IL1B,IL1RN,IRF1,IRF7,IRF9,ISG15,MYC,PLAUR,PTMA,SPP1,STAT1,TRIM21,XCL1	385 (16)
mir-373		microrna	2.133	bias	0.000109	ANGPTL4,CD44,CXCL8,SERPINE1,TGFBR2	204 (6)
PIAS4		transcription regulator	1	bias	0.000109	CXCL2,IL1B,IRF1,LEF1,SERPINE1	341 (17)
RGCC	-2.154	other	-0.442	bias	0.000109	ACTA2,CDH2,FN1,SCD,SNAI2	232 (7)
indinavir		chemical drug	-0.651		0.000109	CCL3,CD36,CYP19A1,FABP4,KITLG	338 (17)
LTBP1		other	-1.658		0.00011	BCL2L11,BMF,PIM1,SERPINE1,SMAD7,SOX9,TGFB1	379 (16)
Sos		group			0.000113	ARID3A,CADM1,CAST,CASZ1,CD44,COBLL1,FABP4,FLRT2,IGFBP5,IRS2,KLK12,MAFK,NPTX1,PDPN,PLK2,PMEPA1,RUNX1,SCD,SIRPA,SMAD7,TGFB1,TIPARP
EPO		cytokine	-2.112	bias	0.000113	AOC2,B2M,BCL2L11,BCL3,BCL6,BMP4,CD36,CISH,FABP5,FGF2,FOSB,IGF2,IL18,LAPTM5,LCP1,LY6E,MMP2,MYC,NFKBIA,PDCD4,PIM1,REN,SELP,SOCS2,SOCS3,SPP1,ST3GAL4,STAT3	379 (19)
BBI608		chemical drug	2.728	bias	0.000116	AXL,B2M,CD44,CXCL8,JAG1,KITLG,KLF4,MERTK,MYC,PLAUR,STAT3
FOXO3		transcription regulator	-3.204	bias	0.000118	ANXA1,BCL2L11,BCL6,BMP2,CDKN1C,CDKN2B,CLDN1,CPT1A,CXCL8,DEFB4A/DEFB4B,FOSB,FOXO4,FSHB,GADD45A,GADD45B,IFIH1,IRS2,JAG1,MSTN,MYC,NFKBIA,NT5E,SGK1,TGFB1,TGFB2,TNFRSF1B	409 (22)
nifedipine		chemical drug	0.847		0.000118	ABCB1,BMP2,DUSP4,FN1,IGFBP5,IL1B,INSR,NGF,POSTN,SERPINB2,SGK1,STAR	372 (17)
CCL2		cytokine	-2.301	bias	0.000118	ACTA2,CXCL8,EGLN3,F3,ICAM1,IL18,IL1B,ITGA5,MMP2,SERPINE1,TGFB1,TIMP1	366 (21)
SKIL		transcription regulator	0.437	bias	0.000121	ACTA2,COL1A2,COL4A1,FSHB,RHOBTB1,SERPINE1,SLC16A6,SMAD7,THBS2	394 (15)
Collagen type II		complex	-1.095		0.000121	BMP2,BMP4,CXCL1,CXCL2,IL1B,IL1RN,MAP3K8,MMP19,NOG	425 (17)
ITGB2	-13.49	transmembrane receptor	-1.782		0.000121	ACTA2,CCL3,CCL4,CXCL2,FN1,GADD45B,RUNX2,TGFB1,TGFBR2	327 (20)
anisomycin		chemical - endogenous non-mammalian	-0.812		0.000124	ABCB1,CXCL8,IRF1,PLAUR,POSTN,RGS7,SDC1,SERPINE1,SKI,SPP1	386 (20)
MAP3K1		kinase	-2.595	bias	0.000124	COL3A1,COL4A1,CXCL8,MAOB,PLAUR,RGS7,SERPINE1,TGFB1,THBS1,TIMP1	385 (20)
polyphosphate		chemical - endogenous mammalian	-1.176	bias	0.000126	BMP2,FGF23,ICAM1,SPP1	99 (5)
ISG15	10.186	other	-1.987	bias	0.000126	DDX58,IFI6,IFITM3,MX1	87 (5)
TSC22D1	-3.364	transcription regulator	-2	bias	0.000126	CXCL8,FN1,IL1B,SERPINE1	389 (20)
phytoestrogen		chemical drug			0.000126	BMP2,LIF,LTF,SFRP2
SYVN1		transporter	-1.47	bias	0.000126	APP,AXL,BHLHE40,CD44,DAB2,EPHA2,F3,HERC5,IFI44,IFITM2,ITGAV,OLR1,PODXL,PVR,SCARA3,SLC43A3,SLC4A7
NLRP12		other	2.789	bias	0.000126	BCL3,CXCL2,CXCL8,ICAM1,IL1B,IL1RN,MAP3K14,TIRAP	344 (15)
LRP1		transmembrane receptor	2.007		0.000126	APP,CCL4,CDH2,COL3A1,IL1B,MMP2,SERPING1,WNT5A	380 (18)
FOSB	-2.07	transcription regulator	-1.091	bias	0.000126	FOSB,FOSL1,MMP2,MT2A,RUNX2,SERPINB2,SERPINE1,TIMP1	243 (9)
PRDM5		transcription regulator			0.000128	CD99,CYB5D1,DKK3,ENO2,ETS2,GADD45B,LOC102724428/SIK1,MYC,NAV2,RUNX1,RUNX2,S100A2,SOCS3
HMOX1		enzyme	1.929		0.000129	ACTA2,CD14,CXCL1,CXCL2,CXCL8,FLT1,ICAM1,IL1B,IL1RN,NR4A2,RELN,TGFB1,TGFB2,THBS1,THBS2	328 (17)
CBX7	-2.159	other	2.449	bias	0.000131	ANKRD1,BMP2,CBX2,CLDN1,CTSS,CXCL8
PS-1145		chemical - kinase inhibitor	2.408	bias	0.000131	CXCL1,CXCL8,ICAM1,IRF1,NFKBIA,TNFAIP3	342 (17)
NAB2		transcription regulator	2.213	bias	0.000131	F3,FGF2,FLT1,FN1,RRAD,TGFB1	263 (11)
BIRC3		enzyme	-1.078		0.000131	CXCL1,CXCL8,ICAM1,IL1B,MAP3K14,NFKBIA	281 (16)
RHOJ		enzyme			0.000131	ANXA1,CAV1,GSN,PLAT,RASA3,RND3
TSH		complex	-1.961	bias	0.000134	CTSS,CXCL8,IGFBP3,IGFBP5,IL1RN,INSR,LRP5,MYC,NOX4,SOCS3,WNT5A	443 (22)
reactive oxygen species		chemical toxicant	-3.803	bias	0.000136	ACTA2,CXCL8,DEFB4A/DEFB4B,ETS1,F3,FGF2,GADD45A,GLRX,HBEGF,ICAM1,IL1B,MYC,RRAD,SERPINE1,TGFB1,TNFAIP3	373 (18)
CDKN2A		transcription regulator	-0.927		0.000143	A2M,BCL2L11,CAPG,CCL4,CDKN2B,CEBPD,EHD3,FHL2,GFRA2,HUNK,IFI35,IGFBP5,IL1B,ITGAV,LEF1,LGALS3,MMP2,MYC,MYCN,PDGFA,PMEPA1,PSMB9,PTX3,S100A6,SERPINE1,SH3BP2,TNFRSF1B,TOB2	417 (19)
FHL2	-2.221	transcription regulator	-0.964		0.000143	ACTA2,BCL2L11,CXCL8,FHL2,SPP1,TAGLN,WNT5A	431 (23)
CTSB		peptidase	-1.182	bias	0.000143	ACTA2,APP,CXCL2,IL1B,MYC,PLAUR,SPHK1	350 (19)
hemozoin		chemical - endogenous non-mammalian	-2.574	bias	0.000143	CCL3,CCL4,CD83,CXCL1,ICAM1,IL1B,S100A8	384 (16)
CLEC11A		growth factor			0.000145	ANXA1,CCL4,CD74,CDH2,FHL2,IL1B,RUNX2,S100A6,STAR,TSC22D1	275 (13)
PML		transcription regulator	-0.707		0.000149	ACSM1,AHSP,CDKN2B,CPT1A,GADD45A,HBZ,IL1B,LPL,MAF,MAFF,NDRG1,PDK4,PSMB9,SCD,TAP1,TNFAIP3	395 (20)
SMO		g-protein coupled receptor			0.000153	COL27A1,ENPP1,FZD7,LEF1,LIMD2,MYC,NCAM1,NOG,NRCAM,RUNX1,S100A8,SOX9	236 (9)
silibinin		chemical drug	1.854	bias	0.000155	CD44,CXCL8,FLT1,FN1,IGFBP3,KRT18,MMP2,MYC,NFKBIA,PLAUR,SNAI2	423 (22)
TBX5		transcription regulator	0.651	bias	0.000155	ANKRD1,CCBE1,COL1A2,COL3A1,CXCL2,CXCL8,IFI16,LOC102724428/SIK1,PDLIM3,POSTN,S100A4	296 (9)
PARK2		enzyme	2.782		0.000156	AXIN2,LEF1,MAOB,MYC,PLK2,PTPN5,SEPT4,TCF4	315 (11)
lipoxin A4		chemical - endogenous mammalian	2.156		0.000156	ACTA2,CXCL8,FN1,ICAM1,IL1B,SERPINE1,TGFB1,TIMP1	400 (21)
XDH		enzyme	0.705		0.000156	ACTA2,CXCL8,IL1B,INSR,MMP2,PLAUR,SERPINE1,SPP1	416 (22)
mevalonic acid		chemical - endogenous mammalian	-0.562		0.000156	CD55,ICAM1,IL1B,KLF2,LPL,PLAT,SERPINE1,TGFB1	416 (20)
mir-24		microrna	-0.735	bias	0.000156	BCL2L11,CDH2,CDKN2B,FN1,MYC,SERPINE1,SNAI2,TGFB1	394 (17)
etoposide		chemical drug	-1.595	bias	0.000157	ABCB1,BCL2L11,CCL3,COL1A2,CSNK1D,CXCL8,DUSP4,GADD45A,IFIT2,IL1B,IRF1,IRF7,MERTK,MYC,RELB,SGK1,SPHK1,SVIL,TNFAIP3	452 (18)
HOXA10		transcription regulator	1.923		0.000161	ACTA1,ADM,BCL2L11,CDKN2B,COL3A1,FCER1G,FLT1,FN1,GAS6,GSTA3,IGFBP3,IGFBP5,KLF9,KRT18,LTF,MYCN,NCAM1,PDPN,S100A12,SCD
MTOR		kinase	-1.098		0.000161	ADM,AKAP13,ARL4C,BCL2L11,CEBPD,FABP4,FABP5,FN1,HSD11B1,IFI16,IRF1,IRS2,MAP2,MICAL1,MYC,NCAM1,NOX4,PDK4,PTPN6,RUNX2,SNAI2,SOCS3,SOX4,STAT1,STAT3,TCF4,TNFRSF6B	426 (22)
MKNK1		kinase	-2.138	bias	0.000163	AGRN,ARVCF,CRMP1,DPYSL3,ETS1,FLNB,FOSB,IFIT2,IFRD1,ISG15,MYC,PDLIM5,SFRP1,TAGLN
CD3		complex	1.348	bias	0.000167	ANXA1,BAMBI,BCL2L11,BCL6,BST2,CCL3,CCL4,CD44,CD74,CD83,CISH,CORO1A,CXCL8,ELK3,ETS1,ETS2,FCER1G,FYN,H19,ICAM1,IFI35,IFIT1,IGFBP5,IL1B,IRF1,IRF9,LCP1,LEF1,LSP1,MAF,MAP3K8,MMP2,MST1,MYC,NFKBIA,NLGN3,PTMA,RELB,SOCS2,SOCS3,SP100,STAT1,TGFB1,THBS1,TNFAIP3,TOB2,TSPAN7,XAF1,XCL1	347 (21)
TRAF6		enzyme	-2.518	bias	0.00017	CXCL1,CXCL2,CXCL8,DEFB4A/DEFB4B,ICAM1,IL1B,PAG1,RELB,TGFB1,TNFAIP3	290 (15)
TOPBP1		other	2.202	bias	0.00017	CDKN2B,COQ8A,GADD45A,HIC1,IGFBP3	339 (9)
RLN2		other	0.365		0.00017	ACTA2,CD36,MMP2,TGFB2,TIMP1	256 (12)
HOXA11		transcription regulator	0.277		0.00017	ANXA1,ERF,ITGA8,NRCAM,PDGFA
bisphenol A diglycidyl ether		chemical reagent	-1.342		0.00017	ACTA2,EGLN3,ICAM1,SERPINE1,TGFBR2	269 (12)
Foxo		group	-1.96	bias	0.00017	ABCB1,BCL2L11,CDKN2B,DEFB1,GADD45A	292 (7)
PROC		peptidase	1.14		0.000173	CLU,CXCL2,CXCL8,ICAM1,IL1B,MMP2,SERPINE1,THBS1,TNFAIP3	311 (16)
IGFBP2	-14.004	other	-1.803	bias	0.000173	CADM1,FN1,IGFBP2,IGFBP3,ITGA5,MMP2,NEDD9,POSTN,THBS2	449 (22)
Pam3-Cys		chemical toxicant	-2.401	bias	0.000173	CD14,CD83,CXCL2,CXCL8,IL1B,IL1RN,PLAT,SELP,SERPINE1	304 (14)
ATP-gamma-S		chemical reagent	0.156		0.000178	CCL3,CCL4,CD109,CD55,CD72,CD83,CXCL2,CXCL8,MMP19,NRP1,THBS1	380 (20)
F3	-4.858	transmembrane receptor	-3.108	bias	0.000178	CASP7,CXCL8,F3,ICAM1,IL1B,LAMB1,LCP1,LEF1,MMP2,SERPINE1,TGFBR2	339 (15)
YY1		transcription regulator			0.000179	ACTA1,ACTA2,ANKRD1,BCL2L11,BMP4,CAPG,CASP7,CLU,CRYAB,DMPK,HAS2,HOXD4,IGFBP5,IL1B,MMP2,MYC,MYH11,PDGFA,RND3,STAR,TAGLN,TCF4,TGFB2,TGFBI,TLN2	371 (21)
L-dopa		chemical - endogenous mammalian	-0.107		0.000179	ACTA2,ARC,ARG2,AXL,BACH1,C1QA,CACNA1H,CAMK1G,CAPG,CASZ1,COL4A1,CTXN1,ETS2,F11R,FBLN1,FOSB,FOSL1,HBEGF,HDAC7,IFNAR2,IGFBP2,IGFBP5,KLF9,LAPTM5,LMNA,MICAL1,MPP6,NEDD4L,NPTX2,NT5E,NUAK1,PARM1,PDCD4,PDGFA,PER2,PLK2,PRICKLE1,PTPRT,RELN,SBK1,SH3PXD2B,SOX9,SPRY3,SYNE1,TAX1BP3,TCF4,TIRAP,TRPC3,VAT1L,VMP1,WDR17
LRPAP1		other	-0.128	bias	0.00018	APP,F3,IL1B,LPL,MMP2,SERPINE1	362 (20)
F10		peptidase	-1.097		0.00018	CXCL8,F3,ICAM1,MMP2,NFKBIA,TNFAIP3	287 (17)
2-mercaptoacetate		chemical - endogenous non-mammalian	-2.213	bias	0.00018	CD68,CXCL2,ICAM1,IL1B,MFGE8,TGFB1	266 (10)
CDC73		other			0.00018	APP,H19,HMGA1,IGF2,MYC,RUNX1	307 (7)
BCOR		transcription regulator			0.00018	ARID3A,ARID5B,CD74,DDX58,ISG15,LSP1
LDLR		transporter	0.748		0.000182	AXIN2,BMP2,CD36,CD68,F3,ICAM1,IL1B,LPL,MMP2,MYC,PSMB9,RUNX2,SPP1	407 (21)
THBS1	-4.604	other	-1.516		0.000184	FN1,IL1B,MMP2,TGFB1,TGFB2,THBS1,TIMP1	390 (18)
PRLR		transmembrane receptor	-1.633	bias	0.000184	A2M,CISH,FABP4,FGF2,IGFBP5,MYC,PIM1	399 (20)
TAB1		enzyme	-1.91	bias	0.000184	CXCL8,IFIH1,IFIT1,IL1B,IRF7,SERPINE1,XAF1	366 (22)
TRADD		other	-2.646	bias	0.000184	CXCL1,CXCL2,CXCL8,ICAM1,IRF1,NFKBIA,TNFAIP3	289 (14)
PTPN6	-2.356	phosphatase	1.794	bias	0.000191	CD44,CXCL8,ETS1,IL1B,IRF1,ITGB2,MYC,TIMP1	384 (18)
ASXL1	-2.112	transcription regulator	0.707	bias	0.000191	ENO2,G0S2,HSD11B1,KLF15,LPL,PDCD4,SCD,SERPINE1	186 (7)
IFN alpha/beta		group	1.376	bias	0.000197	AXL,BCL2L11,CD83,IFI16,IFIT2,IFIT3,IRF1,IRF7,LY6E,RSAD2,STAT1,TRIM21	319 (15)
POLR2A		enzyme			0.000198	BMF,CASP7,CAV1,IFI6,MYC,NFKBIA,SGK1,STAR,STC2,TNFAIP3
acetaminophen		chemical drug	-2.167		0.000201	A2M,ABCB1,ASL,CAST,CXCL2,FLT1,GADD45A,GSTA5,ICAM1,IFRD1,IGFBP3,IL18,IL1B,LCAT,MYC,PLAUR,SELENOP,SLC27A2,SOCS3,TUBA1A	348 (18)
1-methyl-4-phenyl-1,2,3,6-tetrahydropyridine		chemical toxicant	-0.211	bias	0.000204	APP,CALB1,CLDN1,FGF2,FOSB,IL1B,LIF,MAP2,NGF,NR4A2,TNFRSF1B	406 (16)
Il3		cytokine	-0.975		0.000204	BCL2L11,BHLHE40,CD14,CD68,CISH,KSR1,LTF,MYC,PIM1,SPP1,TNFRSF1B	299 (15)
aldesleukin		biologic drug	2.138	bias	0.000206	B2M,IFI30,IFI35,IRF1,IRF9,MX1,PSMB9,STAT1,TAP1
folic acid		chemical - endogenous mammalian	1.343		0.000206	APP,CERS6,CLU,HDAC7,IFI27,IFI6,IGF2,PITX2,SFRP1
ADRA1B		g-protein coupled receptor			0.000206	ACTA1,ARC,CEBPD,COL3A1,FABP5,FN1,IL6ST,LIF,NR4A2	314 (17)
ADRA1D		g-protein coupled receptor			0.000206	ARC,CEBPD,COL3A1,FABP5,FN1,IL6ST,LIF,NR4A2,STAT3	232 (7)
histamine		chemical - endogenous mammalian	-2.578	bias	0.000222	BMP2,CCL3,CCL4,CLDN1,CXCL8,F3,HBEGF,ICAM1,IL18,IL1B,NGF,SELP	317 (17)
TNFSF12		cytokine	-3.036		0.000223	ADAM8,CCL3,CD68,CXCL2,CXCL8,ICAM1,IL1B,KLF15,MAP3K14,NFKBIA,PTX3,S100A8,TIMP1,TNFRSF12A	325 (12)
PI3K (family)		group	-0.883	bias	0.000227	ADM,BCL2L11,CDKN2B,CXCL1,CXCL8,EGLN3,FOXO4,IL1B,KLF2,SERPINE1,SLC4A7,SNAI2,SOX4	341 (22)
CXCR4		g-protein coupled receptor	-2.781	bias	0.00023	ACKR3,AXL,CD44,CDH2,CXCL1,CXCL8,F3,MMP2,MYC,RUNX2	394 (18)
Gsk3		group	-0.363	bias	0.000233	BCL2L11,CXCL8,FABP4,FSCN1,ICAM1,IL1B,MYC,SPP1,STAT1,TNFAIP3,TWIST1	382 (21)
FGF7		growth factor	-0.737	bias	0.000233	CD44,CEBPD,FABP5,HAS2,IRF1,RUNX2,S100A8,SCD,SDC1,SERPINE1,STAT1	380 (18)
NR4A2	-2.764	ligand-dependent nuclear receptor	-1.628		0.000233	ADCYAP1,ADM,CXCL8,CYP19A1,FABP4,KITLG,NR4A2,PTX3,SESN3,SLC39A8,ZBP1	145 (7)
ASXL2		other	-1.134	bias	0.000233	ENO2,G0S2,HSD11B1,KLF15,LPL,SCD,SERPINE1	185 (7)
SND1		enzyme			0.000233	ANGPTL4,EMP1,JAG1,LAPTM5,NR2F1,PTPRN2,SOX4
TO-901317		chemical reagent	0.703		0.000235	ADM,APOD,APP,ARG2,CASP7,CPT1A,FABP4,FABP5,GSTA5,HSD11B1,HSD17B11,IL1B,LGALS3,LPL,LTC4S,MGLL,NFKBIA,SCD,SLC27A2,STAR,TGFB1,TIMP1,TIMP3	337 (20)
tosylphenylalanyl chloromethyl ketone		chemical - protease inhibitor	2.408	bias	0.000242	CXCL2,CXCL8,ICAM1,MMP2,MYC,SMAD7	328 (14)
LRP5	-2.087	transmembrane receptor	1.109	bias	0.000242	AXIN2,IGF2,INSR,IRS2,LEF1,TCF4	420 (22)
ATG5		other	-1.237	bias	0.000242	APP,BCL2L11,BMF,CASP7,IFIH1,RCAN1	290 (12)
CaMKII		complex	-1.342	bias	0.000242	CD44,HAS2,IL1B,INSR,IRF1,SOX9	422 (22)
nickel		chemical toxicant	-1.664	bias	0.000242	CXCL8,FGF2,ICAM1,IL1RN,PLAT,SERPINE1	382 (18)
acetaldehyde		chemical - endogenous mammalian	-2.4	bias	0.000242	COL1A2,KLF9,MMP2,MYC,TGFB1,TIMP1	378 (19)
pyrophosphate		chemical - endogenous mammalian	1.033	bias	0.000243	ENPP1,SOX9,SPP1,WNT5A
nilotinib		chemical drug	0.887	bias	0.000243	BCL2L11,COL1A2,FN1,MYC	371 (19)
NR1D2		ligand-dependent nuclear receptor	-1		0.000243	CD36,FABP3,FABP4,MSTN	185 (7)
LPA		other	-1.091		0.000243	CXCL8,ICAM1,SERPINB2,SERPINE1	315 (13)
fingolimod phosphate		chemical - endogenous mammalian	-2	bias	0.000243	HAS2,SERPINE1,SPHK1,THBS1
NUP155		transporter			0.000243	ACTA1,ANGPTL4,CSRP3,FOSL1	29 (3)
bicuculline		chemical - endogenous non-mammalian	-2.353		0.000244	ACTA2,APP,ARC,FOSB,GADD45B,KLF4,MAFF,NR4A2,TIPARP	252 (12)
IFNA10		cytokine	2.191	bias	0.000255	IFIH1,IFIT1,ISG15,MX1,ZBP1	179 (7)
IFNA21		cytokine	2.191	bias	0.000255	IFIH1,IFIT1,ISG15,MX1,ZBP1	179 (7)
IFNA5		cytokine	2.191	bias	0.000255	IFIH1,IFIT1,ISG15,MX1,ZBP1	313 (14)
IFNA7		cytokine	2.191	bias	0.000255	IFIH1,IFIT1,ISG15,MX1,ZBP1	179 (7)
IFNA14		cytokine	2.191	bias	0.000255	IFIH1,IFIT1,ISG15,MX1,ZBP1	179 (7)
IFNA6		cytokine	2.191	bias	0.000255	IFIH1,IFIT1,ISG15,MX1,ZBP1	313 (14)
beta-1,3-glucan		chemical drug	-1.342	bias	0.000255	FGF2,ITGAV,PDGFA,PDGFB,TGFB1	342 (12)
farnesyl pyrophosphate		chemical - endogenous mammalian	-1.491		0.000255	APP,ICAM1,SELP,SERPINE1,TGFB1	426 (22)
nystatin		chemical drug			0.000255	CXCL8,ICAM1,IL1B,SPP1,TIMP1	314 (17)
FOXM1		transcription regulator	-2.951	bias	0.000282	ANXA1,AXIN2,CAV1,CDH2,FLT1,LEF1,MMP2,MYC,PDGFA,PLAUR,SFRP1,SNAI2,STAT3,TGFBR2,TWIST1	390 (24)
JAG2		growth factor	1.463	bias	0.000282	BCL6,BMP2,CXCL1,IL10RA,IL1B,IL1RN,JAG1,SPP1
FCER1G	-3.028	transmembrane receptor	-0.618		0.000282	CCL3,CCL4,CXCL8,IFIT2,IL1B,IL1RN,MX1,RSAD2	341 (20)
nitric oxide		chemical - endogenous mammalian	-0.976		0.000285	APP,CASP7,CD44,CTSH,CXCL8,DPYSL3,FLT1,GADD45A,IL18,IL1B,MMP2,MYC,NCAM1,NDRG1,SGK1,SPP1,THBS1,TIMP3	410 (20)
MAPK7		kinase	-2.161	bias	0.000287	ADAMTS1,CDH2,CXCL2,CXCL8,IL1B,KLF2,KLF4,PLAT,SERPINB2	370 (20)
RGS10		other			0.000287	BCL6,CXCL2,IL10RA,IL18,IL1B,IL6ST,ITGB2,TGFB1,TNFRSF1B
PRKG1		kinase	0.956		0.000292	ACTA2,COL3A1,FN1,SERPINE1,TAGLN,TGFB1,THBS1	314 (18)
NPPB		other	0.479	bias	0.000292	COL3A1,CYP19A1,FN1,GSTA3,SMAD7,STAR,TGFB1	269 (14)
RPSA		translation regulator	-1.134	bias	0.000292	GBP4,IL1B,ISG15,MMP2,RELB,STAT1,TAP1	427 (20)
PTHLH		other	-2.219	bias	0.000301	ADAMTS1,CDKN2B,CXCL8,EFNB2,FN1,FOSL2,LEF1,RUNX1,RUNX2,SERPINE1,SOX9	378 (23)
miR-17-5p (and other miRNAs w/seed AAAGUGC)		mature microrna	3.1	bias	0.000306	APP,BAMBI,BCL2L11,BMP2,CRIM1,CXCL8,RUNX1,RUNX2,STAT3,TGFBR2	233 (7)
MYOCD		transcription regulator	-0.904	bias	0.000316	ACTA1,ACTA2,CALD1,CCBE1,COL1A2,COL3A1,FN1,LOC102724428/SIK1,MYH11,PDLIM3,S100A4,TAGLN	85 (8)
TAC1		other	-3.389	bias	0.000316	CCL4,CXCL8,FOSB,IL1B,IL1RN,KITLG,NGF,PLAT,SELP,SERPINB2,SERPINE1,TGFB1	373 (18)
Ro41-5253		chemical reagent	1.109	bias	0.000321	APOD,F3,FABP4,IRF1,PLAT,TGFB2	261 (7)
BMP15		growth factor	-1.802		0.000321	CYP19A1,HAS2,PTX3,SMAD7,STAR,TNFAIP6	267 (15)
H2AFX		transcription regulator			0.000321	CLU,MYC,PLEKHA6,SFRP2,SFRP4,TIMP3
SUZ12		enzyme	0		0.000335	ACKR3,DMRTA2,EPHA1,H19,HOXD10,HSD17B11,IGFBP3,KLF4,LAMB3,LGALS3,MMP2,MYC,PCDH10,TGFB1,TNFRSF1B,VASP	142 (4)
DETA-NONOate		chemical reagent	-1.488		0.000336	CCL3,CXCL8,ICAM1,IRF7,S100A8,SERPINE1,SOD3,STAR,TIMP1	386 (19)
ADRA1A		g-protein coupled receptor			0.000336	ARC,CEBPD,COL3A1,FABP5,FN1,IL6ST,LIF,NR4A2,STAT3	348 (18)
GnRH-A		chemical reagent	-2.747		0.000341	ADCYAP1,CD68,EPB41L4A,FOSB,FOSL1,GADD45B,KLF4,PRSS23,RASD1,RRAD,SERPINE1	177 (6)
valproic acid		chemical drug	-0.306		0.000342	ATP11A,BCL2L11,C1QTNF6,CAP2,CD44,CD83,CDKN1C,CPT1A,CYP19A1,FSCN1,GADD45B,ICAM1,MYCN,NCAM1,P3H2,PDGFB,PKIB,PLAT,PRSS23,PSMB9,PTX3,RHOBTB3,ROR1,RUNX3,S100A4,SCD,SELENOP,SERPINE1,SGK1,SPP1,STAR,STAT3,TES,TGFB1,THBS1,TUBB3,WNT5A	389 (18)
OLFM2		other			0.000347	ACTA1,MYH11,TAGLN	70 (6)
SP6		transcription regulator			0.000347	LEF1,SPHK1,TGFBR2
ANKH		transporter			0.000347	SOX9,SPP1,WNT5A	210 (7)
CC-122		chemical drug			0.000347	DDX58,IFIT3,IRF7
PDGFRbeta-recognizing cyclic peptide		chemical reagent			0.000347	ACTA2,COL1A2,FN1
infliximab		biologic drug	2.53	bias	0.000352	ADAM19,BMP2,CXCL1,CXCL8,DUSP4,G0S2,IL17D,IL1B,NFKBIA,SLC27A2	387 (16)
TFAP2C		transcription regulator	1.348		0.000352	CD44,GSTA3,JAG1,KRT8,MYC,NRP1,PITX2,TACC1,THBS1,TNFAIP3
eicosapentenoic acid		chemical drug	-1.08		0.000354	ANGPTL4,CD36,CD44,CD83,CEBPD,IL1B,PDK4,SERPINE1,TGFB1,TGFB2,TGFBR2,TNFRSF1B	371 (16)
PRDM1		transcription regulator	1.133		0.000359	ADAM8,ANGPTL4,ARG2,AXIN2,BCL2L11,BCL6,CD74,CLDN1,CXCL2,FOSL1,GSTA5,IL1B,MMP25,MT2A,MYC,PLAC8,RELN,RSAD2,S100A8,SWAP70,TNFAIP6,TRIB1	441 (20)
HOXC8		transcription regulator	2.433		0.000363	ADAM19,ANKRD1,APP,GAS1,REN,SPP1,TAGLN
zoledronic acid		chemical drug	1.342	bias	0.000363	CXCL8,FLT1,LPAR1,MMP2,NCAM1,RUNX2,WNT5A	378 (21)
ETV4		transcription regulator	-1.227	bias	0.000363	ACTA2,CAV1,CXCL8,FN1,SPP1,TGFBR2,TWIST1	250 (7)
IFNA8		cytokine	2.201	bias	0.000369	IFIH1,IFIT1,ISG15,MX1,ZBP1	179 (7)
IFNA16		cytokine	2.191	bias	0.000369	IFIH1,IFIT1,ISG15,MX1,ZBP1	179 (7)
ROCK1		kinase	-1.109	bias	0.000369	ACTA1,APP,CD44,ETS1,ICAM1	377 (21)
EDNRA		transmembrane receptor	-2.236	bias	0.000369	COL3A1,ICAM1,MMP2,TGFB1,TIMP1
DPH5		enzyme			0.000369	IL1B,IRF1,NFKBIA,STAT1,STAT3
BCL10		transcription regulator			0.000369	CCL4,CD44,CXCL2,CXCL8,TNFAIP3	257 (14)
NUPR1		transcription regulator	-3.162		0.000374	ADM,AEN,AGRN,CD68,CERK,COL1A2,COL3A1,CXCL8,DUSP5,ELL2,ENO2,ETS1,FHL2,GADD45A,GATSL2,HBEGF,IFIT2,IRS2,KLF4,LIF,LOC102724428/SIK1,MEGF9,MGLL,MX2,MYC,NDRG1,PARP9,PER3,PIM1,RAB38,RASAL2,RELB,RILPL2,RNF122,SERPINE1,SIPA1L2,SLC16A6,SLC39A8,TRIB1,ZFAND2A
CAT		enzyme	2.376	bias	0.000392	ADM,CAV1,CD36,CXCL8,FN1,SERPINE1,THBS1,TIMP1,XAF1	380 (19)
LMNB1		other			0.000392	B2M,CRYAB,HBEGF,LMNA,POLM,SCD,TGFB2,TGFBI,THBS2
KDM5B		transcription regulator	2.24	bias	0.000396	CAV1,CLDN1,FABP5,FJX1,GADD45A,GAL,IGFBP2,ISG15,LIMCH1,MT1E,NEDD9,PSD3,SOX9,SWAP70,TGFB1,TGFB2
Sn50 peptide		chemical toxicant	2.478	bias	0.000403	CXCL2,CXCL8,DEFB4A/DEFB4B,ICAM1,IL1B,MMP2,MYC,SERPINE1,STC1,TNFRSF21	293 (18)
ursodeoxycholic acid		chemical - endogenous mammalian	-1.492		0.000403	ABCB1,COL1A2,COL4A1,LGALS3,MAF,PDGFA,SPP1,TGFB1,TGFB2,TIMP1	393 (19)
CALR		transcription regulator	-1.209		0.000404	CDH2,COL1A2,COL3A1,FN1,ICAM1,INSR,LPL,TGFB1	359 (21)
ICAM1	-2.65	transmembrane receptor	-2.575	bias	0.000404	ACTA2,CCL4,COL4A1,CXCL2,ICAM1,IL1B,MYC,TGFB1	372 (20)
dalfampridine		chemical drug	-2.813	bias	0.000404	APP,ARC,FOSB,GADD45B,KLF4,MAFF,NR4A2,TIPARP	247 (13)
RCE1		peptidase			0.000404	B2M,CRYAB,HBEGF,LMNA,POLM,TGFB2,TGFBI,THBS2
heme		chemical - endogenous mammalian	-0.506		0.000418	CD14,CD55,ICAM1,PER2,SELP,TGFB1	380 (17)
BMPR2		kinase	-0.996	bias	0.000418	CXCL8,EFNB1,EFNB2,FN1,RUNX2,SPP1	358 (23)
IL17a dimer		complex	-2.41	bias	0.000418	CCL3,CCL4,CXCL1,DEFB1,DEFB4A/DEFB4B,IL1B	106 (4)
RC3H1		enzyme			0.000418	CCL4,CXCL2,IL1B,IL6ST,SPP1,TNFRSF1B
ATG16L1		enzyme	2	bias	0.000422	CXCL2,IL18,IL1B,NFKBIA	277 (12)
PSMB9	2.019	peptidase	0.152		0.000422	NFKBIA,RELB,TAP1,TNFAIP3	322 (12)
PI3		other	-1.067		0.000422	ACTA2,CXCL8,FGF2,NFKBIA	227 (8)
Bcl9-Cbp/p300-Ctnnb1-Lef/Tcf		complex	-1.982	bias	0.000422	AXIN2,CD44,MYC,TCF4
SCUBE3		other	-1.997	bias	0.000422	MMP2,SERPINE1,SNAI2,TGFB1	235 (9)
NRG1		growth factor	-3.258	bias	0.000433	ACTN1,CAV1,CXCL8,DUSP4,EPHA2,ERRFI1,FABP5,FN1,FOSB,HMGA1,IGF2,ITGAV,MGLL,MST1,MYC,PDCD4,PDGFA,PLAUR,RUNX1,SLC4A7,SOX4,TOB2	321 (17)
CBFB		transcription regulator	-0.707		0.000435	ARL4C,BCL2L11,ICAM1,NRP1,RGS1,RUNX1,RUNX2,RUNX3,SOCS2,SPP1,TGFBR2	237 (9)
FOXA2		transcription regulator	0.332		0.000438	A2M,ABCB1,ACTA2,CD55,CPT1A,FABP5,IGFBP5,LPL,LTC4S,MYH11,NPTX2,NR4A2,PYY,SCD,SLC6A15,SOD3,TAGLN,TBXAS1,TGFB1,WNT5A	32 (2)
CR1L		other	2.621	bias	0.000447	COL18A1,COL1A2,COL3A1,COL4A1,IL1B,SERPINE1,TGFB1	349 (18)
FBXW7		transcription regulator	0.726	bias	0.000447	APP,CD36,CREB3L1,FABP4,MYC,RUNX2,SERPINE1	422 (23)
sodium orthovanadate		chemical reagent	0.113		0.000447	CXCL8,FABP4,IFIT2,NFKBIA,PLAUR,SERPINE1,STAR	332 (23)
BSG		transporter	-1.692	bias	0.000447	BCL2L11,CDH2,CXCL8,EPAS1,IL18,MMP2,TGFB1	432 (22)
ELK1		transcription regulator	-1.247	bias	0.000455	BMP2,FOSL1,ITGAV,RUNX2,SPP1,TAGLN,THBS1,TIPARP,TPD52L1	450 (22)
carbonyl cyanide m-chlorophenyl hydrazone		chemical toxicant	-2.138	bias	0.000455	CLDN1,CXCL8,DUSP5,ERRFI1,LAMB3,RND3,SELP,SERPINE1,TGFB1	427 (20)
HOXD10	15.283	transcription regulator	-0.447		0.00046	CD44,DOT1L,HBEGF,HOXD10,ICAM1,MAOB,REN,RSAD2,SERPINE1,TIMP1
GFI1		transcription regulator	1.32	bias	0.000472	BCL3,CXCL8,EIF2AK2,ETS2,ICAM1,IL1B,IRF1,LPAR1,MYC,NFKBIA,NT5E,RELB,STAT1	285 (12)
POR		enzyme	-1.105		0.000479	ACTA1,CD36,CD74,CPT1A,FLVCR2,GADD45B,GSTA3,GSTA5,HSD17B11,LPL,PDK4,RPS6KA2,SCD,SDC4,SDS,STAT1,TMEM176A,TUBB2B,VNN1	148 (7)
CDX2		transcription regulator	-1.526		0.000481	ABCB1,AXIN2,CAV1,CLDN1,CLU,ETS1,HEPH,HOXA3,HOXD4,KLF4,MYC,MYCN,NTS,SOX9,TGFB1	300 (8)
RET		kinase	-1.914	bias	0.000484	ANXA1,CALB1,CLU,COL1A2,CXCL8,DCN,IL1B,MAF,PER3,PLAUR,REEP6,SCARA3,STC1,TIMP3	391 (16)
imatinib		chemical drug	0.604		0.000491	APP,BCL2L11,BMP2,COL3A1,DAB2,FN1,IL1B,MYC,SOCS2,STAT1,STAT3,TGFB1	362 (23)
IL33		cytokine	0.029	bias	0.000491	ADAMTS1,APP,CCL3,CD36,CISH,CXCL2,CXCL8,DEFB4A/DEFB4B,IL1B,JAG1,NFKBIA,TGFB1	306 (14)
CAMP		other	-2.155	bias	0.000491	CCL3,CCL4,CD83,CXCL1,CXCL8,ICAM1,IL18,IL1B,IL1RN,ITGB2,SNAI2,TNFAIP3	283 (20)
ISL1		transcription regulator	-2.412		0.000491	A2M,ADCYAP1,ADGRG2,BMP4,CARTPT,DMRTA2,FSHB,GAL,IL1B,RBM24,RUNX1,RUNX3
DSP		other	1.387	bias	0.000517	AXIN2,COL1A2,COL3A1,LPL,TGFB1
PHB2		transcription regulator	1.195	bias	0.000517	BMP2,CDKN1C,IL6ST,SOCS3,STAT3	250 (7)
TGIF1		transcription regulator	-1.153		0.000517	CXCL1,CXCL2,CXCL8,FSHB,IL1B	297 (17)
pilocarpine		chemical drug	-1.165	bias	0.000517	APP,FOSB,HOMER3,LGALS3,NGF
CXCL2	-4.538	cytokine	-1.33	bias	0.000517	CCL4,CXCL2,ICAM1,IFRD1,IL1B	338 (17)
CGB3 (includes others)		other	-2.201	bias	0.000517	MMP2,RUNX1,SGK1,TNFAIP6,WNT5B	173 (6)
INHBB		growth factor	-2.216	bias	0.000517	COL3A1,COL4A1,SERPINE1,THBS1,TIMP1	173 (6)
NOX1		ion channel	-2.219	bias	0.000517	CXCL8,EPAS1,F3,FLT1,SMAD7	339 (21)
FCGR1A		transmembrane receptor			0.000517	F3,IL1B,IL1RN,ITGB2,LSP1	271 (11)
plicamycin		chemical drug	1.803	bias	0.000521	AXL,CAMK1G,COL1A2,CXCL1,CYP19A1,DNM1,F3,GFRA2,PLAUR,SERPINE1,SOCS3,TGFBR2,TIMP1	442 (24)
FOXP3		transcription regulator	1.414		0.000521	ANXA1,BCL2L11,DUSP4,MAF,MMP2,NPR1,NRP1,NT5E,PDCD4,RGS1,SMAD7,TGFB1,TNFAIP3	376 (15)
entinostat		chemical drug	-1.597		0.000523	ARC,BCL2L11,CD83,GSN,IGFBP3,MMP2,RUNX2,SERPINE1,TGFBR2,THBS2	442 (21)
25-hydroxycholesterol		chemical reagent	-2.538		0.000523	APOD,CXCL8,FOSB,FOSL1,FOSL2,IL1B,MAFF,NFKBIA,NR4A2,SCD	408 (21)
SHC1		other	-0.161		0.000527	BCL2L11,BMF,CXCL1,FGD4,ICAM1,KLF2,MAP2K3,SDC4,SERPINE1	434 (24)
MAPKAPK2		kinase	-1.832	bias	0.000527	CEBPD,CXCL8,ICAM1,IL18,IL1B,MMP2,NFKBIA,PLAT,TSC22D1	374 (18)
p70 S6k		group	1.387		0.000536	BCL2L11,CDH2,NOX4,PDCD4,RUNX2,SCD	393 (16)
BGN		other	-0.765	bias	0.000536	AXIN2,BMP2,CXCL8,IL1B,RUNX2,SERPINE1	376 (14)
ITGA1		other	-1.71	bias	0.000536	CAV1,CD36,COL9A2,DCN,IL1B,MMP2	342 (19)
deoxycorticosterone acetate		chemical drug	-1.831	bias	0.000536	CD68,COL3A1,MYH11,SELP,SPP1,TGFB1
SIX5		transcription regulator	-2.412	bias	0.000536	COL9A2,DMPK,IGF2,IGFBP5,KRT18,SFRP2
Ni2+		chemical reagent	-2.426	bias	0.000536	ANGPTL4,CXCL1,CXCL2,CXCL8,ICAM1,NDRG1	401 (16)
parthenolide		chemical drug	0.059	bias	0.000546	ANKRD1,CXCL2,CXCL8,IL1B,LIF,LTC4S,PDK4	283 (17)
SELPLG		other	-1.89	bias	0.000546	APOL3,CCL3,CCL4,CXCL2,CXCL8,IL1B,PLAUR	339 (18)
SBDS		other			0.000546	CALB1,COL27A1,CRMP1,GADD45B,IFI16,MAFF,MT2A,NTS,PCDH7,SNAI2,SPP1,XCL1
Notch		group	-2.267	bias	0.00055	ACTA2,ADM,ANKRD1,CDKN2B,FABP4,GADD45B,JAG1,MMP2,MYC,RUNX3,TAGLN	338 (22)
MAP2K1/2		group	-2.6	bias	0.00055	ARC,ARG2,BCL2L11,CCL4,DUSP4,FOSL1,IL1B,JAG1,MYC,PDGFA,TGFB1	389 (21)
NPC1		transporter	0.976	bias	0.000567	CAV1,CD68,LGALS3,LPL,S100A8,SCD,STAT1,STAT3	371 (18)
Irgm1		other	-2.121	bias	0.000567	IFI16,IFIT2,IFIT3,IRF7,OAS2,RSAD2,SELP,USP18	254 (7)
IL12 (family)		group	-2.778	bias	0.00058	ADAM19,BCL2L11,BCL3,BCL6,CCL3,CCL4,CD44,DEFB4A/DEFB4B,FOSL2,IRF1,LIF,PIM1,SOCS2,STAT1	401 (17)
BCL2L1		other	-1.649		0.000594	CD44,CXCL1,CXCL8,FN1,IL1B,MAP2,THBS1,TIMP1,TNFRSF21,TUBB3	368 (18)
ID1		transcription regulator	-2.471		0.000594	FABP4,FN1,FSHB,ICAM1,IFI16,IGF2,MMP2,MYC,RUNX2,SCD	413 (22)
POU2F2		transcription regulator			0.000605	ARG2,ASB13,ELL2,FJX1,GATM,LY6E,MYC,SCD,SPP1,STAT3,TNFRSF12A,TNFRSF21
HDAC5		transcription regulator	1.671		0.000607	ACTA1,ACTA2,DAPK1,KLF2,LPL,MYC,SCD,TAGLN,TWIST1	260 (9)
adenosine		chemical - endogenous mammalian	-0.928		0.000607	CXCL8,ICAM1,IL1B,ITGB2,NR4A2,PLAT,SERPINE1,SOCS3,TIMP1	417 (21)
ascorbic acid		chemical - endogenous mammalian	0.708		0.000616	BMF,CXCL8,IGFBP2,IGFBP3,IGFBP5,ITGAV,NDRG1,RUNX2,SERPINE1,SPP1,TGFB1	452 (20)
GNA12		enzyme	-1.457	bias	0.000616	ACTA2,ARHGEF7,CXCL8,GSTA3,GSTA5,LAMB3,MMP2,MYC,MYH11,PDGFA,TAGLN	376 (18)
dimethyl sulfoxide		chemical drug	-0.808	bias	0.000619	ANXA1,BMP2,BMP4,CXCL8,IFI16,IL1B,IRS2,ITGB2,LOXL4,LPL,MYC,RUNX2,SELP,STAR,UBE2L6	408 (20)
2-amino-5-phosphonovaleric acid		chemical - other	2.546		0.000641	ADAM19,ADAMTS1,ARC,ARID5A,FAM105A,FOSB,GADD45A,GADD45B,IFRD1,NPY1R,NR4A2,PER2,RASGEF1B,RELB,SLC25A29,TNFAIP3	42 (3)
GATA1		transcription regulator	-1.609		0.00066	ACTN1,AHSP,BCL2L11,CD36,ENPP1,ETS1,FOSB,HIPK2,IL6ST,LMO2,MYC,MYCN,NR4A2,PIM1,PSTPIP2,PTPN6,RANGRF,SELP,SKI,SPOCK2,ST3GAL6,TAC3	29 (2)
green tea polyphenol		chemical drug	1.294		0.000661	ANXA1,CAV1,ICAM1,IGFBP3,IL1B,MMP2,TGFB1	392 (20)
Hbb-b1		transporter	-1.673	bias	0.000666	BCL2L11,C1QA,CD44,CD74,FN1,ICAM1,IL10RA,IL1B	335 (11)
SU1498		chemical - kinase inhibitor	2	bias	0.000678	CD55,ETS1,FABP4,ICAM1	280 (12)
candesartan cilexetil		chemical drug	-1		0.000678	NOX4,NPR3,SOD3,TGFB1
FRMD6		other	-1.067		0.000678	BMP2,IGFBP3,PDGFB,RASSF8
PHF21A		enzyme	-1.97	bias	0.000678	PTPRN,SCG2,STX1A,SYT1
CCL1		cytokine			0.000678	CCL3,ITGB2,MMP2,SERPINE1	278 (7)
HOXB7		transcription regulator			0.000678	CXCL1,CXCL8,FGF2,REN	212 (7)
S1PR3		g-protein coupled receptor			0.000678	CD44,ETS1,ICAM1,IL1B	372 (17)
rimonabant		chemical drug	2.449	bias	0.000679	CXCL8,FGF2,IL1B,IL1RN,NGF,SERPINE1	418 (21)
Mt1		other	0.816	bias	0.000679	ETS2,IL1B,LPL,MYC,NFKBIA,SERPINE1	347 (18)
DPP4		peptidase	0.448		0.000679	FABP4,FGF2,IL1RN,MMP2,TGFB1,TIMP1	385 (19)
geranylgeranyl pyrophosphate		chemical - endogenous mammalian	0.277		0.000679	APP,BMP2,CD55,ICAM1,IL1B,KLF2	332 (19)
CCL3	-6.958	cytokine	-1.076	bias	0.000679	CCL3,CCL4,IL1B,ITGA5,STAT1,STAT3	317 (21)
SOX3		transcription regulator	1.897	bias	0.000689	COBLL1,DUSP4,DUSP5,EPHA2,GBP4,NRP1,PITX2,SOX9,TGFB2,USP18,WNT5A
miR-141-3p (and other miRNAs w/seed AACACUG)		mature microrna	2.965	bias	0.000698	BCL2L11,CDH2,COL1A2,GADD45A,ITGAV,JAG1,LEF1,PITX2,TGFB2	232 (7)
alefacept		biologic drug	2.822	bias	0.000698	ABCB1,CBLB,CXCL8,DLG5,HOPX,NCAM1,SOCS3,STAT1,TGFB1
Ccl2		cytokine	-2.424	bias	0.000698	CCL4,CD14,CXCL2,ETS1,FABP4,IL1B,KLF4,LPL,SDC4	385 (16)
TRIM28		transcription regulator			0.000698	BCL2L11,CASP7,EPAS1,ETS1,KLF2,MMP2,NRXN2,RCAN1,S100A4
BIRC5		other			0.000698	C1QC,CD74,COL3A1,COL5A2,FBLN1,FMOD,FN1,ITGA5,MMP2
PPP2R5C		other	2.236	bias	0.000705	BCL2L11,BCL3,CXCL8,RELB,TNFAIP3	308 (8)
PECAM1		other	2.219	bias	0.000705	CD36,CD44,MMP2,SELP,THBS1	423 (21)
pirfenidone		chemical drug	2.195	bias	0.000705	COL3A1,FN1,PDGFA,POSTN,TGFB2	170 (7)
BMPER		other	1.387	bias	0.000705	ACTA2,BMP4,EFNB2,ICAM1,RUNX2
DNAJB6		transcription regulator	0.2		0.000705	CDH2,KRT18,SNAI2,SPP1,TWIST1	210 (7)
LBP		transporter	0.152		0.000705	CD14,CXCL8,IFIT1,IL1B,IL1RN	382 (20)
poly dA-dT		chemical reagent	-0.133	bias	0.000705	CXCL8,IL1B,MB21D1,NFKBIA,ZBP1	156 (8)
LGR4		transmembrane receptor	-0.2		0.000705	AXIN2,CD14,IL1B,LEF1,WNT5A	199 (4)
Iga		complex	-0.651		0.000705	CCL3,CXCL8,NGF,PDGFB,TGFB1	383 (18)
fontolizumab		biologic drug	-1.342	bias	0.000705	CXCL1,IFI35,ISG15,MX1,RSAD2
oxysterol		chemical - endogenous mammalian	-1.342	bias	0.000705	CAV1,CXCL8,MYC,TGFB1,TIMP1	365 (17)
ITGB6		other	-1.945	bias	0.000705	COL1A2,COL3A1,MMP2,SERPINE1,TGFB1	418 (16)
NR1H3		ligand-dependent nuclear receptor	0.803		0.000761	ACTA2,APOD,ARG2,ARL4C,CCL4,HSD11B1,IL1B,IL1RN,LPL,NFKBIA,REN,SCD,STAR	371 (23)
ZBTB16		transcription regulator	-0.679		0.000768	BMP2,CD14,EIF2AK2,HOXD10,HOXD11,ITGAV,KCNJ8,MYC,RUNX2,SPP1,TMEM176B	301 (13)
TXNIP		other	-0.101		0.000779	BCL6,CD36,COL1A2,G0S2,ICAM1,IL1B,LPL,NOX4	449 (21)
FOXO4	-2.894	transcription regulator	-2.272	bias	0.000779	BCL6,CDKN2B,GADD45A,GADD45B,JAG1,SCD,SERPINE1,SGK1	401 (18)
IKZF1		transcription regulator	1.527		0.00079	ADAM19,AXL,BCL6,C1QTNF1,DNM1,DOCK9,EMP1,HBZ,IFI16,KITLG,LMO2,MYC,NCAM1,RUNX1,SYK
SU6656		chemical toxicant	2.425	bias	0.000794	ADM,ETS2,GFPT2,KRT8,MYC,NR4A2,SOCS3	320 (16)
IGFBP3	-69.027	other	-0.104		0.000794	CCL4,ICAM1,IL1B,SDC2,SERPINE1,STAT1,THBS2	459 (19)
PIN1		enzyme	-1.436		0.000799	COL3A1,FN1,FSHB,IL1B,MMP2,MYC,RUNX3,TGFB1,TIMP1	397 (19)
pirinixic acid		chemical toxicant	-1.972	bias	0.000817	ANGPTL4,ASL,ATP11A,CD36,CDH2,CLU,CPT1A,CXCL8,F3,FABP4,FABP5,FCER1G,G0S2,GADD45A,GADD45B,HSD17B11,IFITM3,IL1B,IL1RN,KRT8,LAMB3,LGALS3,LPL,MAP3K8,MEST,MGLL,MYC,NFKBIA,PDCD4,PDK4,PRSS2,PTPN21,SCD,SERPINE1,SLC27A2	274 (16)
CALCA		other	-0.093		0.000819	AHNAK,AKAP13,CCL4,CD44,COL3A1,CXCL8,FLT1,KIF26A,LMNA,PLXDC2,PRIMA1,RUNX2	459 (24)
NRAS		enzyme	-0.577	bias	0.000819	AGRN,CCL4,CDKN2B,COL1A2,EPAS1,ETS1,FN1,HOMER3,IFIT1,RNASE6,SESN3,TGFB1	408 (19)
MECP2		transcription regulator	0.751		0.000821	ABCB1,ANXA1,CAPG,CDKN2B,IGFBP3,LMNA,MT1A,MYC,NPY1R,PCDH10,RELN,S100A4,SGK1,SRPX2	292 (7)
L-triiodothyronine		chemical - endogenous mammalian	-0.831		0.000832	A2M,ACTA1,ADM,APP,BCL3,CD44,CDKN2B,CLU,COL4A1,CPT1A,CTSH,CYP19A1,DUSP5,FABP4,HSD11B1,IGFBP3,LMNA,MYC,NTNG1,PDK4,PDLIM3,PITX2,RELN,REN,SCD,SERPINE1,SH2B2,SMAD7,ST3GAL4,STAR	339 (23)
(+)-fluprostenol		chemical drug			0.000839	FABP4,FGF2,NR4A2
norethindrone acetate		chemical drug			0.000839	F3,PLAT,SERPINE1
Erm		group			0.000839	CAV1,CD44,ICAM1	141 (7)
IFN alpha receptor		complex			0.000839	COL1A2,IRF7,MX1	187 (7)
elocalcitol		chemical drug			0.000839	SPP1,TGFB1,TGFB2
ZMIZ2		transcription regulator			0.000839	AXIN2,CD44,MYC
Inflammasome (Nalp3, Asc, Casp1)		complex			0.000839	IL18,IL1B,SCD	174 (7)
IL31RA		transmembrane receptor			0.000839	CISH,SOCS2,SOCS3
OTUD7B		peptidase			0.000839	ACTA2,CXCL8,ICAM1	334 (17)
RPS3		enzyme			0.000839	BCL2L11,CXCL8,NFKBIA	407 (21)
UBA7	5.529	enzyme			0.000839	DDX58,DHX58,ISG15	87 (5)
Foxp2		transcription regulator			0.000839	HOPX,MYCN,PDPN
CH-223191		chemical reagent			0.000839	ACTA2,COL1A2,COL3A1
LY379196		chemical - kinase inhibitor			0.000839	CD55,LPL,TGFB1	262 (9)
NPR1	3.552	enzyme	2.423	bias	0.000849	ACTA1,COL3A1,FN1,MMP2,RCAN1,TGFB1	26 (2)
RCAN1	-3.193	transcription regulator	1.974		0.000849	ACTA1,CD36,CXCL8,F3,ICAM1,RCAN1	268 (12)
irbesartan		chemical drug	1.432	bias	0.000849	CD36,ICAM1,INSR,ITGAV,SERPINE1,TGFB1	344 (14)
ADAMTS12		peptidase	1.387	bias	0.000849	MID1,S100A6,S100A8,SELP,SOX9,TAGLN
linolenic acid		chemical - endogenous mammalian	0.728		0.000849	CD36,CLU,ICAM1,NFKBIA,SELP,SERPINE1	430 (18)
SMAD5		transcription regulator	0.36	bias	0.000849	BMP2,PDGFA,PDGFB,RUNX1,RUNX2,SERPINE1	294 (11)
GAS6	-18.451	growth factor	-0.294		0.000849	AXL,CD68,IL1B,SNAI2,SOCS3,TWIST1	326 (18)
UBE2I		enzyme	-0.816		0.000849	CEBPD,IRF1,SGK1,SOX9,STAT1,TAP1	363 (15)
AMH		growth factor	-2.364		0.000849	CXCL2,CYP19A1,FSHB,IRF1,MMP2,STAR	387 (18)
TAF4B		transcription regulator			0.000849	FN1,IRF1,NFKBIA,SPP1,TGFB1,TNFAIP3
ciprofibrate		chemical drug	-2.486		0.000868	ABCB1,ADAMTS1,CD36,CSTB,ETS2,FABP4,HSD11B1,IGFBP2,KRT8,LPL,MGLL,NFKBIA,PDK4,SCD,SLC4A4,TAGLN2	304 (17)
N-acetylsphingosine		chemical reagent	-1.526		0.000906	COL1A2,COL3A1,CRYAB,CXCL2,CXCL8,HSD11B1,SERPINE1,SPHK1	377 (19)
GNRH1		other	-2.51	bias	0.000912	APP,CYP19A1,DUSP4,FOSB,FSHB,HSD11B1,IGFBP5,IL1B,PLAT	448 (19)
MKL1		transcription regulator	-1.005		0.000925	ACTA1,ACTA2,FABP3,G0S2,ICAM1,LTF,MAFK,MAPK13,MYH11,RUNX1,S100A8,SELP,SERPINB2,TAGLN,TBXAS1	70 (5)
ARHGDIG		other	1.342	bias	0.000941	ANXA1,COL5A2,KANK1,LPAR1,PADI1
TREM2		transmembrane receptor	0.993		0.000941	APP,CXCL2,IL1B,NFKBIA,TNFAIP3	276 (7)
MGAT5	-2.206	enzyme	-0.492	bias	0.000941	AXIN2,CDH2,ITGA5,MYC,TWIST1	317 (15)
IL17R		complex	-2.191	bias	0.000941	CXCL1,CXCL8,DEFB4A/DEFB4B,S100A8,TIMP1	305 (17)
BID		other	-2.236	bias	0.000941	CTSH,CTSS,CXCL8,IL1B,TIMP1	337 (10)
KLK5		peptidase	-2.236	bias	0.000941	CXCL2,ICAM1,IL18,IL1B,S100A8	241 (10)
asoprisnil		chemical drug	2.646	bias	0.000948	APOD,G0S2,IGFBP2,LAMB3,SGK1,TGFBR2,VNN1
GMNN		transcription regulator	2.111	bias	0.00095	COBLL1,DUSP4,DUSP5,EPHA2,FGF2,GBP4,NRP1,PITX2,TGFB2,USP18,WNT5A
TGFA		growth factor	-3.063	bias	0.00095	CXCL2,CXCL8,ERRFI1,FOSL2,ICAM1,NR4A2,PLAT,PYY,SERPINE1,TGFB1,WNT5A	363 (19)
MDM2		transcription regulator	0.958		0.000961	CXCL8,DEFB4A/DEFB4B,ELF4,ETS1,HIPK2,IL1RN,MYCN,SNAI2,THBS1,TIMP1	428 (26)
gemfibrozil		chemical drug	-1.482	bias	0.000961	APP,CPT1A,GADD45A,IL1B,MYC,NFKBIA,PDCD4,SCD,SERPINE1,SOCS3	450 (21)
POMC		other	-1.309		0.000993	FGF2,FOSL1,FOSL2,H19,ICAM1,IGF2,IL18,NR4A2,REN,SDC2,STAR,TCF4	474 (21)
YAP1		transcription regulator	-2.621	bias	0.000993	ACTA2,ANKRD1,BCL2L11,BMP2,BMPR1B,FN1,ICAM1,MYC,PDGFB,SNAI2,SOX9,TAGLN	242 (21)
MAP3K8	-6.105	kinase	-0.63		0.00101	CACNB3,CCL4,CDK5R1,CEBPD,COBLL1,CXCL2,CXCL8,FLNB,FSCN1,IL18,IL1B,NGF,PLAT,SBK1,SOCS3,TUBB2B	376 (18)
U46619		chemical reagent	-1.982	bias	0.00103	CXCL8,INSR,NOX4,SELP	260 (12)
ST3-Hel2A-2		chemical reagent	-2	bias	0.00103	BCL6,CDKN1C,GADD45A,NR4A2	232 (7)
SFRP4	-2.266	transmembrane receptor			0.00103	AXIN2,FN1,MYC,TWIST1	170 (7)
Ncoa6		transcription regulator			0.00103	FABP4,LPL,SCD,SERPINE1	225 (11)
sunitinib		chemical drug	1.808	bias	0.00105	BCL2L11,FN1,ICAM1,ITGA8,ITGB2,LAMB1,LAMB3,TGFBI	305 (15)
DRD2		g-protein coupled receptor	-1.3		0.00105	CRYAB,FOSB,IGFBP3,PCSK1,TGFB1,TGFBR2	401 (21)
REN	2.263	peptidase	-2.393		0.00105	COL3A1,F3,FGF2,ICAM1,NOX4,REN	342 (13)
TAL1		transcription regulator	0.093		0.00105	ATP6AP1L,BCL6,ETS1,IFNAR1,IL10RA,MAP2,MEST,MYC,PTPRCAP,PTPRU,RASD1,RNASE6,RUNX1,SERPINB2,SLC22A16,SOX4,SYK,TNFAIP3,TSPAN7	250 (10)
arachidonic acid		chemical - endogenous mammalian	-1.845		0.00109	CD36,CD83,CLU,COL1A2,F3,FABP4,FOSL1,NFKBIA,SCD,SELP,STAR,TNFRSF1B	316 (19)
NFYB		transcription regulator			0.0011	ACTA2,BCL2L11,CAV1,CDH2,COL1A2,DCLK3,EPAS1,FLRT2,GADD45A,HES7,NPR1,PTPN6,RUNX2,S100A4,SLC39A8,SLITRK2,SNAPC1,ST8SIA4,TAX1BP3,TGFBR2,TIMP3,TWIST1,YBX3,ZSCAN31
xanthohumol		chemical - endogenous non-mammalian	0.6	bias	0.00113	ANXA1,CSRP3,ICAM1,IL1B,MYC,RUNX2,SCD	325 (22)
steroid		chemical - endogenous mammalian	-0.063	bias	0.00113	ANXA1,CYP19A1,KLK10,MYC,PLAT,SPP1,TIMP1	431 (22)
EGR3		transcription regulator	-1.937		0.00113	BCL6,CBLB,EFNB1,LMO7,MXRA8,SOCS3,SOX9
Sb202190		chemical - kinase inhibitor	2.971	bias	0.00114	ABCB1,ANGPTL4,CCL3,CD55,CXCL8,DEFB4A/DEFB4B,FN1,IFIT1,IL18,IL1B,MMP2,S100A8,SERPINE1,SGK1	407 (18)
lovastatin		chemical drug	0.451		0.00114	ADAMTS1,ENO2,IL1B,IRF1,KLF2,KLF4,LMNA,MPP6,MYC,NOX4,PLAT,SDC4,SERPINE1,TGFB1	423 (21)
MKL2		transcription regulator	0.816	bias	0.00117	ACTA1,G0S2,LTF,MAFK,MAPK13,RUNX1,S100A8,SELP,SERPINB2,TAGLN,TBXAS1
RUNX1	-2.163	transcription regulator	-0.183		0.00117	BCL2L11,CD72,CDKN2B,EPAS1,FSCN1,FSHB,IGFBP3,ITGAV,KLF2,NCAM1,PCDH7,RGCC,RUNX1,RUNX2,SERPINE1,SPP1,STAT3,TIMP1	427 (20)
C3		peptidase	-1.155	bias	0.00118	APP,CCL4,CD55,CXCL2,CXCL8,IL1B,SELP,SMAD7,TGFB1	271 (15)
IL6ST	-2.042	transmembrane receptor	-1.941	bias	0.00118	A2M,IRF1,LTF,MAF,MYC,PIM1,SOCS3,STAT3,TNFRSF1B	352 (17)
EBI3		cytokine	0.077	bias	0.00121	B2M,ICAM1,IRF1,MX1,MYC,PIM1,STAT1,TAP1	304 (18)
leuprolide		biologic drug	0.396		0.00123	APP,CYP19A1,MMP2,TGFB1,TIMP1	277 (12)
TMSB4		group	-2.2	bias	0.00123	BMP2,BMP4,RUNX2,SERPINE1,SPP1	433 (17)
miR-221-3p (and other miRNAs w/seed GCUACAU)		mature microrna	2.411	bias	0.00129	BCL2L11,BMF,CDKN1C,ICAM1,SH3BP2,TIMP3
FCGR2A		transmembrane receptor	-0.014	bias	0.00129	CCL3,CCL4,CXCL2,CXCL8,IL1B,SERPINE1	402 (19)
JAG1	-74.803	growth factor	-0.816	bias	0.00129	ACTA2,ITGAV,MYC,RUNX2,SPP1,TAGLN	320 (19)
crocidolite asbestos		chemical toxicant	-2.416	bias	0.00129	CD44,FOSL1,FOSL2,GADD45A,MYC,SPP1	393 (18)
FBXO32		enzyme	0.518		0.00129	AXIN2,BCL2L11,CADM1,CXCL2,GADD45A,IL1B,ISYNA1,LEF1,MYCN,PDIA2,SERPINB2
tert-butyl-hydroquinone		chemical reagent	-3.121	bias	0.00129	FLRT2,FOSL1,FOSL2,GADD45A,GSTA3,GSTA5,MAF,MYH11,SCG2,SERPINE1,WNT5A	448 (21)
SOD2		enzyme	-0.218		0.00131	ACP5,GSN,IL1B,KLK12,MAP2,MMP2,MT1E,MYC,SERPINE1,SLC19A2,TGFB1,TRIM14	436 (19)
fatty acid		chemical - endogenous mammalian	-0.683	bias	0.00131	CD36,CXCL8,FABP4,FSHB,IL1B,LPL,NFKBIA,NR4A2,S100A8,SCD,SERPINE1,VNN1	327 (20)
PP1		chemical - kinase inhibitor	1.065	bias	0.00133	BCL2L11,CXCL8,IL1B,IL1RN,MMP2,MYC,SIRPA	443 (23)
CYLD		transcription regulator	0.471		0.00133	AXIN2,CXCL8,FCER1G,IL1B,RELB,SERPINE1,TGFB1	278 (17)
conjugated linoleic acid		chemical drug	-0.156		0.00133	ANGPTL4,CXCL8,IL10RA,IL1RN,ITGB2,MAT1A,SOCS3	324 (15)
SUMO3		other	-2.425		0.00133	APP,CAV1,HMGA1,ISG15,LY6E,TAP1,TNFRSF21	180 (7)
EGR2		transcription regulator	-2.266	bias	0.00134	BCL2L11,BCL6,CAST,CBLB,CDH6,CYP19A1,FGF2,IGF2,IL1B,KITLG,MAP2,RRAD,S100A1,SCD,SOCS3,STAR	442 (21)
TCF7L2		transcription regulator	-3.084	bias	0.00134	ANXA1,APOD,AXIN2,BMP4,CLDN11,DBNDD2,DOCK9,EPAS1,ERF,GSN,HIPK2,IRS2,JAG1,LEF1,MYC,NKAIN1,PLAT,PRICKLE1,RAB31,RASGEF1B,SDC2,SLC22A23,SLC27A2,SMAD7,SNAI2,SPP1,TMEM2	387 (13)
HAND2		transcription regulator	1.039	bias	0.00139	CCBE1,COL1A2,COL3A1,GREM1,HOXD11,LOC102724428/SIK1,PDLIM3,S100A4
GATA3		transcription regulator	1.365		0.00142	ADM,ANGPTL4,BMF,CDH2,CHST2,CYP19A1,ETS1,FN1,FSCN1,KLF4,MAF,MMP11,MYC,RCAN1,RGCC,RUNX3,S100A8,SLC27A2,TGFB1,ZNF217	445 (21)
PITX2	-2.641	transcription regulator	-1.11		0.00142	CDH2,COL1A2,FSHB,GADD45A,ITGAV,LEF1,MYC,PITX2,TCF21,WNT2B,WNT5A	231 (12)
MEF2C		transcription regulator	0.213	bias	0.00144	ACTA1,ATP2A1,CCBE1,COL1A2,COL3A1,KLF2,LOC102724428/SIK1,PDLIM3,POSTN,RUNX2,S100A4,SFRP2	32 (3)
GLI2		transcription regulator	-2.219	bias	0.00144	ATP2A1,BMP4,CCL4,CXCL2,IL1B,JAG1,MYC,MYCN,RUNX2,SFRP1,SOX9,SPP1	350 (13)
CST3		other	1.412	bias	0.00149	APP,FGF2,IL1B,NFKBIA	370 (15)
PDGFRB		kinase	-0.339	bias	0.00149	ACTA2,DAB2,MYH11,STAT3	428 (23)
ALOX12		enzyme	-1.131	bias	0.00149	FN1,FOSL1,MMP2,TGFBR2	418 (21)
MAPK10		kinase	-1.969	bias	0.00149	APP,CD44,CXCL8,FOXO4	462 (17)
BTC		growth factor	-2	bias	0.00149	CXCL8,HAS2,IRS2,TNFAIP6	299 (14)
FOXF1		transcription regulator			0.00149	FGF2,ITGA5,MYH11,WNT5A
RALA		enzyme			0.00149	CDH2,FOXO4,MMP2,PLAUR	322 (15)
HNRNPAB		enzyme			0.00149	ACTA2,S100A4,SPP1,TWIST1
PP2/AG1879 tyrosine kinase inhibitor		chemical - kinase inhibitor	2.313	bias	0.00149	BCL2L11,CXCL8,DEFB4A/DEFB4B,FGF2,FN1,HOXD10,ICAM1,IL1B,SERPINE1,SPP1	372 (22)
SOX1		transcription regulator	1.897	bias	0.00149	COBLL1,DUSP4,DUSP5,EPHA2,GBP4,NRP1,PITX2,TGFB2,USP18,WNT5A
(+)-MK-801		chemical drug	1.028		0.00149	APP,ARC,CACNB3,FGF2,FOSB,ICAM1,NFKBIA,NTS,RUNX2,TIMP1	324 (22)
DNMT1		enzyme			0.00149	BMPR1B,IGF2,MYC,PLEKHA6,PYCARD,RELN,SERPINB2,SFRP2,SFRP4,TIMP3
TNFRSF8		transmembrane receptor	-1.729		0.0015	AHNAK,CCL3,CCL4,CXCL8,IFI16,MYC,PCDH7,PDPN,RELB	317 (16)
ANGPT1		growth factor	0.371		0.00156	ACTA1,COL3A1,DUSP4,DUSP5,EFNB2,ICAM1,JAG1	341 (18)
HDL		complex	-0.567		0.00156	EGLN3,ICAM1,IL1B,ITGAV,ITGB2,SELP,STAR	332 (18)
TFAP4		transcription regulator	-0.57		0.00156	CD44,CDH2,CLDN1,FN1,LEF1,LIF,RHOBTB3
AGTR1		g-protein coupled receptor	-2.348		0.00156	COL3A1,FN1,GSTA5,OLR1,REN,SERPINE1,TGFB1	343 (18)
hymecromone		chemical drug	2.224		0.00156	ACKR3,ACTA2,CAV1,CD44,CXCL8,MMP2	259 (10)
S100A6	2.12	transporter	1.633		0.00156	ADAMTS1,CXCL2,CXCL8,STC1,TNFAIP3,YBX3
LRP6		transmembrane receptor	0.991		0.00156	ACTA2,APP,CAV1,CD68,KRT18,TGFB1	314 (14)
ALOX15		enzyme	-1.791	bias	0.00156	CD36,FN1,FOSL1,ICAM1,IL1B,MMP2	351 (21)
PKM		kinase	-2.406	bias	0.00156	CDH2,MMP2,MYC,SDC2,SNAI2,STAT3	331 (21)
PBX1		transcription regulator			0.00156	BMP4,CDKN2B,COL5A2,DCN,HOXA3,REN
miR-31-5p (and other miRNAs w/seed GGCAAGA)		mature microrna	2.193	bias	0.00158	BAMBI,CXCL1,CXCL8,IL1B,PDGFB
NLRC5		transcription regulator	1.803	bias	0.00158	B2M,DDX58,IL1B,PSMB9,TAP1	369 (13)
AXIN1		other	1.387	bias	0.00158	CSRNP1,LEF1,PITX2,TCF4,TUBB3
SIM2		transcription regulator	0.724	bias	0.00158	CDH2,DBN1,GADD45A,MMP2,SNAI2	231 (7)
puromycin		chemical - endogenous non-mammalian	0		0.00158	F3,IL1B,NOX4,SERPINE1,SKI	312 (17)
RAPGEF3		other	-0.44		0.00158	BCL2L11,FN1,SOCS3,SPP1,TGFB1	432 (22)
L-buthionine (SR)-sulfoximine		chemical drug	-0.673		0.00158	ABCB1,CD36,NFKBIA,SERPINE1,TNFAIP3	383 (16)
SMARCD3		transcription regulator	-1	bias	0.00158	CD44,FMOD,PITX2,SOX9,WNT5A
11,12-epoxyeicosatrienoic acid		chemical - endogenous mammalian	-1.179	bias	0.00158	CD44,FABP4,ICAM1,NFKBIA,PLAT	329 (16)
ETS		group			0.00158	DAB2,FLT1,ICAM1,SERPINE1,TIMP1
FST		other	1.601		0.00159	CD36,FABP3,FABP4,FN1,FSHB,MMP2,MSTN,SMAD7	354 (20)
PELP1		other	-1		0.00159	BMP2,COL12A1,CYP19A1,DAB2,FYN,IFI44,MMP2,MYC	336 (13)
Hedgehog		group	-1.446		0.00159	GAS1,IGF2,JAG1,KLF4,MYC,MYCN,SOX9,SPP1	107 (3)
gentamicin		chemical drug	-0.969		0.0016	ABAT,ASL,CLU,GADD45A,GATM,ICAM1,IFRD1,IGFBP3,IL1B,IRF1,IRF7,MAF,MYC,RGCC,S100A1,SPP1,TANGO2,TAP1,TGFB1,TIMP1,TSC22D1,YBX3	353 (12)
Cobra Venom Factor		chemical - endogenous non-mammalian			0.00162	FGF2,SELP,TGFB2	190 (7)
TGFBR		group			0.00162	ACTA2,CD44,WNT5A
5R-hydroxytriptolide		chemical drug			0.00162	CD14,IRF1,STAT1
CCAR1		transcription regulator			0.00162	CEBPD,EPAS1,SPHK1
AQP11		transporter			0.00162	MYC,TGFB1,TIMP1
ZMYND10		other			0.00162	MMP19,MMP2,THBS1
pictilisib		chemical drug			0.00162	ANGPTL4,BCL2L11,CXCL8	439 (23)
peptide T		biologic drug			0.00162	ICAM1,ITGAV,TGFB1
PRKD2		kinase			0.00162	CXCL8,F3,IFNAR1	205 (7)
HSPB2		other			0.00162	CXCL8,ICAM1,TGFB1
MEFV		other			0.00162	CXCL8,DEFB4A/DEFB4B,IL1B	286 (13)
LRP8		transmembrane receptor			0.00162	CLU,F3,RELN
FGF18		growth factor			0.00162	NOG,RUNX2,TIMP1	174 (7)
PSMD4		other			0.00162	A2M,CD14,CD36	295 (10)
MAP3K4		kinase			0.00162	MMP2,SNAI2,TWIST1	350 (18)
DVL2		other			0.00162	AXIN2,LEF1,PITX2	180 (5)
SF1		transcription regulator			0.00162	ACTA2,FN1,ICAM1
ZYX		other			0.00162	HIPK2,ITGA5,VASP
XCT790		chemical reagent			0.00162	MAOB,PDK4,SOX9
NF 449		chemical reagent			0.00162	CCL3,CCL4,CYP19A1	174 (7)
emricasan		chemical drug			0.00162	ACTA2,CXCL2,TGFB1
RWJ 67657		chemical - kinase inhibitor			0.00162	ACTA2,CXCL8,IL1B	221 (7)
saquinavir		chemical drug			0.00162	FABP4,MYC,NFKBIA	205 (7)
CST5		other	1.674	bias	0.00163	AHNAK,ANXA3,BRIX1,CAV1,CD44,COL12A1,CORO1A,DOCK9,ELK3,IGSF9,JMJD1C,LIMD2,MAPK13,MNT,NR2F1,NRP1,NT5E,PDLIM5,RUNX1,RUNX2,SOX4,STEAP1,TSPAN5,VASP
MIF		cytokine	-1.539	bias	0.00165	ACTA2,CCL4,CD44,CXCL2,CXCL8,ICAM1,IL1B,IL6ST,MMP2,MYCN,RAMP2,TGFB1,TIMP1	353 (20)
GHRL		growth factor	1.692		0.00168	CARTPT,CPT1A,IL1B,LPL,NGF,PTPRN2,SCD,SPP1,STAR	321 (18)
seocalcitol		chemical drug	-2.178	bias	0.00168	ANKRD1,FOSL1,GADD45A,IGFBP5,MST1,MYC,NGF,SGK1,STAT3	249 (7)
EIF3E		other	1.195	bias	0.00181	CD36,COL18A1,CXCL1,EPAS1,FGF2,RIN2,THBS1
TSC22D3		transcription regulator	0.671	bias	0.00181	ANXA1,BCL2L11,CXCL8,ICAM1,IL1B,RUNX2,SGK1	353 (21)
NOS3		enzyme	-0.154		0.00181	ACTA1,F3,ICAM1,MMP2,NPR1,PDE5A,SOD3	399 (19)
K+		chemical - endogenous mammalian	-0.511	bias	0.00181	ADCYAP1,BCL2L11,IL1B,NPTX1,NR4A2,REN,STAR	348 (19)
MEN1		transcription regulator	-0.592		0.00181	CDKN2B,FABP4,GAS1,IGFBP2,IRS2,RUNX2,TGFBR2	458 (23)
LG100268		chemical reagent	-1.27		0.00181	ARG2,CD36,CYP19A1,LPL,NDRG1,SCD,STAR	316 (17)
monocrotaline		chemical toxicant	-2.425		0.00181	IL1B,NCAM1,NGF,PDGFA,PDGFB,SPP1,TUBB3	242 (7)
Hbb-b2		other	-2.449	bias	0.00181	BCL2L11,C1QA,CD44,CD74,FN1,IL10RA,IL1B
Wnt		group			0.00181	CDH2,LEF1,MYC,PITX2,RUNX2,SDC2,SOX9	380 (18)
ZBTB20		transcription regulator	2.137		0.00182	CISH,GAS6,IGFBP2,NEDD9,NFKBIA,PDK4,SOCS2,SOCS3	208 (7)
DGCR8		enzyme	0.456		0.00182	ACTA2,ADGRG6,JAG1,MYC,NCAM1,NRCAM,PDCD4,TAGLN
dehydroisoandrosterone		chemical - endogenous mammalian	0.798		0.00184	B2M,CACNA1H,CPT1A,FABP4,HSD11B1,ICAM1,LGALS3,MYC,NFKBIA,SCD	413 (21)
ARRB2		other	1.432		0.00188	CXCL2,F3,IL1B,MMP2,MYC,SERPINE1	302 (17)
CTBP1		enzyme	1	bias	0.00188	ACKR3,CLDN11,COL1A2,FSCN1,KRT8,THBS1
UPF2		other	0.816	bias	0.00188	CLU,KANK1,NRP1,PTPN21,RCAN1,TNFAIP3
4-(2-aminoethyl)benzenesulfonylfluoride		chemical - protease inhibitor	0.816	bias	0.00188	COL1A2,CXCL8,FN1,HSD17B11,MATN3,SCN1A
TIRAP	-2.58	other	-0.336	bias	0.00188	CCL4,CXCL2,CXCL8,ICAM1,IL1B,IRF1	261 (16)
PLAT	-37.188	peptidase	-1.213	bias	0.00188	FN1,IL1B,MMP2,MYC,SERPINE1,TGFB1	380 (18)
IL17RA		transmembrane receptor	-2.4	bias	0.00188	CXCL2,CXCL8,IL1B,S100A8,SELP,TIMP1	333 (20)
CTF1		cytokine			0.00188	A2M,CEBPD,IL6ST,IRF1,SOCS3,TIMP1	362 (18)
10E,12Z-octadecadienoic acid		chemical - endogenous mammalian	-0.94		0.00189	CAV1,CD36,CPT1A,CXCL8,FABP4,IL1B,IL6ST,NR4A2,SCD	372 (21)
TRAF3		enzyme	1.661		0.00189	ADM,CXCL2,ICAM1,IL1B,ISG15,KSR1,MAP3K14,NDRG1,NFKBIA,RELB,TNFAIP3	228 (15)
miR-293-5p (and other miRNAs w/seed CUCAAAC)		mature microrna	2.236	bias	0.002	ARC,KLF15,STX1A,SYNE1,TAGLN
SCGB1A1		cytokine	2.2	bias	0.002	COL4A1,FN1,ITGB2,MMP2,S100A8	117 (4)
carvedilol		chemical drug	1.951	bias	0.002	F3,IL1B,MMP2,MYC,NPR3	410 (19)
SCX		transcription regulator	1.446	bias	0.002	POSTN,SNAI2,SOX9,SPP1,TIMP3
K-252		chemical - kinase inhibitor	1.342	bias	0.002	CD14,CXCL8,MYCN,NDRG1,SPP1	409 (22)
ITGAM		transmembrane receptor	0.687	bias	0.002	CCL3,CCL4,CXCL8,IL1B,TGFB1	267 (17)
HSPA9		other	0.277	bias	0.002	HOXD10,MYC,MYCN,NAV2,NEDD9	231 (10)
alendronic acid		chemical drug	-1.172		0.002	CXCL8,EFNB1,ENPP1,FGF2,IL1B	346 (11)
IGFBP5	-204.208	other	-1.581		0.002	BHLHE40,EFNB2,F3,RUNX2,SERPINE1	294 (17)
IL36B		cytokine	-1.956	bias	0.002	CD83,CXCL1,CXCL8,IL18,IL1B	290 (15)
SRA1		transcription regulator	-2.213	bias	0.002	CAV1,FABP4,STAR,TGFB2,THBS1	422 (12)
5,6-epoxyeicosatrienoic acid		chemical - endogenous mammalian			0.00201	FABP4,PLAT
minoxidil		chemical drug			0.00201	AXIN2,LEF1
PD158780		chemical - kinase inhibitor			0.00201	HBEGF,TWIST1	208 (7)
gentamicin C1		chemical drug			0.00201	CD44,SPP1
leteprinim		chemical drug			0.00201	NGF,TGFB1
VAX2		transcription regulator			0.00201	EFNB2,EPHB2
PARM1	-2.472	other			0.00201	BMP2,BMP4
dibromoacetic acid		chemical toxicant			0.00201	IGF2,MYC
ACTC1		enzyme			0.00201	ACTA1,ACTA2
IBSP		other			0.00201	MMP2,THBS1
ARID5B	-5.382	transcription regulator			0.00201	ACTA2,TAGLN
mir-342		microrna			0.00201	PTPRN,PTPRN2
mir-665		microrna			0.00201	PTPRN,PTPRN2
SYNJ2BP		other			0.00201	EFNB2,LFNG
COL7A1		other			0.00201	THBS1,WNT5A
ING2		transcription regulator			0.00201	SERPINE1,SPP1	291 (7)
FOXL1		transcription regulator			0.00201	SDC1,WNT5A
COL1A2	-54.234	other			0.00201	COL1A2,TGFB1
Usp17la (includes others)		peptidase			0.00201	CISH,MYC	86 (5)
LAMB2		enzyme			0.00201	LAMA5,LAMB1
hydroxyl radical		chemical toxicant			0.00201	CAV1,KLF4
3-iodobenzylguanidine		chemical drug			0.00201	MYC,MYCN
sarpogrelate		chemical drug			0.00201	F3,SERPINE1
methiothepin		chemical drug			0.00201	F3,SERPINE1	223 (7)
oxazepam		chemical drug			0.00201	GADD45B,TSC22D1
Z-YVAD-FMK		chemical reagent			0.00201	CXCL8,IL1B	310 (10)
ingenol-dibenzoate		chemical reagent			0.00201	CD36,CD55
tyrphostin AG 1295		chemical - kinase inhibitor			0.00201	ACTA2,MYH11	152 (7)
INSIG1		other	1.801	bias	0.00203	CD68,CXCL2,FABP4,FABP5,IRS2,LPL,OLR1,S100A8,SCAP,SCD,TGFB1,VNN1	226 (7)
PARP1		enzyme	-0.356	bias	0.00203	CXCL1,GBP4,H19,HAS2,ICAM1,IL1B,LIF,MYC,SELP,SH3BP2,SOCS2,STAT1	436 (22)
niacinamide		chemical - endogenous mammalian	2.157		0.00206	ACTA2,CD14,CXCL8,ICAM1,IRF1,MYC,PDK4,RUNX3	341 (17)
chloroquine		chemical drug	0.657		0.00206	APP,BCL2L11,CD83,CXCL8,IL1B,NT5E,RCAN1,SOCS3	303 (18)
BRD4		kinase	-1.976	bias	0.00207	BCL3,BHLHE40,CDKN2B,CXCL2,FOSL2,MYC,PIM1,RNF125,STC2,TYRO3,WNT5A	269 (10)
HHEX		transcription regulator	1.974		0.00207	FGF2,FLT1,ITGAV,NRP1
mir-218		microrna	1.181	bias	0.00207	CDH2,LEF1,LOXL4,NT5E
NBEAL2		other	0.152		0.00207	CCL4,CXCL2,SELP,THBS1
FZD8		g-protein coupled receptor	-0.277		0.00207	BMP2,BMP4,FN1,IGFBP5	170 (7)
PLA2G4A		enzyme	-0.9	bias	0.00207	CXCL8,IL1B,KRT18,MYC	404 (21)
ORMDL3		other	-1.154	bias	0.00207	ADAM8,CXCL8,OAS2,TGFB1
icatibant		biologic drug	-1.387		0.00207	ICAM1,NGF,STAT3,TGFB1	280 (12)
PTGER1		g-protein coupled receptor	-1.964	bias	0.00207	ANGPTL4,CXCL8,FN1,ICAM1	476 (21)
FRS2		kinase			0.00207	ACTA2,BMP4,CD44,TAGLN
1-chloro-2-(2,2,2-trichloro-1-(4-chlorophenyl)ethyl)benzene		chemical toxicant			0.00207	ARNT2,GADD45A,GADD45B,LTF
26s Proteasome		complex	0.699	bias	0.00209	BCL2L11,BCL3,BMP2,CXCL8,DDX58,FOSL1,HBEGF,ICAM1,IFI35,RUNX3,SKI,SOCS3,STAT1	333 (22)
AMPK		complex	-1.362		0.00209	BCL2L11,BMF,BMP2,CLDN1,CXCL8,DUSP4,FSCN1,IL1RN,MSTN,NOX4,RUNX2,SERPINE1,STAT1	391 (19)
mir-146		microrna	2.158	bias	0.0021	CCL3,CXCL8,IL1B,MMP2,MYC,RUNX1,STAT1	307 (16)
emodin		chemical drug	1.664	bias	0.0021	ABCB1,CXCL8,FN1,ICAM1,IL1B,LPL,TWIST1	386 (17)
KCNK9		ion channel	1.134		0.0021	A2M,CALB1,DKK3,GADD45B,GAL,NR4A2,REN
Hsp70		group	-1.039		0.0021	CD14,CD83,CXCL8,ICAM1,IL1B,NFKBIA,TYROBP	293 (18)
IRF6		transcription regulator	-2.415	bias	0.0021	CD14,CDH2,CXCL8,IL18,IL1B,KLF4,NR4A2	410 (25)
CITED2		transcription regulator	1.172		0.00224	ANGPTL4,CDKN2B,CXCL1,CXCL8,PITX2,TNFAIP3	306 (19)
IFIH1	6.21	enzyme	0.946	bias	0.00224	CISH,CXCL2,IRF7,ISG15,OAS2,RND3	268 (18)
TYK2		kinase	-1.124	bias	0.00224	CD36,IFNAR1,IL1B,IRF1,OSMR,SOCS3	279 (17)
clodronic acid		chemical drug	-1.314	bias	0.00224	CD36,ICAM1,IL1B,MFGE8,SELP,TGFB1	433 (17)
KNG1		other	-2.216	bias	0.00224	APP,COL1A2,CXCL8,FGF2,IL1B,TGFB1	310 (16)
Fc gamma receptor		group	-2.236	bias	0.00224	CCL3,CXCL8,ICAM1,SOCS3,TGFB1,TNFAIP3	381 (21)
HMGB1		transcription regulator	-2.264	bias	0.00225	CCL3,CCL4,CD83,CXCL8,ICAM1,IFIT1,IL1B,INSR,RELB,SMAD7	347 (19)
CBX5		transcription regulator	3.606	bias	0.00226	ABCB1,AXIN2,CD68,LAMB3,LEF1,MUC13,OLR1,PRSS23,RIN2,RUNX2,TGFBI,TM4SF1,TNFRSF6B
celecoxib		chemical drug	-0.392		0.00226	APP,CD68,F3,GADD45A,ICAM1,IL1B,MMP2,SELP,SERPINE1,ST3GAL4,TGFBR2,TNFRSF1B,WNT5A	347 (18)
IL12A		cytokine	0.384		0.00234	FGF2,ICAM1,IL1B,IRF9,MMP2,SOCS3,STAT1,STAT3	356 (19)
CCR2		g-protein coupled receptor	-0.939		0.00236	APP,CCL4,CXCL2,FN1,IL18,IL1B,MMP2,TGFB1,TIMP1	365 (20)
MITF		transcription regulator	-1.216	bias	0.00237	ACP5,CD44,CDK5R1,CXCL8,DAPK1,FGD4,FMOD,FN1,GPNMB,GPR137B,LGALS3,MICAL1,POLM,SDC1,SERPINE1,SHTN1,SLC19A2,SOX9,ST3GAL6,TBC1D16,TDRD7	269 (7)
BCL3	-3.524	transcription regulator	1.97		0.00243	CXCL8,FABP3,ICAM1,IL1B,IRF1,PDK4,PLAUR	314 (14)
chloropromazine		chemical drug	1.432		0.00243	CD83,IL18,IL1B,NR4A2,SCD,TAGLN,TMEM140
HOXC6		transcription regulator	-0.968		0.00243	ABCB1,DCN,ERRFI1,IGFBP3,RUNX1,SIPA1L1,ZBTB7C
advanced glycation end-products		chemical - endogenous mammalian	-1.633	bias	0.00243	CXCL8,FGF2,FN1,KLF2,PDGFB,SERPINE1,SPP1	434 (25)
palmitic acid		chemical - endogenous mammalian	-2.309	bias	0.00244	BCL2L11,CD36,CXCL2,CXCL8,DEFB4A/DEFB4B,ICAM1,IL1B,INSR,IRS2,NFKBIA,NR4A2,OLR1,PDK4,SCD,SERPINE1,SOCS3,SPHK1	391 (24)
cholecalciferol		chemical - endogenous mammalian	-3.017	bias	0.00244	CD14,CD83,CEBPD,IGFBP3,ITGB2,RGS1,RUNX2,RUNX3,SERPINB8,SERPINE1,SPP1,TGFB1,TGFBR2	389 (20)
STAT5a/b		group	-1.526	bias	0.00248	BCL2L11,BCL6,CD36,CISH,EMP1,FCER1G,IRF1,MAF,MYC,PIM1,SOCS3	324 (16)
spironolactone		chemical drug	0.738		0.00248	COL1A2,COL3A1,FGF2,FN1,ICAM1,REN,SCD,STAR,TGFB1,TIMP3	387 (21)
USF1		transcription regulator	-0.555	bias	0.00248	B2M,CPT1A,CTSS,CYP19A1,IGFBP3,REN,SERPINE1,SPP1,TGFB1,TNFAIP3
UBE3A		enzyme	1.98	bias	0.00249	ARC,IL1B,NR4A2,SERPINE1,SOX9	285 (10)
SKI	-2.699	transcription regulator	1.537		0.00249	ACTA2,FSHB,NRCAM,SERPINE1,SMAD7	232 (8)
Mt2		other	1.342	bias	0.00249	ETS2,IL1B,LPL,MYC,SERPINE1	352 (17)
GABA		chemical - endogenous mammalian	1		0.00249	CARTPT,FN1,IL1B,MMP2,TGFB1	326 (17)
SFTPD		other	0.64		0.00249	CD14,CXCL2,IL1B,MMP2,TGFB1	382 (18)
FABP4	-87.38	transporter	0.314		0.00249	CD36,FABP4,FABP5,IL1B,SOCS3	361 (22)
NOV		growth factor	-0.447		0.00249	BMP4,GREM1,MMP2,RUNX2,SERPINE1	384 (20)
ADCY		group	-1.406	bias	0.00249	CDH2,COL3A1,FGF2,IL1B,NR4A2	334 (24)
TERF2IP		other	-2.191	bias	0.00249	CXCL8,EPB41L4A,H19,IGF2,NFKBIA
IPMK		kinase	-2.236	bias	0.00249	ACTA2,CORO1A,FOSB,PDLIM5,TAGLN2
PTGER2		g-protein coupled receptor	-0.315	bias	0.00259	APP,CXCL8,CYP19A1,IL1B,PIM1,SERPINE1,SPP1,STAR,THBS1,TIMP1,TIMP3,TNFAIP6	445 (22)
CD24		other			0.00259	CAV1,CXCL8,DUSP5,HOMER3,ICAM1,ISG20,JMJD1C,PDGFB,RELB,SLC4A4,SPHK1,THBS1	358 (14)
Collagen type I		complex	-2.587	bias	0.00262	ACTA2,APP,CD83,CDH2,FN1,MMP2,MYC,RUNX2,TGFB1	351 (21)
KLF6		transcription regulator	-2.607		0.00262	BCL2L11,CDH2,CXCL2,CXCL8,IL1B,MYC,NFKBIA,NR2F1,TGFB1	443 (19)
ETS2	-5.792	transcription regulator	-2.63	bias	0.00262	BMP4,FLT1,ICAM1,KRT18,MGAT5,MYC,SPP1,SYK,TGFBR2	369 (15)
FANCC		other			0.00264	IFI44L,IGFBP3,IL1B,JAG1,MX1,NUAK1,PTX3,RND3
CHRNA7		transmembrane receptor	1.605		0.00266	CHRNA3,CXCL2,IL1B,IL1RN,TGFB1,TIMP3	369 (12)
GJA1		transporter	0.97		0.00266	BMP2,BMP4,ICAM1,IL1B,SPP1,THBS1	362 (19)
UXT		transcription regulator	0.128	bias	0.00266	CXCL8,ENO2,KRT18,NFKBIA,PMEPA1,TNFAIP3
PRKCZ		kinase	-2.219	bias	0.00266	COL1A2,CXCL8,ETS1,MMP2,MYC,NFKBIA	385 (18)
uric acid		chemical - endogenous mammalian	-1.786		0.0027	CCL3,CCL4,CXCL2,CXCL8,ICAM1,IL18,IL1B,ITGAV,MAPK13,RELB,TGFB1	269 (14)
BRAF		kinase	-0.737		0.00272	BCL2L11,BMF,CXCL8,DUSP4,EPAS1,IL1B,MYC,RND3,THBS1,TSC22D1	423 (21)
E2F1		transcription regulator	-2.417	bias	0.00273	ABCB1,BCL2L11,BMP4,CALD1,CASP7,CAV1,CBX7,CD44,CDKN1C,CRYAB,DUSP4,EIF2AK2,ENO2,FGF2,FLT1,GRAMD4,H19,HMGA1,ICAM1,IGF2,IRS2,MAF,MAP3K14,MYC,MYCN,NFKBIA,NRP1,PDK4,PLK2,PSMB9,RND3,SERPINE1,TAP1,TGFB1,THBS1,YBX3	381 (19)
16,16-dimethylprostaglandin E2		chemical - endogenous mammalian			0.00274	CD44,IL1B,MMP2	197 (7)
UDP		chemical - endogenous mammalian			0.00274	CCL4,CXCL8,SERPINE1	387 (18)
SCGB3A2		other			0.00274	CTSS,MMP2,SMAD7	172 (7)
ST6GALNAC1		enzyme			0.00274	B2M,CDH2,SNAI2
ZNF652		other			0.00274	TGFB1,TGFB2,TGFBR2
MED28		other			0.00274	ACTA2,MYH11,TAGLN
DVL1		other			0.00274	APP,LEF1,MYC	361 (17)
CCL18		cytokine			0.00274	MMP2,S100A4,TGFB1	197 (7)
LGALS7/LGALS7B		other			0.00274	COL1A2,MAOB,SERPINE1	192 (7)
C6		other			0.00274	CXCL2,IL1B,SELP
IGFBP4		other			0.00274	ACTA2,IGFBP3,MYH11	215 (7)
TMPO		other			0.00274	COL12A1,COL3A1,MMP15
PROK1		growth factor			0.00274	CXCL8,RCAN1,SPHK1
PPM1A		phosphatase			0.00274	ITGA5,ITGAV,MMP2
MLLT3		other			0.00274	HOXD4,MYC,SGK1
ADCYAP1R1		g-protein coupled receptor			0.00274	ARC,DUSP5,PER2
NKX3-2		transcription regulator			0.00274	POSTN,RUNX2,SOX9
MVP		other			0.00274	CD83,ICAM1,IRF7
PPP1CA		phosphatase			0.00274	CDH2,RUNX2,SPP1	212 (10)
RBCK1		transcription regulator			0.00274	ICAM1,MYC,TNFAIP3	325 (15)
PPP5C		phosphatase			0.00274	CD36,FABP4,SGK1	245 (12)
ANPEP		peptidase			0.00274	IL1RN,NDRG1,TGFB1
EMD		other			0.00274	BMP2,IRF1,STAT1
TBL1XR1		transcription regulator			0.00274	CXCL2,SMAD7,USP18	130 (7)
thenoyltrifluoroacetone		chemical reagent			0.00274	CXCL8,SERPINE1,TGFB1	298 (13)
TPCA-1		chemical - kinase inhibitor			0.00274	BACH2,CXCL8,IL1B	234 (9)
N,N-dimethylarginine		chemical - endogenous mammalian			0.00274	ICAM1,PLAT,SERPINE1	327 (12)
vinpocetine		chemical drug			0.00274	CXCL8,ICAM1,IL1B	236 (13)
mir-145		microrna	0.492	bias	0.00279	ACTA2,CDH2,FSCN1,MYC,MYH11,SOX9,TAGLN	171 (7)
IFNA17		cytokine	1.982	bias	0.0028	EIF2AK2,IFIH1,MX1,ZBP1
gallic acid		chemical - endogenous non-mammalian	1.982	bias	0.0028	CXCL8,MMP2,PLAT,SELP	286 (12)
DGAT1		enzyme	0.577	bias	0.0028	CD36,CPT1A,LPL,PDK4	262 (14)
gamma-tocotrienol		chemical drug	0.147	bias	0.0028	IL18,IL1B,NFKBIA,TNFAIP3	360 (13)
SAT1		enzyme	0.106	bias	0.0028	IGFBP2,IGFBP3,KLF9,LPL
ginsenoside Rb1		chemical - endogenous non-mammalian	-0.152		0.0028	CXCL8,HBEGF,NGF,SCD	169 (7)
SDCBP		enzyme	-0.784		0.0028	CLDN1,MMP2,SOX4,TCF4	244 (6)
NFkB (family)		group	-1	bias	0.0028	CXCL8,LPL,NCAM1,TNFAIP3
SPRY1		other	-1.067	bias	0.0028	AXIN2,ISG15,MEST,NR2F1
APBB1		transcription regulator	-1.177	bias	0.0028	ACTA2,APP,MYC,TAGLN	241 (7)
pyruvaldehyde		chemical - endogenous mammalian	-1.96		0.0028	ARG2,HBEGF,ICAM1,OLR1	284 (10)
tert-butyl hydroperoxide		chemical toxicant	-1.982	bias	0.0028	CLU,CXCL8,FN1,TGFB1	373 (19)
HIRA		transcription regulator	-2	bias	0.0028	CXCL2,EFNB2,FLT1,SPHK1
SFN		other	-2	bias	0.0028	BCL6,F3,PDK4,SGK1	459 (15)
chondroitin sulfate A		chemical - endogenous mammalian			0.0028	CASP7,MMP2,STAT3,TIMP1	261 (9)
Actin		group			0.0028	ARC,CD44,IL18,IL1B
P2RY2		g-protein coupled receptor			0.0028	CXCL8,F3,ICAM1,SERPINE1	336 (19)
TFAP2B		transcription regulator			0.0028	EPAS1,IGF2,MMP2,MT2A	175 (7)
NFE2L2		transcription regulator	-2.834	bias	0.00286	ADCYAP1,AOX1,CALB1,CD36,COL3A1,CXCL2,CXCL8,EPAS1,FABP4,FN1,GSTA3,GSTA5,IFRD1,IL1B,IL1RN,LMNA,LPL,LY6E,MAFF,MGLL,RAMP2,RELN,SCG2,SERPINE1,SNAI2,SOCS3,SOD3,SRXN1,SYT1,TBXAS1,TGFB1	336 (18)
PTPN11		phosphatase	1.391		0.00291	CD14,CD68,CXCL8,LTF,PIM1,PLAUR,RPRM,SOCS3,TP53I11	392 (20)
miR-125b-5p (and other miRNAs w/seed CCCUGAG)		mature microrna	2.019	bias	0.00294	ADAMTS1,ARID3A,ATP6AP1L,BMF,BMPR1B,CASP7,CBX7,CD44,IGFBP3,IL1RN,SCD
mir-17		microrna	1.737	bias	0.00297	APP,BCL2L11,CASP7,LEF1,MAP2K3,RUNX1,STAT3,THBS1	257 (7)
CpG ODN 1668		chemical reagent	-0.813	bias	0.00297	CCL4,CXCL8,ICAM1,IL1B,IRF7,ISG15,SOCS3,STAT1	238 (17)
THPO		cytokine	-1.51	bias	0.00297	CD44,CISH,CXCL1,MYC,PIM1,RUNX1,SELP,TAP1	373 (17)
PLAG1		transcription regulator	-2.177	bias	0.00297	CDKN1C,CREB3L1,EFNB1,IGF2,LSP1,MAP2,S100A2,STX1A
paroxetine		chemical drug	1.452		0.00307	ADM,APP,CD55,IL1B,MAP2
SLPI		other	1.195	bias	0.00307	CTSS,ICAM1,IGFBP3,NFKBIA,TGFB1	395 (19)
AKT3		kinase	0		0.00307	BCL2L11,BMF,ETS1,FOSL1,IGF2	376 (12)
NFAT (complex)		complex	-2	bias	0.00307	CD68,F3,ICAM1,SERPINE1,SPP1
NfkB-RelA		complex	-2.229	bias	0.00307	CCL3,CXCL8,ICAM1,IL1B,NFKBIA
FAM3B		cytokine			0.00307	CAV1,DCN,FN1,IGFBP3,ITGA5
ELANE		peptidase	-0.976	bias	0.00313	CD14,CXCL2,CXCL8,DEFB4A/DEFB4B,IL1B,MMP2	354 (14)
Foxp1		transcription regulator			0.00313	HOPX,LMO2,MYCN,PDPN,RASD1,SOX4
PPARGC1A		transcription regulator	-0.599	bias	0.00317	CD36,CD68,CEBPD,CPT1A,EPAS1,FABP3,FABP4,GAS6,IL1RN,IRS2,LPL,MAOB,OLR1,PDK4,RUNX2,SCD,SOCS3,SPARCL1,STAR,TNFRSF12A	298 (19)
CBL		transcription regulator	0.391	bias	0.00319	BCL2L11,CDKN2B,FN1,INSR,MMP2,RUNX2,STAT1	408 (21)
NCOR2		transcription regulator			0.00319	AXIN2,CXCL8,IL1B,KLF2,LPL,RELB,STAR	385 (20)
FOLR1		transporter			0.0032	CAV1,GLRX,LPAR1,LSP1,MPP6,PDCD4,S100A4,ST3GAL4,ST3GAL6,TAGLN2,XCL1
NLRP3		other	-1.81		0.00322	ACTA2,CCL4,CXCL2,IL18,IL1B,LIF,MAPK13,RELB,STAT3	341 (16)
vorinostat		chemical drug	-0.188		0.00329	ADAMTS1,ARC,BCL2L11,BMF,CDH2,CISH,CLU,HDAC7,ICAM1,IL1B,IRF1,MFGE8,MMP2,MYC,NDRG1,NFKBIA,PDGFB,RUNX2,SOCS3	410 (21)
SNAI2	-72.251	transcription regulator	-0.104		0.00333	ANKRD1,AXL,CLDN1,FN1,KRT18,RUNX2,SNAI2,SOX9	276 (15)
zymosan		chemical - endogenous non-mammalian	-2.08	bias	0.00333	ARNT2,CCL4,CXCL2,CXCL8,IL1B,LIF,MMP2,SOCS3	268 (14)
morphine		chemical drug	0.201		0.00341	ABCB1,ADM,ARC,CALB1,CARTPT,CXCL8,FOSB,FOSL1,FOSL2,IL18,IL1B,PLAT,THBS1,THBS2	450 (21)
PPIF		enzyme	-0.302		0.00348	CCL4,CXCL2,LIF,MMP2,PDK4,PDZRN3,PITX2,SFRP1,SPON2,WNT5A,XCL1	360 (12)
NFYA		transcription regulator	-0.174	bias	0.00359	ABCB1,COL1A2,FSHB,GADD45A,GADD45B,ICAM1,IRF1,NPR1,SCD,TGFBR2	250 (7)
maslinic acid		chemical - endogenous non-mammalian			0.00359	ACTN1,CD44,ETS1,FZD7,IL6ST,PLAUR,RPS6KA2,TGFB1,THBS1,WNT5A	250 (7)
TNFAIP3	-6.301	enzyme	1.726	bias	0.00364	CXCL8,ICAM1,IL1B,NFKBIA,SOCS3,TGFB1,TNFAIP3	329 (14)
PRKACA		kinase	-0.592	bias	0.00364	BCL2L11,CYP19A1,MYC,NGF,SDC1,SFRP4,SOCS3	368 (18)
Collagen(s)		complex	-0.64		0.00364	BCL3,CD55,CD68,CREB3L1,FN1,SELP,THBS1	274 (13)
C5AR1		g-protein coupled receptor	-1.964	bias	0.00364	CD55,CXCL2,CXCL8,FCER1G,IL1B,SELP,SERPINE1	385 (16)
KAT6A		enzyme	1.633	bias	0.00366	HOXA3,HOXA4,HOXC5,HOXD10,HOXD11,HOXD4
histone deacetylase inhibitor		chemical drug	-0.928		0.00366	BCL2L11,FGF2,GSN,IGFBP3,MYC,TGFB1	461 (21)
GNAQ		enzyme	-1.551	bias	0.00366	ACTA1,ADAMTS1,CXCL8,MYC,SERPINE1,STAR	338 (21)
Z-551		chemical reagent	1.289	bias	0.00368	CD36,CD68,IL1B,LPL	205 (7)
10-nitrooleate		chemical - endogenous mammalian	1	bias	0.00368	CXCL8,ICAM1,MFGE8,NOX4	356 (14)
PTAFR		g-protein coupled receptor	-0.443	bias	0.00368	CDH2,CXCL2,CXCL8,IL1B	402 (20)
BDKRB2		g-protein coupled receptor	-0.689		0.00368	CD44,ICAM1,REN,TGFB1	340 (18)
15(S)-HETE		chemical - endogenous mammalian	-1.321		0.00368	FABP4,FGF2,FOSL1,MMP2	416 (18)
FNDC5		other	-1.964	bias	0.00368	FABP4,LRP5,RUNX2,SPP1
leukotriene C4		chemical - endogenous mammalian	-1.984	bias	0.00368	CCL4,CXCL8,ICAM1,SELP	368 (17)
PADI2		enzyme	-2	bias	0.00368	CXCL2,CXCL8,SNAI2,TNFRSF1B	224 (7)
TNFAIP2		other	-2	bias	0.00368	IRF1,ISG20,MERTK,PLAT
GRK2		kinase			0.00368	ACTA1,CDKN2B,INSR,MYH11	139 (4)
UCP2		transporter			0.00368	EPAS1,IL1B,LPL,SCD	361 (20)
ZBTB33		other			0.00368	BCL6,MYC,RAPSN,S100A4
SMC3		other			0.00368	IRS2,MYC,SOX4,THBS1
GNA13		enzyme			0.00368	ACTA2,CXCL8,MYH11,TAGLN	349 (24)
perindopril		chemical drug			0.00368	ACTA2,NGF,REN,TGFB1
TICAM2		other	1.172	bias	0.00373	CCL4,IL1B,IRF1,IRF7,S100A8	229 (17)
MIR17HG		other	0.728	bias	0.00373	ACTA2,BCL2L11,TAGLN,TGFBR2,TNFAIP3
methyl-beta-cyclodextrin		chemical drug	0		0.00373	CAV1,CXCL8,HAS2,MYC,SERPINE1	400 (20)
PDGF-AA		complex	-1.257	bias	0.00373	ACTA2,FGF2,HBEGF,PDGFA,TGFB1
GW7647		chemical drug	-1.432	bias	0.00373	CPT1A,IGFBP2,IGFBP5,PDK4,SLC27A2	161 (10)
Stat3-Stat3		complex	-2.176	bias	0.00373	A2M,ICAM1,MYC,SOCS3,WNT5A
ciprofloxacin		chemical drug	-0.905		0.00382	ACTN1,ADAM8,APP,BMP4,CD68,ICAM1,MFGE8,MMP2,NRCAM,NRP1,SPP1,TTYH3
glutamine		chemical - endogenous mammalian	1.949		0.00392	CXCL1,CXCL8,FABP5,GADD45A,ICAM1,IGF2,IGFBP2,NFKBIA,PDGFB,THBS2	445 (18)
CFTR		ion channel	0.895		0.00392	CAPG,CXCL8,HSD17B11,NFKBIA,S100A8,SCD,SLC27A2,SOCS3,STAT1,TNFAIP3	363 (17)
potassium chloride		chemical drug	-0.277	bias	0.00392	BCL2L11,CALB1,CASP7,FSHB,IGFBP5,IL1B,MYC,NPTX1,NR4A2,SPP1	397 (21)
mir-34		microrna	1.77	bias	0.00413	EFNB1,EMP1,FOSL1,LEF1,MYC,MYCN,RUNX2	104 (5)
brefeldin A		chemical - endogenous non-mammalian	-0.692		0.00413	APP,CD44,GADD45B,KLF4,STARD5,THBS1,TIMP1	393 (16)
2-deoxyglucose		chemical drug	-1.796		0.00415	ABCB1,APP,BCL2L11,BMF,INSR,MYC,MYCN,SPP1	400 (19)
2-chloroadenosine		chemical reagent			0.00424	MMP2,TGFB1,TIMP1	202 (7)
ganglioside GM1		chemical - endogenous mammalian			0.00424	APP,DEFB4A/DEFB4B,NGF
bacterial lipopolysaccharides		chemical - other			0.00424	BCL3,IL18,IL1B	233 (9)
tectorigenin		chemical - endogenous non-mammalian			0.00424	ICAM1,IL1B,LPAR1	269 (7)
ARID3B		transcription regulator			0.00424	BCL2L11,CASP7,TNFRSF1B
IL1RL2		transmembrane receptor			0.00424	CD83,CXCL1,CXCL8	236 (9)
IL26		cytokine			0.00424	CXCL8,ICAM1,IL1B	342 (14)
STAG1		transcription regulator			0.00424	MYC,PCDH17,PCDH7
PDLIM7		other			0.00424	BMP2,RUNX2,SPP1	214 (7)
MIA		other			0.00424	CDH2,FN1,PLAT
MED14		transcription regulator			0.00424	CD36,FABP4,ISG15
S100a7a		other			0.00424	CXCL1,CXCL8,MMP2	197 (7)
LIMS1	-2.148	other			0.00424	BCL2L11,PARVA,TGFB2
PKP2		other			0.00424	COL3A1,FN1,TGFB1
SMARCA1		transcription regulator			0.00424	GADD45A,MYC,STAR	309 (7)
RGS19		other			0.00424	AXIN2,BMP4,MYC
ponesimod		chemical drug			0.00424	HAS2,SERPINE1,THBS1
HAS2	-26.366	enzyme			0.00424	ACTA2,CD44,TIMP1	169 (7)
WNT7B		other			0.00424	AXIN2,MYC,RUNX2
TREX1	2.484	enzyme			0.00424	IFIT2,ISG15,USP18
FBLN5		other			0.00424	MMP2,TGFB1,TWIST1	298 (12)
ACTG1		other			0.00424	ACTA2,CALD1,TAGLN	236 (7)
hydralazine		chemical drug			0.00424	MMP2,REN,SELP	221 (10)
oleoylethanolamide		chemical - endogenous mammalian			0.00424	CD36,CPT1A,FOSB	312 (19)
MSX2		transcription regulator	0.017	bias	0.00425	BMP4,CDH2,LEF1,SPP1,TGFB2,TWIST1	261 (15)
FASLG		cytokine	-1.516		0.00425	CD44,CXCL8,IL1B,RUNX2,TGFB1,TGFB2	382 (19)
HAND1		transcription regulator	2.219	bias	0.0045	CPT1A,EFNB2,FABP4,FLT1,NRP1
N-[N-(3,5-difluorophenacetyl-L-Ala)]-S-phenylglycine t-butyl ester		chemical - protease inhibitor	1.715	bias	0.0045	ACTA2,APP,FLT1,PDGFB,RND3	221 (7)
benzyl isothiocyanate		chemical - endogenous non-mammalian	-0.314		0.0045	BCL2L11,GSTA5,ICAM1,MMP2,SERPINE1	405 (22)
CX3CR1		g-protein coupled receptor	-1.432		0.0045	APP,CD14,CD36,ICAM1,IL1B	278 (9)
IL7R		transmembrane receptor			0.00465	CXCL8,DAPK1,EPHB2,ETS2,FHL2,IL17D,PIM1,SOCS2,TIRAP,XG
AVP		other	-1.02	bias	0.00466	ACTA2,ADM,COL3A1,NGF,RUNX2,S100A6,TGFB1	348 (20)
miR-155-5p (miRNAs w/seed UAAUGCU)		mature microrna	2.918	bias	0.00472	BACH1,CCL3,CCL4,CLDN1,CXCL1,CXCL2,CXCL8,ETS1,IL1B,LPL,MAF,NT5E,PDLIM5,PODXL,SERPINE1	238 (7)
PD173074		chemical reagent	1.067		0.00474	CCL3,F3,FRMD3,MYC	285 (10)
DLK1		other	0.117	bias	0.00474	IRF1,IRF7,RELB,SOX9	316 (7)
Diphtheria Toxin		chemical reagent	-0.762	bias	0.00474	ACTA1,COL1A2,COL3A1,HBEGF	208 (7)
FLCN		other	-1.925		0.00474	BCL2L11,CDKN2B,PITX2,SERPINE1
TNFRSF6B	-3.313	transmembrane receptor	-1.949		0.00474	CXCL8,ICAM1,MMP2,TNFRSF6B	307 (20)
14,15-epoxyeicosatrienoic acid		chemical - endogenous mammalian	-1.96		0.00474	CD44,FABP4,FGF2,PLAT	422 (14)
GC-GCR dimer		complex	-1.98	bias	0.00474	ANXA1,CDKN1C,IL1RN,NFKBIA
CXCL3		cytokine	-1.98	bias	0.00474	CCL4,ICAM1,IL1B,POSTN	394 (20)
IRAK2		kinase	-1.982	bias	0.00474	CXCL2,CXCL8,DEFB4A/DEFB4B,IL1B	247 (14)
DEF6		other	-1.996	bias	0.00474	CDH2,FN1,MMP2,SNAI2	280 (12)
Ren2		peptidase			0.00474	COL3A1,REN,SPP1,TIMP1	230 (7)
PDGFRA		kinase			0.00474	ACTA2,DAB2,MYC,RUNX2	408 (17)
SMAD6		transcription regulator			0.00474	SERPINE1,SOX9,SPP1,TGFB1	388 (22)
tanespimycin		chemical drug	1.915	bias	0.00475	AXL,CAV1,CDKN2B,CXCL8,KRT18,KRT8,MYC,PTMA,SERPINE1,SNAI2,STAT3,TNFAIP3	435 (25)
NCSTN		peptidase	0.816	bias	0.00491	APP,CD14,CD68,CEBPD,FCER1G,S100A1	157 (7)
SCARB1		transporter	0.447		0.00491	APOD,F3,FABP3,IL1B,IL1RN,SPP1	335 (17)
pentoxifylline		chemical drug	-0.149	bias	0.00491	ICAM1,IL1B,NFKBIA,POSTN,TGFB1,TIMP1	328 (17)
EED		transcription regulator	-1		0.00491	IGFBP2,KLF4,MMP2,MYC,RUNX2,TCF21	378 (15)
IDH1		enzyme			0.00491	CREB3L1,FABP4,FN1,LPL,RUNX2,TGFB2	177 (7)
CYP1A1		enzyme	0.447		0.00516	ANXA3,CACHD1,GPC1,IGFBP2,KITLG,LMNA,MID1,SDC1,SOCS2,ST3GAL4,TSC22D1	328 (7)
KMT2D		transcription regulator	-1.791	bias	0.00521	ADGRG2,ASL,CD55,FABP3,IRF1,LAMB3,METRNL,NPR3,NT5E,PCDH7,RAB38,RANGRF,REEP6,WDR17,WTIP,ZNF250
n-3 fatty acids		chemical drug	-0.234		0.00525	IL1B,IRS2,MAT1A,PDGFA,PDGFB,SCD,SDC1	177 (7)
omeprazole		chemical drug			0.00525	A2M,CD36,EPAS1,HDAC7,NDRG4,SYK,TSPAN7
sulforafan		chemical drug	1.395		0.00527	ABCB1,AKR7A3,AOX1,CD44,CXCL8,ENPEP,GSTA3,GSTA5,ICAM1,IL1B,MSTN,NFKBIA,SOCS3	373 (19)
bisindolylmaleimide		chemical - kinase inhibitor	1.042	bias	0.00537	CXCL8,FABP4,FGF2,FN1,MYC	376 (17)
diazoxide		chemical drug	1		0.00537	KCNJ8,LPL,MYC,PTPRN,SLC39A8	343 (14)
BMPR1B	-3.923	kinase	-1.067	bias	0.00537	CYP19A1,POSTN,RUNX2,SERPINE1,SOX9	304 (17)
DLL4		other	-1.491		0.00537	ACTA2,EFNB2,FLT1,MAF,PDGFB	158 (7)
EZR		other	-1.94		0.00537	CDH2,IGFBP2,IL1B,MMP2,MYC	388 (20)
NfkB1-RelA		complex	-2.18	bias	0.00537	CXCL1,CXCL8,DEFB4A/DEFB4B,ICAM1,MYC
anakinra		biologic drug			0.00537	ICAM1,IL1B,MAP2K3,PIM1,VWA5A	154 (7)
ARNT2	-7.304	transcription regulator	-2.357	bias	0.0054	ANGPTL4,AOX1,ARNT2,CDH3,COL12A1,ELL2,GRM8,GSTA3,ICAM1,IFI16,LAMB3,LCAT,LCP1,LTF,PKIB,POSTN,TXNRD3,TYROBP
Rxr		group			0.00556	ANGPTL4,CD36,CPT1A,GADD45A,INSR,ITGB2,KDM6B,LTF,MMP11,MYC,SPP1	337 (18)
ibuprofen		chemical drug	1.108		0.00564	APP,CD36,EPAS1,IL1B,MMP2,TNFRSF21	358 (19)
ABL1		kinase	-1.481	bias	0.00564	BCL2L11,BMP2,CAV1,GADD45A,MYC,TGFB2	430 (22)
TLR5		transmembrane receptor	-2.398	bias	0.00564	CCL4,CXCL2,CXCL8,DEFB4A/DEFB4B,ICAM1,IL1B	292 (14)
PPARA		ligand-dependent nuclear receptor	-1.333		0.00565	ACTA1,ANGPTL4,APP,ASL,C1QA,C1QB,CD36,CEBPD,CPT1A,F11R,FABP3,FABP4,FABP5,G0S2,HSD17B11,IFITM3,IGFBP2,IGFBP3,IGFBP5,IL1RN,KRT8,LAMB3,LPL,MGLL,MYC,NFKBIA,PDK4,SCD,SERINC2,SLC27A2,SOCS2,VNN1	320 (18)
TCF3		transcription regulator	-1.387		0.00567	AXIN2,BCL2L11,BCL6,CDKN2B,CERK,ETS2,GADD45A,GADD45B,IFNAR1,IL1B,KLF4,LEF1,LMO2,MYC,MYCN,PTPRCAP,PTPRU,SLC22A16,SOCS3	143 (8)
cadmium		chemical toxicant	0.493	bias	0.0057	B2M,CYP26B1,FGF23,LGALS3,MYC,SGK1,SLC39A8,TIMP1,UBE2D1	322 (13)
methamphetamine		chemical drug	-2.183		0.0057	CAST,FOSB,FOSL2,ICAM1,IL1B,MMP2,MYC,NTS,TNFRSF1B	400 (22)
trapidil		chemical drug			0.00584	PDGFA,PIM1
chlormethiazole		chemical drug			0.00584	IL1B,TGFB1
VASH2		other			0.00584	FGF2,VASH1
DGKE		kinase			0.00584	F3,ICAM1	248 (7)
ATP6AP2		transporter			0.00584	NOX4,TGFB1
ZNF451		enzyme			0.00584	CDKN2B,SERPINE1
PSMD14		peptidase			0.00584	BCL2L11,BCL3	312 (12)
ZNF300		other			0.00584	CXCL8,MYC	174 (7)
SLC30A7		transporter			0.00584	INSR,IRS2	175 (7)
HDGF		growth factor			0.00584	SERPINE1,TGFB1
CNDP2		peptidase			0.00584	CD44,MMP11
methylamphotericin B		chemical drug			0.00584	SPP1,TIMP1
ADI PEG20		biologic drug			0.00584	AXL,MYC	345 (7)
glucuronyl glucosamine glycan sulfate		chemical drug			0.00584	COL3A1,FN1	263 (9)
CSNK1E	-2.566	kinase			0.00584	APP,SERPINE1	329 (12)
cercosporin		chemical - endogenous non-mammalian			0.00584	ACTA2,FN1
DAPK1	-2.242	kinase			0.00584	CXCL8,IL1B	213 (7)
EMP2		other			0.00584	CAV1,ITGA5
PURB		transcription regulator			0.00584	ACTA2,MYC
TRD		other			0.00584	FCER1G,NT5E
mir-541		microrna			0.00584	PTPRN,PTPRN2
miR-370-3p (and other miRNAs w/seed CCUGCUG)		mature microrna			0.00584	MAP3K8,PTPRN
PROS1		other			0.00584	CXCL8,TWIST1
ASS1		enzyme			0.00584	AXL,MYC
HSPB3		other			0.00584	CXCL8,ICAM1
MYH11	-4.902	other			0.00584	ACTA2,MYH11
HSPA4		other			0.00584	APP,TGFB1
STRAP		other			0.00584	MYC,SERPINE1	181 (11)
BMP1		peptidase			0.00584	DCN,IGFBP3	198 (7)
MLST8		other			0.00584	IFIT2,ISG15	59 (4)
GJC1		ion channel			0.00584	IL1B,TGFB1
Yap1		transcription regulator			0.00584	MYH11,TAGLN	70 (6)
IGF2BP3		translation regulator			0.00584	CD44,IGF2
ERC1		other			0.00584	CXCL8,NFKBIA	163 (7)
IL20RA		transmembrane receptor			0.00584	CXCL8,ICAM1	268 (13)
HSPH1		other			0.00584	BCL6,MYC
NR2F6		ligand-dependent nuclear receptor			0.00584	CYP19A1,LPL
EEF1A1		translation regulator			0.00584	MYC,S100A4
DNM2		enzyme			0.00584	BST2,MMP2
STAT3 inhibitor XIII		chemical reagent			0.00584	ACTA2,SERPINE1
N6-carboxymethyl-lysine bovine serum albumin		chemical reagent			0.00584	SERPINB2,TGFB1	128 (7)
2,2-dimethylbutyric acid		chemical drug			0.00584	CISH,MYC	11 (2)
cibacron blue F 3GA		chemical reagent			0.00584	CXCL8,THBS1	200 (7)
triphenyltin		chemical toxicant			0.00584	FABP4,IL1B
natamycin		chemical drug			0.00584	SPP1,TIMP1
etodolac		chemical drug			0.00584	CD36,THBS1
mycophenolate mofetil		chemical drug			0.00584	FN1,ICAM1	272 (11)
nickel subsulfide		chemical toxicant			0.00584	CXCL8,NDRG1	197 (7)
Ac-YVAD-CMK		chemical - protease inhibitor			0.00584	IL18,IL1B	173 (7)
Phe-Pro-Arg-chloromethyl ketone		chemical - protease inhibitor			0.00584	FLT1,ICAM1
zeaxanthin		chemical drug			0.00584	MMP2,TIMP1
lisofylline		chemical drug			0.00584	COL4A1,LAMB1
cyclohexanecarboxylic acid		chemical reagent			0.00584	ENO2,NCAM1
phosphorothioate oligodeoxynucleotide		chemical - other			0.00584	CCL3,CCL4
E64		chemical - endogenous non-mammalian			0.00584	APP,MMP2	257 (11)
ARNT		transcription regulator	-2.408	bias	0.00586	ADM,ANGPTL4,BHLHE40,CAV1,CLDN1,EPAS1,FLT1,GAS1,INSR,IRS2,ITGAV,SERPINE1	381 (16)
LTBR		transmembrane receptor	-1.134	bias	0.0059	ACTA2,CLU,ICAM1,MFGE8,NFKBIA,PCDH17,PDPN	311 (12)
rofecoxib		chemical drug	0.192	bias	0.00598	BCL2L11,MMP2,NGF,REN	361 (12)
batimastat		chemical - protease inhibitor	0		0.00598	FABP4,FGF2,MMP2,SDC4	325 (17)
TGAL copolymer		chemical drug	-0.533		0.00598	CXCL8,IL1B,IL1RN,TGFB1	413 (17)
IRAK3		kinase	-0.908		0.00598	CXCL2,ETS2,NFKBIA,TNFAIP3	336 (15)
NCAM1	-31.626	other	-1.192	bias	0.00598	MAP2,NCAM1,NFKBIA,THBS1
2,4-dinitrofluorobenzene		chemical toxicant	-1.97	bias	0.00598	CXCL2,ICAM1,IL18,IL1B	396 (14)
zearalenone		chemical toxicant	-1.98		0.00598	CYP19A1,IL1B,KITLG,MYC	257 (7)
Endothelin		group	-2	bias	0.00598	ACTA1,APP,CD74,MYC	335 (13)
CDK5R1	-2.461	kinase	-2	bias	0.00598	CD14,CXCL8,MMP2,SERPINE1	433 (21)
Hmgb1		transcription regulator			0.00598	CXCL8,IL1B,SCG2,TUBB3	329 (14)
WNT7A		cytokine			0.00598	CDH2,PLAUR,RUNX2,WNT5A	321 (12)
HNRNPA1		enzyme			0.00598	APP,CD44,EIF2AK2,MYC	316 (7)
7-nitroindazole		chemical reagent			0.00598	FOSB,MAP2,NCAM1,NFKBIA
GSK3B		kinase	-0.445		0.00598	APP,DEFB4A/DEFB4B,IL1B,IRS2,MYC,RUNX2,SELP,SERPINE1,SNAI2,SPP1,TCF4	361 (18)
EBF1		transcription regulator	-1.609	bias	0.006	BCL6,CBLB,INSR,IRF1,IRF7,LEF1,PHKA2,POSTN,PRKAG2,PRKAG3,SCD,SOCS3,STAT1	292 (13)
8,9-epoxyeicosatrienoic acid		chemical - endogenous mammalian			0.00615	CD44,FABP4,PLAT	198 (7)
L-cysteine		chemical - endogenous mammalian			0.00615	CXCL8,MYC,SCD	404 (21)
phosphatidylcholine		chemical - endogenous mammalian			0.00615	CAV1,MAT1A,SCD
desoxycorticosterone		chemical - endogenous mammalian			0.00615	NOX4,SERPINE1,SPP1	260 (11)
Mir218		microrna			0.00615	LEF1,SFRP2,SPP1
4-nonylphenol		chemical toxicant			0.00615	FABP4,LPL,MYC	154 (5)
C8		complex			0.00615	CXCL2,ICAM1,IL1B	259 (9)
FBXO42		other			0.00615	CXCL8,ICAM1,STAT1
DKK3	-2.255	cytokine			0.00615	CDKN2B,MYH11,TAGLN	48 (3)
TCF/LEF		group			0.00615	FN1,MYC,RUNX2
LTB4R2		g-protein coupled receptor			0.00615	CXCL8,MMP2,NOX4
FFAR1		g-protein coupled receptor			0.00615	CD36,FABP4,IRS2	337 (19)
Ferritin		complex			0.00615	ICAM1,IL1B,NFKBIA	273 (12)
AGRN	2.201	other			0.00615	AGRN,BMP4,MAP2
IL10RB		transmembrane receptor			0.00615	CXCL8,ICAM1,SOCS3	315 (18)
SERPINB2	-24.687	other			0.00615	CASP7,CD14,SERPINB2
DCLK1	-7.068	kinase			0.00615	MYC,SNAI2,TWIST1
mir-194		microrna			0.00615	ACTA2,SOCS2,THBS1
RALBP1		enzyme			0.00615	COL1A2,COL4A1,MMP2
salinomycin		chemical - endogenous non-mammalian			0.00615	ACTA2,FN1,LEF1	292 (13)
MAPKAP1		other			0.00615	IFI16,IFIT2,OAS2	185 (8)
SLC2A1		transporter			0.00615	FN1,MMP2,SERPINE1	424 (19)
C9		other			0.00615	CXCL2,ICAM1,IL1B	259 (9)
PKN1		kinase			0.00615	ACTA2,MYH11,TAGLN	237 (7)
COCH		other			0.00615	CXCL2,IL18,IL1B
SRD5A1		enzyme			0.00615	CLDN1,CYP19A1,FABP5
MCAM		other			0.00615	FN1,MMP2,SNAI2	294 (15)
C7		other			0.00615	CXCL2,ICAM1,IL1B	259 (9)
HA900		chemical reagent			0.00615	KITLG,SELP,SOCS3
asbestos		chemical toxicant			0.00615	CXCL8,FOSL1,PDGFA
cytochalasin B		chemical toxicant			0.00615	BMP2,MMP2,SELP	268 (12)
poloxamer		chemical reagent			0.00615	CD36,CPT1A,LPL	120 (5)
ketorolac		chemical drug			0.00615	CXCL8,NFKBIA,REN
pepstatin		chemical - protease inhibitor			0.00615	BMP2,CAV1,STC2
betaine		chemical - endogenous mammalian			0.00615	B2M,FGF2,MAT1A
BTNL2		transmembrane receptor	-0.333		0.00623	CD109,CD74,CERK,CHD7,GBP4,IFITM3,NT5E,S100A4,TNFRSF1B
minocycline		chemical drug	1.912	bias	0.00626	CXCL8,ICAM1,IL18,IL1B,IL6ST,NGF,PDGFB,TNFRSF1B	366 (21)
CRH		cytokine	-1.8	bias	0.00626	IL18,IL1B,IL1RN,PNMT,RAMP2,SGK1,SOCS3,STAR	348 (22)
ASAH1		enzyme	1.477	bias	0.00635	CERS6,ETS1,NR4A2,SPHK1,STAR	15 (2)
mir-135		microrna	1.213	bias	0.00635	CDH2,IL1B,KLF4,RUNX2,SPP1
choline fenofibrate		chemical drug	1.154		0.00635	CAV1,CPT1A,F3,NFKBIA,SERPINE1	253 (11)
PD 123319		chemical drug	-0.275		0.00635	FOSL2,SERPINE1,SPP1,TGFB1,TIMP1	345 (20)
CCR1		g-protein coupled receptor	-0.447	bias	0.00635	CTSS,ITGAV,MMP2,RUNX2,SPP1	436 (20)
ceramide		chemical - endogenous mammalian	-0.554		0.00635	CXCL8,ICAM1,IL1B,MYC,SFRP1	404 (20)
NOTCH4		transcription regulator	-1.474	bias	0.00635	ACTA2,EFNB2,MYH11,SERPINE1,TAGLN	246 (6)
epoxomicin		chemical - protease inhibitor	-2.2	bias	0.00635	BCL2L11,CXCL8,IRS2,NOX4,PTPN5	310 (16)
memantine		chemical drug	-1.763	bias	0.00645	DBN1,NFKBIA,SIRPA,STAT3,STX1A,TAP1
CP-55940		chemical reagent	-1.961	bias	0.00645	CCL4,CXCL8,GADD45A,MYC,NFKBIA,TNFAIP3	383 (18)
KRT14		other			0.00645	CXCL1,CXCL8,KLK10,KRT18,KRT8,MMP19	160 (7)
Ige		complex	-0.844	bias	0.0066	CCL3,CCL4,CXCL2,CXCL8,FCER1G,IL1B,MYC	304 (19)
phenylephrine		chemical drug	-0.346	bias	0.0069	ACTA1,COL3A1,CYP19A1,MYC,PDK4,RCAN1,REN,RRAD	387 (21)
Calcineurin protein(s)		complex	-1.455	bias	0.0069	ARC,BCL2L11,CBLB,NR4A2,RCAN1,SERPINE1,SPP1,STAT3	384 (23)
N-cor		group	0.849	bias	0.00697	AXIN2,CD36,CXCL2,FABP4,IGFBP3,OLR1,SCD,SGK1,SNAI2,USP18	421 (24)
SIM1		transcription regulator	-2.357	bias	0.00722	ANGPTL4,AOX1,ARNT2,CDH3,COL12A1,ELL2,GRM8,GSTA3,ICAM1,IFI16,LAMB3,LCAT,LCP1,LTF,PKIB,POSTN,TXNRD3,TYROBP
beta-carotene		chemical - endogenous mammalian	1.633	bias	0.00734	FABP4,FADS3,IL1B,LPL,NPR3,SLC16A12	208 (7)
MSTN	-14.643	growth factor	0.578		0.00736	ACTA2,CXCL1,FN1,IGF2,IGFBP3,IGFBP5,TGFB1	402 (20)
PTPN1		phosphatase	0.492		0.00736	ARID5A,CXCL2,INSR,IRS2,NFKBIA,NOX4,SMAD7	344 (18)
KDM1A		enzyme	0	bias	0.00739	BMP2,HSD11B1,KRT8,SCD,SCN1A,SFRP1,SFRP2,SFRP4,TM4SF1
CpG ODN 1826		chemical reagent	-1.003	bias	0.00739	APP,CCL4,CD14,CD83,CXCL8,IL1B,IRF7,RGS1,XCL1	378 (18)
W7		chemical reagent	1.067	bias	0.00742	CD14,CD83,CXCL8,STAR	330 (10)
NPC2		other	0	bias	0.00742	BMP2,STAT1,STAT3,TCF21	348 (12)
IKK (complex)		complex	-1.103		0.00742	CXCL8,ICAM1,IL1B,MYC	296 (15)
BARX2		transcription regulator	-1.964	bias	0.00742	ACTA2,NCAM1,TIMP1,TIMP3
NOD1		other			0.00742	CXCL2,CXCL8,DEFB4A/DEFB4B,IL1B	282 (18)
S100B		other			0.00742	APP,IL1B,MYC,SCG2	412 (19)
ADRB1		g-protein coupled receptor			0.00742	APP,COL3A1,NGF,THBS1	307 (16)
6-bromoindirubin-3' oxime		chemical - kinase inhibitor			0.00742	IGF2,MMP2,MYC,SOX9	347 (21)
suramin		chemical drug	2.219		0.00745	CDH2,CXCL8,F3,FGF2,MSTN	366 (21)
NF1		other	2	bias	0.00745	AXIN2,FGF2,MYC,PDGFA,PDGFB	260 (14)
PTCH1		transmembrane receptor	1.98	bias	0.00745	ACTA1,GADD45A,IGF2,MYCN,SOX9	254 (5)
PTH1R		g-protein coupled receptor	0.58	bias	0.00745	CALB1,FGF23,NR4A2,SPP1,ZNF521
bryostatin 1		chemical drug	-0.618	bias	0.00745	APP,CCL3,CXCL8,IL1B,MYC	340 (20)
apomorphine		chemical drug	-0.695		0.00745	CACNB3,ERF,FGF2,IL6ST,SCG2
Secretase gamma		complex	-1.346	bias	0.00745	APP,CD83,HES7,MYC,RELN
indican		chemical - endogenous mammalian	-1.446		0.00745	EGLN3,ICAM1,IL1B,NOX4,THBS1	390 (17)
titanium dioxide		chemical drug	-1.491		0.00745	CRYAB,IGFBP2,IL1B,PDIA2,PLAT
IL17F		cytokine	-2.187	bias	0.00745	CXCL1,CXCL2,CXCL8,ICAM1,TGFB1	366 (14)
nitroarginine		chemical reagent	-2.213	bias	0.00745	CD44,IL1B,NCAM1,PLAT,SPP1	336 (14)
GATA2		transcription regulator	0.41		0.00751	ADGRE5,ANGPTL4,ARNT2,C1QC,CCDC68,CD36,ETS1,FABP4,FGD4,GIMAP8,KLF2,LMO2,LTF,MAOB,MAT1A,MMP2,MYC,NRXN2,PLK2,PRSS2,RCAN1,RUNX1,S100A8,SELP,SERPINB2,SUCNR1,TAC3,THBS1,TMEM44	214 (7)
triptolide		chemical drug	2.138	bias	0.00758	CXCL1,CXCL8,ICAM1,LEF1,MMP19,MYC,SOCS3,TNFRSF6B	368 (18)
sulindac		chemical drug	1		0.00758	ABCB1,APP,DCN,G0S2,IL1B,MYC,MYCN,SPHAR	372 (20)
ATM		kinase	-2.215	bias	0.00758	CLU,CXCL8,FN1,GADD45A,GADD45B,IRF1,SERPINE1,TNFAIP3	417 (17)
REST		transcription regulator	2.565	bias	0.00768	CACNA1H,CARTPT,FAM105A,NRP1,PCSK1,PTPRN,RGS7,SCG2,SCG3,STX1A,SYT1,TRPM2,TUBB3
PRKAG3	-9.218	other			0.00783	ACKR3,ANGPTL4,ANKRD1,CD36,CD55,ELL2,GLRX,IFI30,IGFBP5,KLF2,KLF4,LMCD1,RGCC,SH3KBP1,TMEM37
RB1		transcription regulator	-1.143		0.0079	BCL2L11,CASP7,CDK5R1,CXCL8,DMPK,EHD3,F3,FABP4,FGF2,FLT1,FN1,FOSL1,HUNK,KRT18,MAF,MAP2K3,MMP2,MYC,PIM1,PMEPA1,PTX3,PYY,SERPINE1,SH3BP2,TGFB1,TGFB2,TOB2,TUBA1A	428 (20)
propylthiouracil		chemical drug			0.00795	CSRP3,CXCL2,ENPEP,FSHB,GBP4,GSN,IGF2,MYH11,NRP1,PCOLCE2,SLC13A3
salirasib		chemical drug	2.646	bias	0.00818	ADM,BHLHE40,COL5A2,ENO2,PLAT,SERPINE1,STC1
miR-34a-5p (and other miRNAs w/seed GGCAGUG)		mature microrna	1.977	bias	0.00818	AXIN2,ICAM1,JAG1,KLF4,MYC,MYCN,TAGLN
BAX		transporter	-0.239	bias	0.00818	BCL2L11,CTSH,CTSS,IFITM2,IFNAR2,IRF7,TIMP1	275 (7)
CEBPE		transcription regulator	-1.8		0.00818	CD14,IL18,IL1RN,LTF,MMP2,MYC,SERPINB2	220 (7)
2,3,4,7,8-pentachlorodibenzofuran		chemical toxicant	-1.912		0.00818	CAP2,CD44,GADD45A,MYH11,NR2F1,PTGFR,TMSB10/TMSB4X
eflornithine		chemical drug	-1.673		0.00831	APP,CDKN2B,FN1,LGALS3,MYCN,SERPINE1	466 (19)
RUVBL1		transcription regulator	-1.698	bias	0.00831	AXIN2,ETS1,GADD45B,IGFBP3,PLAC8,TCF4
mir-29		microrna	-0.059	bias	0.00832	AOX1,CLDN1,LPL,MMP2,OLR1,RUNX2,SFRP2,THBS1	309 (12)
C1q		complex			0.0085	CXCL8,GAS6,MERTK
Stat1-Stat2		complex			0.0085	EIF2AK2,IRF1,IRF7
ANKRD17		other			0.0085	ARID5A,HBEGF,SOCS3
WWC1		transcription regulator			0.0085	BMP2,CDH2,PDGFB	125 (7)
Shc		group			0.0085	FABP4,LPL,MYC	248 (10)
HTR2B		g-protein coupled receptor			0.0085	CDH2,SERPINB2,TGFB1	275 (12)
IGF2R		transmembrane receptor			0.0085	IGF2,NEDD9,POSTN
GFPT1		enzyme			0.0085	HAS2,TGFB1,THBS1	12 (2)
CTNND1		other			0.0085	CDH2,CDH3,CXCL8	291 (15)
mir-154		microrna			0.0085	AXL,BCL2L11,STAT3
NMNAT1		enzyme			0.0085	NPY1R,SOCS2,TGFB2
NCF4		enzyme			0.0085	IL1B,ST3GAL1,ST3GAL6
IL9R		transmembrane receptor			0.0085	BCL3,MYC,PIM1	325 (13)
LUM		other			0.0085	CXCL2,IL1B,TGFB1	191 (7)
HOXB5		transcription regulator			0.0085	ITGAV,MMP2,PLAUR
PRKRA		other			0.0085	IRF1,MAF,THBS1	157 (4)
RNF216		enzyme			0.0085	IFIT1,ISG15,TIRAP	211 (12)
Igkv1-117		other			0.0085	FOSL2,MYC,RELB	189 (9)
ENTPD1		enzyme			0.0085	CXCL2,CXCL8,SERPINE1	324 (19)
NFKBIE		transcription regulator			0.0085	CXCL8,ICAM1,LIF	253 (11)
AEBP1		peptidase			0.0085	ACTA2,CD36,COL1A2	233 (7)
HPSE		enzyme			0.0085	APP,F3,SDC1	193 (7)
S100P		other			0.0085	KRT18,KRT8,S100A6
CYBA		enzyme			0.0085	EPAS1,FN1,SERPINE1	331 (18)
calmidazolium		chemical drug			0.0085	FN1,NCAM1,SOX9	224 (7)
farglitazar		chemical drug			0.0085	FABP4,REN,SGK1	268 (12)
(5-(4-N-methyl-N(2-pyridyl)amino)ethoxy)benzyl thiazolidine-2,4-dione		chemical reagent			0.0085	CTSS,FABP4,SCD	199 (7)
CA074-methyl ester		chemical reagent			0.0085	APP,IL1B,SPHK1	301 (10)
Z-DEVD-FMK		chemical - protease inhibitor			0.0085	CXCL2,FCER1G,SPHK1
TAPI-1		chemical - protease inhibitor			0.0085	APP,MMP2,OLR1
perilla alcohol		chemical drug			0.0085	IL1B,NFKBIA,SELP	236 (11)
tridecanoic acid		chemical - endogenous mammalian			0.0085	CDKN1C,DUSP5,KLF4
E64d		chemical - protease inhibitor			0.0085	APP,CD74,FGF2	322 (13)
S-equol		chemical drug			0.0085	MMP2,PLAT,SERPINE1	198 (7)
EIF4E		translation regulator	-2.714	bias	0.00865	CAPG,FGF2,FOSL1,IL18,MYC,NFKBIA,NRP1,PIM1,PLAUR,SPHK1,SRXN1,SVIL,UBA7	196 (7)
KN 93		chemical - kinase inhibitor	1	bias	0.00867	CD83,ETS1,FSHB,MMP2,NR4A2	373 (17)
fucoidin		chemical reagent	0.555	bias	0.00867	CLDN1,CXCL8,IL1B,IRF7,ISG15	361 (18)
RNASEL		enzyme	-0.809		0.00867	EIF2AK2,IL1B,ISG15,PCDH7,USP18	206 (9)
deoxynivalenol		chemical toxicant	-0.879	bias	0.00867	CLDN1,COL9A2,CXCL8,ICAM1,IL1B	385 (22)
CDK5		kinase	-1.387	bias	0.00867	CD14,IGFBP3,LPL,MAP2,TNFAIP3	202 (9)
ELF3		transcription regulator	-1.993	bias	0.00867	ANGPTL4,FN1,KRT8,TGFBR2,TIMP3	157 (7)
IL17C		cytokine	-2.189	bias	0.00867	CXCL8,DEFB4A/DEFB4B,IL1B,S100A8,SGK1	353 (9)
MEF2A		transcription regulator			0.00867	ACTA1,KLF2,SYT1,TGFB1,TGFB2
GAST		other	-2.183	bias	0.00872	HBEGF,JAG1,LOC102724428/SIK1,RUNX3,S100A6,SELP,SERPINB2,STAT3,WASF1	256 (11)
daidzein		chemical drug	-0.632		0.00874	A2M,CAV1,FOSB,IRF7,ITGB2,LAPTM5,MYC,PKIB,PTPN6,SH2B2	451 (18)
sulfasalazine		chemical drug	1.925	bias	0.00907	CXCL8,ICAM1,IL1B,NFKBIA	322 (17)
MSR1		transmembrane receptor	1.067		0.00907	CXCL2,IFIT1,IL1B,ISG15	392 (18)
BCL2L11	-21.848	other	0.025		0.00907	BCL2L11,CXCL2,IL1B,TGFB1	272 (7)
riboflavin		chemical - endogenous mammalian	0		0.00907	MMP2,PITX2,SFRP1,TIMP1	266 (11)
Zn2+		chemical - endogenous mammalian	0		0.00907	APP,BCL2L11,MT2A,SLC39A8
RARRES2		transmembrane receptor	-0.218		0.00907	CD55,CXCL2,CYP19A1,IL1B	325 (7)
TLR1		transmembrane receptor	-1.966	bias	0.00907	CXCL8,DEFB4A/DEFB4B,IL1B,TNFAIP3	273 (15)
vitamin K2		chemical drug	-1.982	bias	0.00907	ABCB1,CD14,GPRC5B,SPP1
ADORA3		g-protein coupled receptor	-2	bias	0.00907	CCL3,CCL4,CXCL8,SPP1	338 (21)
Lymphotoxin		complex			0.00907	CXCL8,ICAM1,IL1B,TIMD4	312 (12)
HOXA13		transcription regulator			0.00907	BMP2,NOG,SOX9,WNT5A
iron		chemical - endogenous mammalian	0.747		0.00907	APP,GADD45A,GADD45B,NDRG1,SLC39A8,SUCNR1,UBE2D1
IL2RG		transmembrane receptor	-0.522		0.00907	BCL6,ETS1,IRF7,KLF2,MYC,NEDD4L,UBA7	209 (11)
colchicine		chemical drug	-1.054		0.00907	ACTA2,ADCYAP1,IL18,IL1B,MX1,NGF,SOX9	350 (21)
miR-122-5p (miRNAs w/seed GGAGUGU)		mature microrna	2.045	bias	0.0091	ATP11A,BACH2,CERS6,EGLN3,NCAM1,OSMR,TRIB1,TTYH3
THRA		ligand-dependent nuclear receptor	0.135		0.00923	ANGPTL4,APP,CD44,CPT1A,CTSH,CXCL2,DOCK9,IFI16,IRF1,LPL,SERPINE1,TGFB1	391 (23)
COMMD3-BMI1		transcription regulator	-0.128	bias	0.00938	CDKN2B,GFRA2,HOXA3,HOXA4,LEF1,WNT5A
MUC1		other	-0.174	bias	0.00938	CD83,CXCL8,EGLN3,NFKBIA,PDGFA,SNAI2	388 (19)
KAT2B		transcription regulator	-0.314	bias	0.00938	ABCB1,B2M,COL1A2,ISG15,KLF2,TGFBR2	431 (20)
ADAM17		peptidase	-2.378		0.00938	ACTA1,COL3A1,CXCL2,CXCL8,FN1,MMP2	354 (18)
D-galactosamine		chemical - endogenous mammalian	-2.433	bias	0.00938	CD14,CXCL2,ICAM1,IL18,MYC,TIMP1	300 (14)
KDR		kinase			0.00938	A2M,F3,FABP4,PIM1,SFRP1,SNAI2	444 (25)
CDKN1A		kinase	-0.013		0.00951	ACTA2,APP,CDKN2B,CRYAB,FN1,IL1B,ITGAV,JAG1,KRT18,LGALS3,MAF,MYC,PLK2,SERPINE1,SOX9,TNFAIP6,TUBB3,ZNF84	428 (21)
methapyrilene		chemical drug	-0.905		0.00972	A2M,ABAT,CD36,CPT1A,CTSS,GADD45A,IFRD1,LCAT,MAOB,MYC,SCD,SELENOP,SLC27A2
RELB	-3.207	transcription regulator	-1.423	bias	0.00994	ABCB1,B2M,CXCL8,IL1B,MAP3K8,MYC,NFKBIA,RELB	267 (11)
VEGFB		growth factor	2.229	bias	0.01	ACTA1,BCL2L11,BMF,DCN,OLR1
HEY2		transcription regulator	2.149	bias	0.01	ACTA1,ACTA2,ANKRD1,MYH11,TAGLN
MIR124		group	2.119	bias	0.01	CAV1,IL1B,SNAI2,SPHK1,STAT3
etanercept		biologic drug	1.432	bias	0.01	CD83,CXCL8,ICAM1,IL1B,STAT1
betulinic acid		chemical drug	1.067	bias	0.01	MMP2,NOX4,PTPN6,SELP,TIMP1
tosedostat		chemical drug	-0.277	bias	0.01	CXCL8,FYN,GADD45A,SDC1,STC2
SOX10		transcription regulator	-1.067	bias	0.01	ACKR3,CHRNA3,DHH,LAMB1,SOD3
CLU	-9.341	other	-1.452		0.01	APP,CLU,CXCL8,MMP2,NFKBIA
sodium arsenite		chemical drug	0.447		0.01	CISH,CXCL8,FABP4,GADD45A,GADD45B,OLR1,SOCS3
PIM1	-4.193	kinase	-1.331	bias	0.01	ABCB1,EPHA2,FOSL1,IGFBP5,INSR,MYC,PIM1
KLF5		transcription regulator	-2.01	bias	0.01	ACTA2,EPAS1,MYC,PDGFA,PDGFB,RUNX1,TAGLN
POU4F1		transcription regulator	-1.572		0.0104	ADCYAP1,ADGRG2,CACNB3,CARTPT,CHRNA3,DMRTA2,GAL,NR4A2,RBM24,RUNX1,RUNX3
DMP1		other	-1.524	bias	0.0105	BMP2,C1QB,CXCL8,FGF23,RUNX2,SPP1
4-hydroxynonenal		chemical toxicant	-2.415		0.0105	APP,CD36,ICAM1,IL18,SERPINE1,TGFB1
ATF1		transcription regulator			0.0105	FOSL1,NTS,PCSK1,REN,TGFBR2,THBS1
EHMT2		transcription regulator			0.0105	CDH2,FN1,MYC,PKIB,TGFB1,ZNF217
NCOA2		transcription regulator	0.354	bias	0.0108	BMP2,CCL4,FABP4,IFIT2,IL1B,ISG15,NFKBIA,STAR
dipyridamole		chemical drug	1.982	bias	0.0109	MMP2,SPP1,TGFB1,TIMP1
GPER1		g-protein coupled receptor	0.254	bias	0.0109	CYP19A1,LTF,MYC,SFRP2
CYP2J2		enzyme	0.218		0.0109	CD44,ICAM1,IL1B,NFKBIA
TFAM		transcription regulator	0	bias	0.0109	FABP3,FABP4,FABP5,IL1B
LIPG		enzyme	-0.254		0.0109	CD36,IL1B,LCAT,LPL
salvin		chemical toxicant	-0.283		0.0109	CD14,CDK5R1,CXCL8,FABP4
MLX		transcription regulator	-0.924	bias	0.0109	IGF2,IL1RN,SCD,THBS2
finasteride		chemical drug	-1.969	bias	0.0109	CLU,FLT1,TGFB1,TGFB2
IGF2BP1		translation regulator	-1.982	bias	0.0109	CD44,COL1A2,IGF2,MYC
HTATIP2		transcription regulator			0.0109	CDH2,MMP2,MYC,SPP1
PYCARD	2.331	transcription regulator			0.0109	ACTA2,CXCL8,IL18,IL1B
EPOR		transmembrane receptor			0.0109	CISH,MYC,PIM1,SOCS3
ITK		kinase	-1.969	bias	0.011	CD44,CPNE7,CRIM1,FCER1G,IL10RA,MAF,MYC,TIRAP,XCL1
thioctic acid		chemical drug	1.561	bias	0.0111	CXCL8,FABP4,ICAM1,IL18,LPL,MMP2,MYC
BNIP3L		other	-1.633		0.0111	GADD45A,GSN,NFKBIA,SFRP1,STAT3,SYK,TGFB1
nitroglycerin		chemical drug			0.0113	CXCL8,FLT1,PLAUR
sorbitol		chemical - endogenous mammalian			0.0113	ERRFI1,RGS7,SGK1
4-hydroxyestradiol-17beta		chemical - endogenous mammalian			0.0113	GSTA5,LTF,SFRP2
teriflunomide		chemical drug			0.0113	ICAM1,IL10RA,IL1B
6-formylindolo[3,2-b]carbazole		chemical reagent			0.0113	ACTA2,COL1A2,COL3A1
TRIM38		other			0.0113	CXCL8,IFIT2,IL1B
Collagen Alpha1		group			0.0113	CDH2,MMP2,PLAUR
astragalin		chemical - endogenous non-mammalian			0.0113	ICAM1,IL1B,STAT3
mir-148		microrna			0.0113	BCL2L11,MMP15,RUNX3
CSK		kinase			0.0113	FYN,IL1B,ITGB2
TBX1		transcription regulator			0.0113	BMP4,LEF1,PITX2
DDX17		enzyme			0.0113	FOSL1,MYC,S100A4
ITGA3		other			0.0113	FN1,MMP2,SERPINE1
PARP2		enzyme			0.0113	CD36,FABP4,LPL
JMJD1C	-2.066	enzyme			0.0113	FLT1,LMO2,NOG
RFX2		transcription regulator			0.0113	COL1A2,LMNA,MYC
HIST2H3C		other			0.0113	IL1B,RND3,RUNX1
HSPA1A/HSPA1B		enzyme			0.0113	CXCL2,CXCL8,IL1B
oxophenylarsine		chemical reagent			0.0113	BCL2L11,GSTA5,IL1B
manumycin A		chemical reagent			0.0113	CXCL8,FN1,IL1B
latrunculin B		chemical reagent			0.0113	ACTA1,IL18,TAGLN
rosmarinic acid		chemical - endogenous non-mammalian			0.0113	ACTA2,CXCL8,MMP2
delphinidin		chemical - endogenous non-mammalian			0.0113	ICAM1,REN,SELP
tyrphostin AG 1296		chemical - kinase inhibitor			0.0113	CD14,ICAM1,TGFB1
cloprostenol		chemical drug			0.0113	SOCS3,TIMP1
1,2-dipalmitoylphosphatidylcholine		chemical - endogenous mammalian			0.0113	CXCL8,ICAM1
darbepoetin alfa		biologic drug			0.0113	ICAM1,SELP
Rsk		group			0.0113	CXCL2,CXCL8
tyrosine kinase		group			0.0113	CD44,INSR
CTDNEP1		phosphatase			0.0113	AXIN2,IFITM3
NPSR1		g-protein coupled receptor			0.0113	GADD45A,MYC
GALNT6		enzyme			0.0113	CDH2,FN1
B3GNT2		enzyme			0.0113	CD14,IL1B
DACT3		other			0.0113	AXIN2,MYC
Casein		group			0.0113	ICAM1,IL1B
FLII		other			0.0113	CLDN1,CXCL8
TBR1		transcription regulator			0.0113	NR4A2,RELN
HABP2		peptidase			0.0113	CXCL8,F3
FBLN2		other			0.0113	FBLN1,MMP2
PHGDH		enzyme			0.0113	ARC,MMP2
SFRP2	-14.575	transmembrane receptor			0.0113	MMP2,SNAI2
GAS7		transcription regulator			0.0113	RUNX2,SPP1
TIAM1		other			0.0113	LEF1,TIMP1
MEP1A		peptidase			0.0113	CXCL8,IL1B
RYK		kinase			0.0113	FN1,RUNX2
parbendazole		chemical reagent			0.0113	BMP2,SPP1
HSPB6		other			0.0113	CXCL8,ICAM1
AP2A1		transporter			0.0113	APP,MT2A
CHRM4		g-protein coupled receptor			0.0113	ITGA5,ITGAV
IL36RN		cytokine			0.0113	CXCL8,IL1B
KLK6		peptidase			0.0113	APP,BCL2L11
CTNNAL1		other			0.0113	FN1,ITGAV
PTCH2		transmembrane receptor			0.0113	JAG1,KITLG
CMA1		peptidase			0.0113	COL3A1,IL1B
MME		peptidase			0.0113	APP,MAP2
SERPINB7		other			0.0113	ICAM1,TGFB1
PELI2		kinase			0.0113	CXCL2,CXCL8
VSNL1		other			0.0113	ITGA5,ITGAV
LRRC8C		ion channel			0.0113	FABP4,LPL
ACP1		phosphatase			0.0113	EPHA2,MYC
Mt3		other			0.0113	CEBPD,MT2A
AMELX		growth factor			0.0113	RUNX2,SOX9
SLC20A2		transporter			0.0113	FGF23,SPP1
HS6ST2		enzyme			0.0113	CXCL8,FGF2
methylamine		chemical - endogenous mammalian			0.0113	FN1,IL1B
ascomycin		chemical reagent			0.0113	CD83,CXCL8
lansoprazole		chemical drug			0.0113	CD14,CXCL8
cilazapril		chemical drug			0.0113	ACTA1,COL3A1
(-)-isoproterenol		chemical drug			0.0113	CD44,MMP2
1,1-diethyl-2-hydroxy-2-nitrosohydrazine		chemical toxicant			0.0113	GADD45A,NFKBIA
myristoylated Protein Kinase C peptide inhibitor		chemical - kinase inhibitor			0.0113	CD36,CD55
microcystin-LR		chemical toxicant			0.0113	MMP2,MYC
selenomethionine		chemical - endogenous mammalian			0.0113	MMP2,SELENOP
iodixanol		chemical drug			0.0113	SELP,SERPINE1
thymeleatoxin		chemical toxicant			0.0113	CD55,INSR
pyocyanin		chemical reagent			0.0113	CXCL8,ICAM1
4-tert-octylphenol		chemical toxicant	0	bias	0.0115	ATXN3,CD55,EMP1,MYC,S100A6
MYOG		transcription regulator	-1.4	bias	0.0115	ACTA1,IFI16,IGF2,PDGFA,PRIMA1
PIK3CD		kinase	-1.477	bias	0.0115	BCL2L11,CCL3,CCL4,CXCL8,MAF
APOB		transporter			0.0115	CD36,FABP4,PSMB9,RUNX2,SCD
CRP		other	-0.456	bias	0.0118	CXCL8,IL1RN,LPL,PSMB9,S100A12,SERPINE1
GNAS		enzyme	-0.849		0.0118	CYP19A1,MYC,NRP1,SPP1,STAR,SYK
azoxymethane		chemical toxicant	-1.079	bias	0.0118	IGFBP3,IL18,IL1B,MYC,REN,STAT3
PIK3CG		kinase	-1.176	bias	0.0118	ABCB1,BCL2L11,CD74,FOSL2,ICAM1,IL1B
CpG ODN 2006		chemical reagent	-1.133	bias	0.0122	CXCL8,ICAM1,IFIT1,IL1B,IRF7,STAT1,TGFB1
di(2-ethylhexyl) phthalate		chemical toxicant	-2.6		0.0122	CD36,CXCL1,CXCL8,CYP19A1,FOSB,FSHB,MYC
TCF12		transcription regulator			0.0122	CDKN2B,ELF4,FN1,IL10RA,PTPRCAP,PTPRU,SLC22A16
melatonin		chemical - endogenous mammalian	-1.633		0.0126	BMP2,CXCL8,IL1B,INSR,IRS2,NCAM1,PER2,PLAT,RUNX2,SOX9,SPP1
bromobenzene		chemical toxicant	1		0.0128	AKR7A3,GADD45A,GSTA5,MYC,TIMP1,TSC22D1,TUBA1A,TUBB2B
FGF19		growth factor			0.0128	CD36,CXCL2,FABP3,FABP5,G0S2,GADD45A,IL1RN,SCD,SGK1
tranilast		chemical drug	1.982	bias	0.013	CXCL1,CXCL8,NRP1,TGFB1
DCAF1		kinase	0.927	bias	0.013	BMF,LOC102724428/SIK1,SOCS2,SOCS3
butaprost		chemical drug	-0.081		0.013	CCL4,CYP19A1,IL1B,SOCS3
IKZF3		transcription regulator	-0.655		0.013	DDX58,IFIT3,IRF7,MYC
MSX1		transcription regulator	-1.038		0.013	BMP2,BMP4,RUNX2,SFRP1
ABT-737		chemical drug	-2	bias	0.013	BCL2L11,CXCL8,GADD45A,IRF1
GNAI3		enzyme	-2	bias	0.013	CCL3,CCL4,CXCL8,SPP1
JINK1/2		group			0.013	CDH2,FOXO4,MMP2,SCD
FGFR4		kinase			0.013	CD44,CDH2,LPAR1,SERPINE1
BTRC		enzyme			0.013	AXIN2,BST2,CXCL8,IL1B
ACKR1		g-protein coupled receptor			0.013	ICAM1,IFI16,LOC102724428/SIK1,TNFAIP3
PER1		other			0.013	B2M,BCL2L11,PER2,PER3
SIN3B		transcription regulator			0.013	BCL6,COL1A2,GADD45B,MYC
chrysin		chemical - endogenous non-mammalian			0.013	ICAM1,IL6ST,PDE5A,STAT3
GPX1		enzyme	1.516	bias	0.0132	ACTA2,CCL4,CD14,DUSP4,GLRX,ICAM1
ZNF106		other	0.816		0.0132	GLRX,GPNMB,IFITM3,LGALS3,S100A8,TNFRSF12A
ALB		transporter	-1.969	bias	0.0132	ACTA2,CDKN1C,CXCL8,IL1B,SCD,TGFB1
CASP1		peptidase	-0.938	bias	0.0132	ACTA2,CXCL2,IL18,IL1B,SCD
KL		enzyme	-1.109		0.0132	AXL,CAST,MERTK,MYC,TYRO3
GAB2		other	-2	bias	0.0132	APP,CCL4,GSN,SERPINE1,SMAD7
ZBTB7B		transcription regulator			0.0132	COL1A2,KLF4,MAF,NRP1,RUNX3
ICMT		enzyme			0.0132	CRYAB,HBEGF,LMNA,TGFBI,THBS2
NRXN1		transporter			0.0132	F11R,FLRT2,SOX9,TGFB1,THBS1
RAD21		transcription regulator			0.0132	IGF2,IRS2,MYC,SOX4,THBS1
ursolic acid		chemical drug	0.2	bias	0.0134	FGF2,IL1B,MMP2,MYC,OLR1,PDCD4,STAT3
CSHL1		growth factor	-1.637	bias	0.0134	ACTA1,ACTA2,BMP2,CISH,IRF1,SOCS2,SOCS3
nocodazole		chemical reagent	-0.891		0.0138	CAV1,CSNK1D,DUSP4,FYN,KSR1,MAP3K8,PIM1,PTPN6,SCD
ALKBH5		enzyme			0.0138	ADGRG2,AKAP13,AXL,CAV1,CLDN11,CLU,FYN,HOXA4,IGF2
mir-8		microrna	1.856	bias	0.0139	ADAMTS1,BMP2,ERRFI1,ETS1,KITLG,PCDH10,TGFB2,UBE2D1
miR-1-3p (and other miRNAs w/seed GGAAUGU)		mature microrna	3.564	bias	0.0141	AGRN,AXL,NRP1,PDCD4,PIM1,PTMA,SDC4,SH3PXD2B,SHTN1,SPHK1,SRXN1,SYNE1,TAGLN2,THBS1,TIMP3,TMSB10/TMSB4X
DNMT3B		enzyme	0.447		0.0142	ELF4,IFI27,IFIT1,MID1,MYC,PLEKHA6,SFRP2,SFRP4,STAT1,TIMP3
JUP		other			0.0146	AXIN2,MYC,NRCAM
SH3KBP1	-3.098	other			0.0146	FN1,MYC,SERPINE1
AIF1		other			0.0146	ACTA2,COL3A1,TGFB1
NLRC4		other			0.0146	CXCL2,IL18,IL1B
HSPB8		kinase			0.0146	BMP4,CXCL8,ICAM1
TGFBR3		kinase			0.0146	SERPINE1,SNAI2,TWIST1
GRN		growth factor			0.0146	APP,ICAM1,MMP17
ACE2		peptidase			0.0146	ACTA2,FN1,SERPINE1
CXCL1	-5.078	cytokine			0.0146	ICAM1,IL1B,SOCS3
ACTN4		transcription regulator			0.0146	CXCL8,IL1B,MYCN
ebselen		chemical drug			0.0146	COL1A2,ICAM1,IL1B
D-sphingosine		chemical - endogenous mammalian			0.0146	CLDN1,CXCL2,SERPINE1
N,N-dimethylsphingosine		chemical reagent			0.0146	FN1,ICAM1,SPHK1
tetrathiomolybdate		chemical drug			0.0146	ACTA2,SERPINE1,TIMP1
mannose		chemical - endogenous mammalian			0.0146	HAS2,ICAM1,THBS1
SCD	2.368	enzyme	1.018		0.0146	ANGPTL4,CD36,CPT1A,CXCL8,GADD45A,IL1B,LPL
APOA1		transporter	1.355		0.0146	APP,CAV1,ICAM1,IL1B,LCAT,TGFB1
IFNGR1		transmembrane receptor	-1	bias	0.0146	BCL6,ICAM1,IL1B,IRF1,IRF7,MMP2
PPRC1		transcription regulator	-2.414	bias	0.0146	CLDN1,CXCL8,DUSP5,ERRFI1,LAMB3,RND3
lactacystin		chemical - protease inhibitor	-1.999	bias	0.0147	APP,CRYAB,CXCL8,FOSL1,IFRD1,IGFBP5,IRS2,MMP11,MMP2,MYCN,NEDD9,NFKBIA,PDIA2,PTPN5,RUNX2,SYK
NR5A2		ligand-dependent nuclear receptor	-1.333	bias	0.0148	CEBPD,CYP19A1,FSHB,GATM,ICAM1,IL1B,MYC,STAR,TNFRSF1B
KMT2A		transcription regulator	-1.912	bias	0.0148	ETS1,HOXD4,MGLL,MYC,PITX2,SCN1A,SLC16A6,TRIB1,ZFAND2A
S-adenosylmethionine		chemical - endogenous mammalian	1.132	bias	0.015	ACTA2,COL1A2,MAF,MAT1A,TGFB1
CYP27B1		enzyme	1.119		0.015	CALB1,CCL4,CD14,IL18,SPP1
SSRP1		other			0.015	ACTA1,DUSP5,KRT8,PDGFA,TAGLN
semaxinib		chemical drug			0.015	F3,LTF,NR4A2,TGFB1,THBS1
GnRH analog		biologic drug	-1.043		0.015	ACTN1,ADAM8,ARHGEF7,BCL3,BHLHE40,BST2,FGF2,FLT1,FN1,IFI27,KLF7,LCAT,LIMS1,MAP2,NDRG1,NFKBIA,NR4A2,PDLIM5,PLEKHA6,PVR,RELN,SFRP1,TPBG,TUBA1A
enterotoxin B		biologic drug	-1.977	bias	0.015	CCL4,CXCL2,GPNMB,ICAM1,IL1B,LIF,RSAD2,SRXN1
selenomethylselenocysteine		chemical - endogenous mammalian	2	bias	0.0154	CLU,FABP4,PLAUR,TIMP3
bosentan		chemical drug	1.982	bias	0.0154	ACTA2,COL1A2,F3,ICAM1
IgG1		complex	1.98		0.0154	CD14,CXCL8,ITGA5,ITGAV
HEY1		transcription regulator	1.206	bias	0.0154	ACTA2,MMP2,MYH11,TAGLN
Pkg		group	0	bias	0.0154	ARC,FOSB,LEF1,SOX9
Tnf receptor		group	-1.067	bias	0.0154	CXCL8,SERPINE1,TGFB1,TIMP1
Sch-23390		chemical drug			0.0154	FGF2,FOSB,FOSL1,NTS
dicarbethoxydihydrocollidine		chemical toxicant			0.0154	BCL2L11,IL1B,SGK1,SPP1
piceatannol		chemical - endogenous non-mammalian			0.0154	BCL6,ICAM1,IL1B,MYC
rifampin		chemical drug	-2.561	bias	0.0158	ABCB1,AXIN2,CD14,CD36,CRYAB,EPHA1,GPRC5B,HUNK,IFRD1,IL1B,MAOB,SPP1,USP18
DDIT3		transcription regulator	-0.87	bias	0.016	ANKRD1,BCL2L11,CEBPD,CXCL8,RUNX3,STAT3,TENM4
herbimycin		chemical - kinase inhibitor	1.726	bias	0.0162	CXCL8,ICAM1,IL1B,MMP2,SERPINE1,SIRPA
BCL11B		transcription regulator	-2.449	bias	0.0162	CCL3,CXCL8,KCNIP2,MAP3K8,NETO1,RELN
KLF3		transcription regulator	0		0.0165	AHNAK,ARID5A,BCL3,CACNA1H,CAPG,CD55,CMPK2,FMNL3,GIMAP8,LMO2,NDRG1,PARP3,RELN,SDC1,SGK1,SLC28A2,SLC52A3,SP140,TDRD7,TES,TNFRSF21,TREX1,TUBA1A,TYROBP
[truncated: 940 more rows]
