# Supplementary material for: Transcriptomic signature of the follicular somatic compartment surrounding an oocyte with high developmental competence
Source: Sci Rep. 2017 Jul 28;7:6815. doi: 10.1038/s41598-017-07039-5 (PMC5533789; doi:10.1038/s41598-017-07039-5)
Supplement: Supplementary file 6 — Table S6 [file 41598_2017_7039_MOESM6_ESM.xls]

## Sheet: Sheet0
© 2000-2017 QIAGEN. All rights reserved.
Ingenuity Canonical Pathways	-log(p-value)	Ratio	z-score	Molecules
Hepatic Fibrosis / Hepatic Stellate Cell Activation	15	0.208	#NUM!	ICAM1,COL4A5,FN1,PDGFA,FGF2,MYH11,TGFBR2,COL1A2,TIMP1,TGFB1,TGFB2,COL11A2,SERPINE1,COL18A1,STAT1,TNFRSF1B,COL27A1,CXCL8,COL5A2,COL4A1,FLT1,COL12A1,SMAD7,BAMBI,MMP2,IGFBP5,IFNAR2,PDGFB,IGF2,ACTA2,IL10RA,IGFBP3,IL1B,CD14,COL9A2,A2M,IFNAR1,COL3A1
Interferon Signaling	9.83	0.389	1.941	IFIT3,MX1,IFI35,IRF9,IFNAR2,TAP1,IFITM2,IRF1,ISG15,IFITM3,IFIT1,IFI6,STAT1,IFNAR1
Agranulocyte Adhesion and Diapedesis	8.34	0.153	#NUM!	CD99,CLDN11,ICAM1,FN1,MMP15,MYH11,SDC4,MMP25,CCL3,PODXL,XCL1,CXCL1,MMP11,ACTA1,MMP17,MMP19,CXCL8,ITGA5,MMP2,ITGB2,IL18,MMP23B,CCL4,ACTA2,SELP,IL1RN,CLDN1,IL1B,CXCL2
Inhibition of Matrix Metalloproteases	8.21	0.333	#NUM!	TIMP3,SDC1,MMP15,MMP2,MMP25,MMP23B,SDC2,TIMP1,THBS2,MMP11,A2M,MMP17,MMP19
Atherosclerosis Signaling	8.14	0.181	#NUM!	CXCL8,ICAM1,PDGFA,CD36,F3,PDGFB,TNFRSF12A,COL1A2,ITGB2,IL18,LCAT,SELP,IL1RN,TGFB1,LPL,PLA2G4B,IL1B,S100A8,COL11A2,COL18A1,CLU,APOD,COL3A1
Granulocyte Adhesion and Diapedesis	7.75	0.153	#NUM!	CD99,CLDN11,ICAM1,MMP15,SDC4,CCL3,MMP25,SDC2,XCL1,MMP11,CXCL1,TNFRSF1B,MMP17,MMP19,CXCL8,SDC1,ITGA5,MMP2,ITGB2,IL18,MMP23B,CCL4,SELP,IL1RN,CLDN1,IL1B,CXCL2
TGF-β Signaling	5.95	0.184	-1.604	RUNX3,BMP4,BMP2,SKI,SMAD7,BMPR1B,MAPK13,PITX2,TGFBR2,IRF7,RUNX2,TGFB1,TGFB2,MAP2K3,SERPINE1,PMEPA1
Wnt/β-catenin Signaling	5.81	0.136	-0.218	SOX4,SFRP4,AXIN2,LRP5,TCF4,SFRP2,WNT2B,CSNK1D,MYC,TGFBR2,CSNK1E,CDH2,DKK3,TGFB1,CDH3,CD44,TGFB2,SOX9,LEF1,SFRP1,WNT5B,FZD7,WNT5A
Role of Osteoblasts, Osteoclasts and Chondrocytes in Rheumatoid Arthritis	5.36	0.116	#NUM!	TCF4,SFRP2,BMP4,BMP2,ACP5,NFKBIA,RUNX2,TGFB1,DKK3,IRS2,TNFRSF1B,WNT5B,MAP3K14,SFRP4,LRP5,SPP1,WNT2B,ITGA5,GSN,IL18,IL1RN,IL1B,MAP2K3,LEF1,SFRP1,FZD7,WNT5A
Role of Macrophages, Fibroblasts and Endothelial Cells in Rheumatoid Arthritis	5.14	0.104	#NUM!	IL6ST,SOCS3,TCF4,ICAM1,FN1,SFRP2,PDGFA,FGF2,PRSS2,CEBPD,MYC,NFKBIA,TGFB1,DKK3,IRS2,TNFRSF1B,WNT5B,SFRP4,CXCL8,MAP3K14,LRP5,WNT2B,STAT3,PDGFB,IL18,IL1RN,IL1B,MAP2K3,LEF1,SFRP1,FZD7,WNT5A
IL-6 Signaling	4.93	0.142	-3.153	IL6ST,ABCB1,SOCS3,MAP3K14,CXCL8,TNFAIP6,MAPK13,STAT3,IL18,NFKBIA,IL1RN,CYP19A1,IL1B,CD14,MAP2K3,IRS2,TNFRSF1B,A2M
Human Embryonic Stem Cell Pluripotency	4.76	0.133	#NUM!	TCF4,BMP4,PDGFA,FGF2,BMP2,WNT2B,SMAD7,NGF,NOG,PDGFB,TGFBR2,TGFB1,TGFB2,SPHK1,IRS2,LEF1,WNT5B,WNT5A,FZD7
Role of Pattern Recognition Receptors in Recognition of Bacteria and Viruses	4.47	0.131	-0.333	PTX3,CXCL8,LIF,OAS2,C1QA,C1QC,C1QB,IFIH1,IRF7,IL18,TGFB1,IL17D,SYK,DDX58,TGFB2,IL1B,IRS2,EIF2AK2
IL-10 Signaling	4.43	0.176	#NUM!	MAP3K14,SOCS3,IL18,NFKBIA,IL1RN,IL10RA,CD14,IL1B,MAP2K3,ARG2,MAPK13,STAT3
Colorectal Cancer Metastasis Signaling	4.42	0.105	-3	IL6ST,TCF4,MMP15,MMP25,TGFBR2,MYC,RHOD,TGFB1,TGFB2,IRS2,MMP11,STAT1,WNT5B,MMP17,MMP19,LRP5,GNG2,WNT2B,MMP2,STAT3,MMP23B,RND3,PRKAG2,LEF1,FZD7,WNT5A
NF-κB Signaling	4.32	0.117	-3.273	MAP3K14,BMP4,FLT1,RELB,BMP2,TNFAIP3,BMPR1B,NGF,TGFBR2,IL18,NFKBIA,IL1RN,CARD10,FCER1G,IL1B,MAP3K8,IRS2,EIF2AK2,INSR,TNFRSF1B,TIRAP
Death Receptor Signaling	4.31	0.152	-0.535	TNFRSF21,MAP3K14,PARP10,LMNA,PARP12,PARP3,PARP9,NFKBIA,ACTA2,TIPARP,TNFRSF1B,CASP7,ACTA1,PARP14
Leukocyte Extravasation Signaling	4.24	0.11	-3.13	TIMP3,CD99,CLDN11,ICAM1,MMP15,ITGA5,MMP2,MAPK13,MMP25,F11R,ITGB2,MMP23B,ACTA2,TIMP1,CLDN1,CD44,IRS2,MMP11,ACTA1,VASP,ACTN1,MMP17,MMP19
Caveolar-mediated Endocytosis Signaling	4.23	0.169	#NUM!	B2M,ITGB2,FYN,FLNB,CD55,ACTA2,ITGA8,ITGAV,CAV1,ITGA5,INSR,ACTA1
Activation of IRF by Cytosolic Pattern Recognition Receptors	4.13	0.177	1.508	IFIH1,DHX58,IRF7,NFKBIA,ZBP1,DDX58,IRF9,IFIT2,STAT1,IFNAR1,ISG15
STAT3 Pathway	4.11	0.164	-1.732	MYC,TGFBR2,SOCS3,PTPN6,FLT1,PIM1,CISH,SOCS2,BMPR1B,INSR,MAPK13,STAT3
PCP pathway	4.06	0.175	-1.414	RSPO3,SDC1,SDC2,EFNB1,WNT2B,CTHRC1,SDC4,PRICKLE1,WNT5B,FZD7,WNT5A
Inhibition of Angiogenesis by TSP1	4.04	0.235	-2.236	TGFBR2,FYN,SDC1,THBS1,SDC2,TGFB1,CD36,MAPK13
Role of JAK2 in Hormone-like Cytokine Signaling	4.04	0.235	#NUM!	SOCS3,PTPN6,SH2B2,SOCS2,IRS2,STAT3,STAT1,SIRPA
Axonal Guidance Signaling	4	0.0846	#NUM!	ENPEP,FYN,BMP4,PDGFA,EPHB2,BMP2,ARHGEF7,NGF,ADAM8,SEMA4C,TUBB2B,NTNG1,EFNB2,MICAL1,SDC2,RHOD,EFNB1,ADAM19,MMP11,IRS2,WNT5B,VASP,TUBB3,ADAMTS1,EPHA1,SEMA5A,GNG2,WNT2B,ITGA5,MMP2,PDGFB,EFNA4,TUBA1A,PRKAG2,EPHA2,NRP1,WNT5A,FZD7
Dendritic Cell Maturation	3.98	0.111	-3.578	B2M,MAP3K14,ICAM1,TYROBP,RELB,CD83,MAPK13,COL1A2,IL18,NFKBIA,IL1RN,FSCN1,FCER1G,IL1B,IRS2,COL11A2,STAT1,TNFRSF1B,COL18A1,IFNAR1,COL3A1
Bladder Cancer Signaling	3.96	0.149	#NUM!	MYC,CXCL8,DAPK1,MMP23B,THBS1,FGF2,MMP15,FGF23,MMP2,MMP11,MMP25,MMP17,MMP19
HMGB1 Signaling	3.59	0.12	-3.873	CXCL8,ICAM1,LIF,MAPK13,IL18,RND3,TGFB1,RHOD,IL17D,TGFB2,IL1B,IRS2,MAP2K3,SERPINE1,TNFRSF1B,PLAT
Regulation of the Epithelial-Mesenchymal Transition Pathway	3.57	0.106	#NUM!	ETS1,TCF4,SNAI2,FGF2,WNT2B,TWIST1,MMP2,STAT3,TGFBR2,CDH2,TGFB1,TGFB2,FGF23,MAP2K3,IRS2,LEF1,JAG1,WNT5B,FZD7,WNT5A
Integrin Signaling	3.54	0.1	-3.771	FYN,PARVA,TSPAN5,TSPAN7,ARHGEF7,ITGA8,ITGA5,GSN,PDGFB,ITGB2,TLN2,RND3,ACTA2,LIMS1,RHOD,CAV1,ITGAV,IRS2,NEDD9,ACTA1,VASP,ACTN1
Toll-like Receptor Signaling	3.42	0.149	-2.111	MAP3K14,IL18,NFKBIA,IL1RN,CD14,IL1B,TNFAIP3,MAP2K3,MAPK13,EIF2AK2,TIRAP
Differential Regulation of Cytokine Production in Intestinal Epithelial Cells by IL-17A and IL-17F	3.42	0.261	#NUM!	CCL4,IL1B,CXCL1,DEFB1,CCL3,DEFB4A/DEFB4B
Acute Phase Response Signaling	3.3	0.107	-3.153	IL6ST,SOCS3,MAP3K14,SERPING1,TCF4,FN1,MAPK13,STAT3,IL18,NFKBIA,IL1RN,IL1B,SOCS2,MAP2K3,OSMR,SERPINE1,TNFRSF1B,A2M
Oncostatin M Signaling	3.22	0.206	-1.633	IL6ST,MT2A,TIMP3,EPAS1,OSMR,STAT3,STAT1
VDR/RXR Activation	3.22	0.141	0	LRP5,SPP1,GADD45A,RUNX2,PDGFA,IGFBP3,TGFB2,CD14,IGFBP5,CALB1,KLF4
Molecular Mechanisms of Cancer	3.22	0.0829	#NUM!	FYN,TCF4,BMP4,BMP2,ARHGEF7,MAPK13,BMPR1B,CDKN2B,MYC,TGFBR2,NFKBIA,RHOD,TGFB1,TGFB2,IRS2,HIPK2,WNT5B,LRP5,WNT2B,SMAD7,ITGA5,ARHGEF17,DHH,RND3,PRKAG2,MAP2K3,LEF1,BCL2L11,CASP7,FZD7,WNT5A
Role of JAK family kinases in IL-6-type Cytokine Signaling	3.21	0.24	#NUM!	IL6ST,SOCS3,OSMR,MAPK13,STAT3,STAT1
Germ Cell-Sertoli Cell Junction Signaling	3.18	0.104	#NUM!	MAP3K14,TUBB3,GSN,TUBB2B,TGFBR2,CDH2,TUBA1A,RND3,ACTA2,TGFB1,RHOD,TGFB2,MAP2K3,MAP3K8,IRS2,A2M,ACTA1,ACTN1
Factors Promoting Cardiogenesis in Vertebrates	3.15	0.13	#NUM!	TGFBR2,NOX4,TCF4,LRP5,BMP4,TGFB1,BMP2,TGFB2,LEF1,BMPR1B,NOG,FZD7
Sertoli Cell-Sertoli Cell Junction Signaling	3.04	0.101	#NUM!	MAP3K14,TUBB3,CLDN11,ITGA5,YBX3,MAPK13,TUBB2B,MPP6,F11R,TUBA1A,ACTA2,CLDN1,PRKAG2,MAP2K3,MAP3K8,A2M,ACTA1,ACTN1
ILK Signaling	2.95	0.0969	-3.638	FLNB,PARVA,SNAI2,FN1,BMP2,MYH11,MYC,ITGB2,RND3,ACTA2,LIMS1,RHOD,SH2B2,IRS2,LEF1,KRT18,TMSB10/TMSB4X,ACTA1,ACTN1
T Helper Cell Differentiation	2.88	0.137	#NUM!	IL6ST,TGFBR2,IL18,TGFB1,IL10RA,FCER1G,STAT3,STAT1,TNFRSF1B,BCL6
TREM1 Signaling	2.79	0.133	-3.162	CXCL8,IL18,ICAM1,TYROBP,ITGA5,IL1B,CD83,STAT3,CCL3,DEFB4A/DEFB4B
BMP signaling pathway	2.74	0.132	-2.121	BMP4,RUNX2,BMP2,PRKAG2,SMAD7,GREM1,BMPR1B,MAPK13,PITX2,NOG
Hepatic Cholestasis	2.74	0.101	#NUM!	CXCL8,ABCB1,MAP3K14,LIF,IL18,NFKBIA,IL1RN,TGFB1,IL17D,TGFB2,PRKAG2,IL1B,CD14,INSR,TNFRSF1B,TIRAP
Role of IL-17A in Psoriasis	2.71	0.308	#NUM!	CXCL8,CXCL1,S100A8,DEFB4A/DEFB4B
p38 MAPK Signaling	2.71	0.111	-2.887	MYC,TGFBR2,IL18,IL1RN,TGFB1,PLA2G4B,TGFB2,IL1B,MAP2K3,MAPK13,RPS6KA2,STAT1,TNFRSF1B
Epithelial Adherens Junction Signaling	2.69	0.103	#NUM!	TUBB3,TCF4,SNAI2,LMO7,WASF1,MYH11,TUBB2B,TGFBR2,CDH2,TUBA1A,ACTA2,TGFB2,LEF1,ACTA1,ACTN1
LXR/RXR Activation	2.58	0.107	0.302	SCD,IL18,LCAT,IL1RN,CD36,LPL,CD14,IL1B,ARG2,S100A8,TNFRSF1B,CLU,APOD
Circadian Rhythm Signaling	2.54	0.182	#NUM!	PER3,CSNK1E,BHLHE40,CSNK1D,ADCYAP1,PER2
Growth Hormone Signaling	2.53	0.123	-1	SOCS3,IGF2,PTPN6,IGFBP3,SOCS2,IRS2,RPS6KA2,STAT3,STAT1,A2M
IL-9 Signaling	2.48	0.156	0.447	SOCS3,CISH,SOCS2,BCL3,IRS2,STAT3,STAT1
Type I Diabetes Mellitus Signaling	2.47	0.109	-2.111	MAP3K14,SOCS3,NFKBIA,FCER1G,SOCS2,IL1B,MAP2K3,MAPK13,STAT1,TNFRSF1B,PTPRN,IRF1
Role of JAK1, JAK2 and TYK2 in Interferon Signaling	2.46	0.208	#NUM!	PTPN6,STAT3,IFNAR2,STAT1,IFNAR1
Glioma Invasiveness Signaling	2.45	0.129	-1.667	TIMP3,RND3,TIMP1,RHOD,CD44,ITGAV,PLAUR,MMP2,IRS2
Paxillin Signaling	2.38	0.106	-2.828	ITGB2,PARVA,TLN2,ACTA2,ARHGEF7,ITGA8,ITGAV,ITGA5,IRS2,MAPK13,ACTN1,ACTA1
Retinoic acid Mediated Apoptosis Signaling	2.29	0.131	0	TIPARP,PARP10,PARP12,PARP3,PARP9,IFNAR1,IRF1,PARP14
Complement System	2.28	0.162	-0.447	ITGB2,SERPING1,CD55,C1QA,C1QC,C1QB
Virus Entry via Endocytic Pathways	2.27	0.108	#NUM!	DNM1,B2M,ITGB2,FYN,FLNB,CD55,ACTA2,CAV1,ITGA5,IRS2,ACTA1
Role of Wnt/GSK-3β Signaling in the Pathogenesis of Influenza	2.21	0.118	-1	CSNK1E,TCF4,WNT2B,CSNK1D,LEF1,IFNAR1,WNT5B,FZD7,WNT5A
ERK5 Signaling	2.2	0.127	-2.828	IL6ST,MYC,LIF,SGK1,FOSL1,MAP3K8,RPS6KA2,NGF
Adipogenesis pathway	2.2	0.097	#NUM!	BMP4,FGF2,TGFB1,BMP2,AGPAT2,LPL,HDAC7,CEBPD,FABP4,SOX9,PER2,FZD7,WNT5A
Clathrin-mediated Endocytosis Signaling	2.19	0.0863	#NUM!	PDGFA,FGF2,EPHB2,ITGA5,PDGFB,DNM1,ITGB2,ACTA2,AMPH,FGF23,DAB2,S100A8,IRS2,SH3KBP1,ACTA1,CLU,APOD
Differential Regulation of Cytokine Production in Macrophages and T Helper Cells by IL-17A and IL-17F	2.15	0.222	#NUM!	CCL4,IL1B,CXCL1,CCL3
Pyridoxal 5'-phosphate Salvage Pathway	2.12	0.123	#NUM!	DAPK1,DMPK,PIM1,SGK1,CSNK1D,MAP2K3,MAP3K8,EIF2AK2
Role of Tissue Factor in Cancer	2.11	0.0984	#NUM!	CXCL8,PDIA2,FYN,ITGAV,PLAUR,IL1B,HBEGF,CXCL1,IRS2,MAPK13,RPS6KA2,F3
PPAR Signaling	2.11	0.108	3	NR2F1,MAP3K14,IL18,NFKBIA,PDGFA,IL1RN,IL1B,INSR,TNFRSF1B,PDGFB
Th1 and Th2 Activation Pathway	2.1	0.0865	#NUM!	RUNX3,SOCS3,ICAM1,MAF,STAT3,IRF1,TGFBR2,ITGB2,IL18,TGFB1,IL10RA,IRS2,STAT1,JAG1,TIMD4,IFNAR1
Pregnenolone Biosynthesis	2.09	0.3	#NUM!	CYP26B1,MICAL1,MICAL2
Agrin Interactions at Neuromuscular Junction	1.97	0.116	-1.633	ITGB2,ACTA2,ARHGEF7,LAMB1,ITGA5,RAPSN,AGRN,ACTA1
Role of Hypercytokinemia/hyperchemokinemia in the Pathogenesis of Influenza	1.96	0.14	#NUM!	CXCL8,IL18,CCL4,IL1RN,IL1B,CCL3
Production of Nitric Oxide and Reactive Oxygen Species in Macrophages	1.93	0.0829	-2.84	MAP3K14,PTPN6,ARG2,MAPK13,IRF1,NFKBIA,RND3,RHOD,S100A8,IRS2,MAP3K8,TNFRSF1B,STAT1,SIRPA,CLU,APOD
iNOS Signaling	1.91	0.136	-1	NFKBIA,CD14,MAPK13,HMGA1,STAT1,IRF1
Inflammasome pathway	1.91	0.19	-1	CXCL8,IL18,PYCARD,IL1B
IL-12 Signaling and Production in Macrophages	1.9	0.089	#NUM!	IL18,TGFB1,MAF,TGFB2,MST1,MAP3K8,IRS2,S100A8,MAPK13,STAT1,CLU,IRF1,APOD
Basal Cell Carcinoma Signaling	1.86	0.111	-1.633	TCF4,BMP4,BMP2,WNT2B,LEF1,WNT5B,FZD7,WNT5A
UVA-Induced MAPK Signaling	1.84	0.098	0	TIPARP,PARP10,IRS2,PARP12,MAPK13,PARP3,RPS6KA2,STAT1,PARP9,PARP14
Protein Kinase A Signaling	1.82	0.0689	-0.426	FLNB,TCF4,PTPN5,AKAP7,PHKA2,TGFBR2,DUSP5,NFKBIA,PDE7B,TGFB1,TGFB2,PTPRN,PTPRT,VASP,PTPN6,PDE10A,GNG2,DHH,AKAP13,PTPRU,PDE1B,PRKAG2,PDE5A,DUSP4,LEF1,PTPN21,SIRPA
ERK/MAPK Signaling	1.82	0.0804	-2.5	ETS1,MYCN,FYN,ITGA5,STAT3,KSR1,MYC,ELF4,TLN2,ETS2,PLA2G4B,PRKAG2,DUSP4,IRS2,STAT1,ELK3
Communication between Innate and Adaptive Immune Cells	1.78	0.101	#NUM!	B2M,CXCL8,IL18,CCL4,IL1RN,FCER1G,IL1B,CD83,CCL3
Histidine Degradation VI	1.76	0.231	#NUM!	CYP26B1,MICAL1,MICAL2
PDGF Signaling	1.75	0.1	-1	MYC,PDGFA,SPHK1,CAV1,IRS2,STAT3,EIF2AK2,STAT1,PDGFB
Coagulation System	1.75	0.143	-0.447	PLAUR,SERPINE1,F3,A2M,PLAT
Mouse Embryonic Stem Cell Pluripotency	1.73	0.0943	-3.162	IL6ST,MYC,TCF4,LIF,BMP4,LEF1,IRS2,MAPK13,STAT3,FZD7
Acute Myeloid Leukemia Signaling	1.72	0.0989	-2.828	KITLG,RUNX1,MYC,TCF4,PIM1,MAP2K3,LEF1,IRS2,STAT3
Role of NANOG in Mammalian Embryonic Stem Cell Pluripotency	1.72	0.0902	-2	IL6ST,LIF,BMP4,BMP2,WNT2B,IRS2,BMPR1B,STAT3,WNT5B,FZD7,WNT5A
IL-22 Signaling	1.7	0.167	0	SOCS3,MAPK13,STAT3,STAT1
CD40 Signaling	1.67	0.103	-1.414	MAP3K14,NFKBIA,ICAM1,TNFAIP3,MAP2K3,IRS2,MAPK13,STAT3
Ephrin Receptor Signaling	1.65	0.0805	-2	MAP3K14,FYN,PDGFA,EPHB2,EPHA1,GNG2,ITGA5,STAT3,EFNA4,PDGFB,EFNB2,SDC2,EFNB1,EPHA2
Amyloid Processing	1.62	0.118	#NUM!	CSNK1E,PRKAG2,CSNK1D,MAPK13,CDK5R1,APP
Salvage Pathways of Pyrimidine Ribonucleotides	1.61	0.0947	#NUM!	DAPK1,DMPK,CMPK2,PIM1,SGK1,CSNK1D,MAP2K3,MAP3K8,EIF2AK2
Actin Cytoskeleton Signaling	1.61	0.0746	-2.887	FN1,PDGFA,FGF2,ARHGEF7,ITGA5,WASF1,MYH11,GSN,PDGFB,TLN2,ACTA2,FGF23,CD14,IRS2,TMSB10/TMSB4X,ACTA1,ACTN1
Type II Diabetes Mellitus Signaling	1.6	0.0866	-0.378	MAP3K14,SOCS3,NFKBIA,SLC27A2,CD36,SH2B2,PRKAG2,SOCS2,IRS2,INSR,TNFRSF1B
Urea Cycle	1.59	0.333	#NUM!	ARG2,ASL
IL-8 Signaling	1.55	0.0761	-3.742	CXCL8,NOX4,ICAM1,FLT1,GNG2,HBEGF,MMP2,CSTB,ITGB2,RND3,RHOD,ITGAV,IRS2,CXCL1,VASP
Semaphorin Signaling in Neurons	1.54	0.113	#NUM!	CRMP1,FYN,RND3,DPYSL3,RHOD,NRP1
Prolactin Signaling	1.53	0.0964	-1.414	MYC,SOCS3,FYN,SOCS2,IRS2,STAT3,STAT1,IRF1
Glucocorticoid Receptor Signaling	1.52	0.0697	#NUM!	MAP3K14,CXCL8,ICAM1,CDKN1C,SGK1,MAPK13,STAT3,CCL3,TGFBR2,NFKBIA,IL1RN,TGFB1,ANXA1,TGFB2,PRKAG2,IL1B,IRS2,SERPINE1,STAT1,A2M
Role of PKR in Interferon Induction and Antiviral Response	1.52	0.125	#NUM!	NFKBIA,MAP2K3,EIF2AK2,STAT1,IRF1
Thyroid Cancer Signaling	1.52	0.125	#NUM!	MYC,CXCL8,TCF4,LEF1,NGF
HIF1α Signaling	1.51	0.087	#NUM!	MMP23B,MMP15,EGLN3,MMP2,MMP11,IRS2,MAPK13,MMP25,MMP17,MMP19
Remodeling of Epithelial Adherens Junctions	1.49	0.101	#NUM!	DNM1,TUBB3,TUBA1A,ACTA2,ACTN1,ACTA1,TUBB2B
IL-17 Signaling	1.47	0.0941	#NUM!	CXCL8,MAP3K14,TIMP1,MAP2K3,CXCL1,IRS2,MAPK13,DEFB4A/DEFB4B
Tight Junction Signaling	1.47	0.0778	#NUM!	CLDN11,YBX3,MYH11,TGFBR2,F11R,ACTA2,TGFB1,CLDN1,TGFB2,PRKAG2,TNFRSF1B,ACTA1,VASP
Ubiquinol-10 Biosynthesis (Eukaryotic)	1.44	0.176	#NUM!	CYP26B1,MICAL1,MICAL2
Th1 Pathway	1.44	0.0815	-0.707	ITGB2,RUNX3,SOCS3,IL18,ICAM1,IL10RA,IRS2,STAT3,STAT1,IFNAR1,IRF1
TNFR2 Signaling	1.43	0.138	#NUM!	MAP3K14,NFKBIA,TNFAIP3,TNFRSF1B
Intrinsic Prothrombin Activation Pathway	1.43	0.138	-2	COL1A2,COL18A1,COL11A2,COL3A1
LPS/IL-1 Mediated Inhibition of RXR Function	1.43	0.0721	-0.447	GSTA3,ABCB1,CPT1A,SLC27A2,GSTA5,SOD3,CHST2,MAOB,IL18,IL1RN,FABP4,IL1B,CD14,FABP5,FABP3,TNFRSF1B
Gap Junction Signaling	1.42	0.0765	#NUM!	CSNK1E,DBN1,TUBB3,TUBA1A,ACTA2,LPAR1,NPR1,CAV1,CSNK1D,PRKAG2,IRS2,ACTA1,TUBB2B
cAMP-mediated signaling	1.41	0.0717	-1.604	GRM8,NPY1R,PDE10A,RGS7,STAT3,AKAP7,AKAP13,LPAR1,NPR3,PDE7B,PKIB,PDE1B,CAMK1G,PDE5A,DUSP4,HTR1F
Gαi Signaling	1.4	0.0833	-1	NPR3,LPAR1,GRM8,NPY1R,GNG2,RGS7,PRKAG2,CAV1,HTR1F,STAT3
Role of RIG1-like Receptors in Antiviral Innate Immunity	1.4	0.116	1	IFIH1,DHX58,IRF7,NFKBIA,DDX58
GM-CSF Signaling	1.38	0.0959	-0.378	ETS1,RUNX1,PIM1,CISH,IRS2,STAT3,STAT1
Crosstalk between Dendritic Cells and Natural Killer Cells	1.37	0.0899	#NUM!	IL18,TLN2,ACTA2,TYROBP,FSCN1,CD83,TNFRSF1B,ACTA1
RhoGDI Signaling	1.37	0.0751	3.464	ARHGEF7,GNG2,CDH6,ITGA5,WASF1,ARHGEF17,CDH2,RND3,ACTA2,RHOD,CDH3,CD44,ACTA1
Role of IL-17F in Allergic Inflammatory Airway Diseases	1.36	0.114	-2.236	CXCL8,CCL4,IL1B,CXCL1,RPS6KA2
MSP-RON Signaling Pathway	1.35	0.102	#NUM!	ITGB2,ACTA2,MST1,IRS2,RPS6KA2,ACTA1
Altered T Cell and B Cell Signaling in Rheumatoid Arthritis	1.35	0.0889	#NUM!	MAP3K14,IL18,SPP1,TGFB1,IL1RN,RELB,FCER1G,IL1B
Airway Pathology in Chronic Obstructive Pulmonary Disease	1.34	0.25	#NUM!	CXCL8,MMP2
NRF2-mediated Oxidative Stress Response	1.33	0.0725	0.378	GSTA3,AKR7A3,GSTA5,MAF,MAFK,MAFF,SOD3,BACH1,ACTA2,FOSL1,IRS2,MAP2K3,AOX1,ACTA1
Glioblastoma Multiforme Signaling	1.31	0.0755	-2.887	MYC,IGF2,RND3,PDGFA,RHOD,WNT2B,LEF1,IRS2,PDGFB,WNT5B,FZD7,WNT5A
PPARα/RXRα Activation	1.28	0.073	1.155	MAP3K14,CD36,BCL3,TGFBR2,NR2F1,NFKBIA,TGFB1,LPL,TGFB2,PRKAG2,IL1B,MAP2K3,INSR
Ovarian Cancer Signaling	1.27	0.0764	#NUM!	TCF4,WNT2B,CD44,PRKAG2,FSHB,LEF1,MMP2,IRS2,WNT5B,FZD7,WNT5A
Cardiomyocyte Differentiation via BMP Receptors	1.25	0.15	#NUM!	BMP4,BMP2,BMPR1B
MIF-mediated Glucocorticoid Regulation	1.25	0.121	-2	NFKBIA,PLA2G4B,CD14,CD74
p53 Signaling	1.25	0.0811	-0.447	GADD45B,SNAI2,GADD45A,THBS1,COQ8A,CSNK1D,RPRM,IRS2,HIPK2
Pathogenesis of Multiple Sclerosis	1.24	0.222	#NUM!	CCL4,CCL3
TWEAK Signaling	1.21	0.118	0	MAP3K14,NFKBIA,CASP7,TNFRSF12A
Macropinocytosis Signaling	1.18	0.0864	#NUM!	ITGB2,PDGFA,ITGA5,CD14,IRS2,NGF,PDGFB
HGF Signaling	1.17	0.0783	-2.236	ETS1,ELF4,MAP3K14,ETS2,ITGA5,MAP3K8,IRS2,STAT3,ELK3
JAK/Stat Signaling	1.13	0.0843	0.378	SOCS3,PTPN6,CISH,SOCS2,IRS2,STAT3,STAT1
Tec Kinase Signaling	1.13	0.0706	-2.714	TNFRSF21,FYN,RND3,ACTA2,RHOD,GNG2,FCER1G,ITGA5,IRS2,STAT3,STAT1,ACTA1
Role of IL-17A in Arthritis	1.13	0.0896	#NUM!	CXCL8,NFKBIA,MAP2K3,CXCL1,IRS2,MAPK13
Cardiac β-adrenergic Signaling	1.09	0.073	-1.89	AKAP13,PDE7B,PDE10A,PKIB,GNG2,PDE1B,PRKAG2,PDE5A,AKAP7,ATP2A1
Role of NFAT in Cardiac Hypertrophy	1.08	0.0677	#NUM!	IL6ST,LIF,GNG2,MAPK13,TGFBR2,RCAN1,TGFB1,HDAC7,TGFB2,PRKAG2,CAMK1G,IRS2,MAP2K3
Antigen Presentation Pathway	1.07	0.105	#NUM!	B2M,PSMB9,CD74,TAP1
Notch Signaling	1.07	0.105	#NUM!	LFNG,MAML2,HES7,JAG1
NF-κB Activation by Viruses	1.07	0.0814	-1.89	ITGB2,MAP3K14,NFKBIA,ITGAV,ITGA5,IRS2,EIF2AK2
β-alanine Degradation I	1.06	0.5	#NUM!	ABAT
Glycine Degradation (Creatine Biosynthesis)	1.06	0.5	#NUM!	GATM
Role of Cytokines in Mediating Communication between Immune Cells	1.05	0.0926	#NUM!	CXCL8,IL18,TGFB1,IL1RN,IL1B
tRNA Splicing	1.04	0.103	#NUM!	PDE7B,PDE10A,PDE1B,PDE5A
Role of JAK1 and JAK3 in γc Cytokine Signaling	1.03	0.0845	#NUM!	SOCS3,SYK,SH2B2,IRS2,STAT3,STAT1
G-Protein Coupled Receptor Signaling	1.02	0.0625	#NUM!	FYN,GRM8,NPY1R,PDE10A,RGS7,STAT3,NFKBIA,PDE7B,LPAR1,NPR3,PDE1B,PRKAG2,PDE5A,DUSP4,MAP3K8,IRS2,HTR1F
IL-17A Signaling in Gastric Cells	1.02	0.12	#NUM!	CXCL8,CXCL1,MAPK13
IGF-1 Signaling	1.02	0.0755	-1.342	SOCS3,PRKAG2,IGFBP3,SOCS2,IGFBP5,IRS2,STAT3,IGFBP2
Actin Nucleation by ARP-WASP Complex	1	0.0893	-2.236	RND3,RHOD,ITGA5,WASF1,VASP
FGF Signaling	0.99	0.0778	-1.134	PTPN6,FGF2,FGF23,MAP2K3,IRS2,MAPK13,STAT3
Antiproliferative Role of TOB in T Cell Signaling	0.979	0.115	#NUM!	TGFBR2,TGFB1,TGFB2
FXR/RXR Activation	0.979	0.0714	#NUM!	IL18,SDC1,LCAT,IL1RN,CYP19A1,LPL,IL1B,CLU,APOD
MIF Regulation of Innate Immunity	0.977	0.0976	-2	NFKBIA,PLA2G4B,CD14,CD74
Regulation of Actin-based Motility by Rho	0.971	0.0769	-2.449	RND3,ACTA2,RHOD,ITGA5,WASF1,GSN,ACTA1
Oleate Biosynthesis II (Animals)	0.959	0.154	#NUM!	SCD,PTPRT
Guanosine Nucleotides Degradation III	0.959	0.154	#NUM!	NT5E,AOX1
Reelin Signaling in Neurons	0.953	0.0761	#NUM!	ITGB2,FYN,ITGA5,IRS2,RELN,CDK5R1,APP
B Cell Receptor Signaling	0.929	0.0649	-2.309	ETS1,MAP3K14,PTPN6,NFKBIA,CARD10,SYK,PAG1,MAP2K3,MAP3K8,IRS2,MAPK13,BCL6
IL-17A Signaling in Airway Cells	0.907	0.0779	-1	NFKBIA,CXCL1,IRS2,MAPK13,STAT3,DEFB4A/DEFB4B
Ephrin A Signaling	0.905	0.0833	#NUM!	FYN,EPHA1,IRS2,EPHA2,EFNA4
Superpathway of Citrulline Metabolism	0.904	0.143	#NUM!	ARG2,ASL
Urate Biosynthesis/Inosine 5'-phosphate Degradation	0.904	0.143	#NUM!	NT5E,AOX1
Phenylalanine Degradation IV (Mammalian, via Side Chain)	0.904	0.143	#NUM!	MAOB,SLC27A2
Nitric Oxide Signaling in the Cardiovascular System	0.899	0.0708	-0.378	FLT1,PDE1B,PRKAG2,CAV1,PDE5A,ARG2,IRS2,ATP2A1
S-adenosyl-L-methionine Biosynthesis	0.898	0.333	#NUM!	MAT1A
Tyrosine Biosynthesis IV	0.898	0.333	#NUM!	PCBD1
4-aminobutyrate Degradation I	0.898	0.333	#NUM!	ABAT
L-serine Degradation	0.898	0.333	#NUM!	SDS
Th2 Pathway	0.896	0.0667	-0.378	TGFBR2,ITGB2,RUNX3,SOCS3,ICAM1,TGFB1,MAF,IRS2,JAG1,TIMD4
Sumoylation Pathway	0.882	0.0729	#NUM!	ETS1,NFKBIA,RND3,RHOD,ZNF217,ISG20,SP100
Signaling by Rho Family GTPases	0.879	0.0607	-3.742	NOX4,SEPT4,ARHGEF7,GNG2,CDH6,ITGA5,WASF1,ARHGEF17,CDH2,RND3,ACTA2,RHOD,CDH3,IRS2,ACTA1
Vitamin-C Transport	0.855	0.133	#NUM!	GLRX,TXNRD3
Role of Oct4 in Mammalian Embryonic Stem Cell Pluripotency	0.842	0.087	#NUM!	NR2F1,SPP1,ETS2,TDRD7
CNTF Signaling	0.841	0.0794	-1.342	IL6ST,IRS2,RPS6KA2,STAT3,STAT1
CDK5 Signaling	0.832	0.0707	-1.89	FOSB,LAMA5,PRKAG2,LAMB1,MAPK13,NGF,CDK5R1
FAK Signaling	0.832	0.0707	#NUM!	FYN,TLN2,ACTA2,ARHGEF7,ITGA5,IRS2,ACTA1
Pancreatic Adenocarcinoma Signaling	0.823	0.0678	-1	TGFBR2,TGFB1,TGFB2,HBEGF,IRS2,STAT3,STAT1,CDKN2B
Cell Cycle: G1/S Checkpoint Regulation	0.82	0.0781	#NUM!	MYC,TGFB1,HDAC7,TGFB2,CDKN2B
Hematopoiesis from Pluripotent Stem Cells	0.818	0.0851	#NUM!	KITLG,CXCL8,LIF,FCER1G
4-1BB Signaling in T Lymphocytes	0.81	0.0968	#NUM!	MAP3K14,NFKBIA,MAPK13
PXR/RXR Activation	0.8	0.0769	#NUM!	SCD,ABCB1,CPT1A,PRKAG2,INSR
Graft-versus-Host Disease Signaling	0.795	0.0833	#NUM!	IL18,IL1RN,FCER1G,IL1B
Catecholamine Biosynthesis	0.782	0.25	#NUM!	PNMT
Phenylethylamine Degradation I	0.782	0.25	#NUM!	AOC2
Ascorbate Recycling (Cytosolic)	0.782	0.25	#NUM!	GLRX
Glutathione Redox Reactions II	0.782	0.25	#NUM!	GLRX
Melatonin Degradation II	0.782	0.25	#NUM!	MAOB
Arginine Degradation I (Arginase Pathway)	0.782	0.25	#NUM!	ARG2
Phenylalanine Degradation I (Aerobic)	0.782	0.25	#NUM!	PCBD1
Cytotoxic T Lymphocyte-mediated Apoptosis of Target Cells	0.78	0.0938	#NUM!	B2M,FCER1G,CASP7
PEDF Signaling	0.78	0.0714	-1.342	TCF4,NFKBIA,IRS2,MAPK13,NGF,CASP7
TNFR1 Signaling	0.772	0.0816	#NUM!	MAP3K14,NFKBIA,TNFAIP3,CASP7
RhoA Signaling	0.767	0.0656	-1.89	RND3,ACTA2,LPAR1,SEPT4,RHPN1,EPHA1,WASF1,ACTA1
Phagosome Formation	0.767	0.0656	#NUM!	FN1,RND3,SCARA3,RHOD,SYK,FCER1G,ITGA5,IRS2
Mitochondrial L-carnitine Shuttle Pathway	0.767	0.118	#NUM!	CPT1A,SLC27A2
Adenosine Nucleotides Degradation II	0.767	0.118	#NUM!	NT5E,AOX1
Lymphotoxin β Receptor Signaling	0.762	0.0746	-1	MAP3K14,NFKBIA,RELB,CXCL1,IRS2
Eicosanoid Signaling	0.762	0.0746	#NUM!	PTGFR,LCAT,LTC4S,PLA2G4B,TBXAS1
LPS-stimulated MAPK Signaling	0.747	0.0698	-2.449	MAP3K14,NFKBIA,CD14,MAP2K3,IRS2,MAPK13
Phagosome Maturation	0.731	0.0625	#NUM!	B2M,NOX4,TUBB3,TUBA1A,ATP6AP1L,CTSH,CTSS,TAP1,TUBB2B
Valine Degradation I	0.728	0.111	#NUM!	ABAT,SDS
CCR5 Signaling in Macrophages	0.726	0.0725	#NUM!	CCL4,GNG2,FCER1G,MAPK13,CCL3
Neuregulin Signaling	0.716	0.0682	-1.342	MYC,DCN,ITGA5,HBEGF,ERRFI1,CDK5R1
CD27 Signaling in Lymphocytes	0.708	0.0769	#NUM!	MAP3K14,NFKBIA,MAP2K3,MAP3K8
Apoptosis Signaling	0.701	0.0674	-1.342	MAP3K14,NFKBIA,LMNA,TNFRSF1B,CASP7,BCL2L11
IL-17A Signaling in Fibroblasts	0.7	0.0857	#NUM!	NFKBIA,CEBPD,MAPK13
Protein Citrullination	0.695	0.2	#NUM!	PADI1
Myo-inositol Biosynthesis	0.695	0.2	#NUM!	ISYNA1
Citrulline-Nitric Oxide Cycle	0.695	0.2	#NUM!	ASL
Glutamate Degradation III (via 4-aminobutyrate)	0.695	0.2	#NUM!	ABAT
GADD45 Signaling	0.692	0.105	#NUM!	GADD45B,GADD45A
IL-1 Signaling	0.672	0.0659	-2.236	MAP3K14,NFKBIA,GNG2,PRKAG2,MAP2K3,MAPK13
Telomerase Signaling	0.66	0.0631	-2.449	ETS1,MYC,ELF4,ETS2,HDAC7,IRS2,ELK3
Purine Nucleotides Degradation II (Aerobic)	0.658	0.1	#NUM!	NT5E,AOX1
Fcγ Receptor-mediated Phagocytosis in Macrophages and Monocytes	0.643	0.0645	-2.449	FYN,TLN2,ACTA2,SYK,ACTA1,VASP
Relaxin Signaling	0.64	0.0592	-0.447	NFKBIA,PDE7B,PDE10A,NPR1,GNG2,PDE1B,PRKAG2,PDE5A,IRS2
April Mediated Signaling	0.63	0.0789	#NUM!	MAP3K14,NFKBIA,MAPK13
Arginine Biosynthesis IV	0.625	0.167	#NUM!	ASL
Arginine Degradation VI (Arginase 2 Pathway)	0.625	0.167	#NUM!	ARG2
Thioredoxin Pathway	0.625	0.167	#NUM!	TXNRD3
UDP-N-acetyl-D-glucosamine Biosynthesis II	0.625	0.167	#NUM!	GFPT2
Melanocyte Development and Pigmentation Signaling	0.617	0.0632	-1.342	KITLG,PTPN6,SH2B2,PRKAG2,IRS2,RPS6KA2
Regulation of Cellular Mechanics by Calpain Protease	0.615	0.0702	#NUM!	TLN2,ITGA5,CAST,ACTN1
Wnt/Ca+ pathway	0.615	0.0702	#NUM!	ROR1,WNT5B,FZD7,WNT5A
IL-15 Signaling	0.613	0.0658	#NUM!	CXCL8,SYK,IRS2,MAPK13,STAT3
Polyamine Regulation in Colon Cancer	0.597	0.0909	#NUM!	MYC,TCF4
Role of Lipids/Lipid Rafts in the Pathogenesis of Influenza	0.597	0.0909	#NUM!	RSAD2,IFNAR1
B Cell Activating Factor Signaling	0.588	0.075	#NUM!	MAP3K14,NFKBIA,MAPK13
Neuroprotective Role of THOP1 in Alzheimer's Disease	0.588	0.075	#NUM!	PRKAG2,NTS,APP
Calcium Signaling	0.583	0.0562	#NUM!	RCAN1,ACTA2,HDAC7,PRKAG2,CAMK1G,MYH11,CHRNA3,TRPC3,ACTA1,ATP2A1
Regulation of IL-2 Expression in Activated and Anergic T Lymphocytes	0.57	0.0633	#NUM!	TGFBR2,FYN,NFKBIA,TGFB1,TGFB2
CTLA4 Signaling in Cytotoxic T Lymphocytes	0.566	0.0606	#NUM!	B2M,FYN,PTPN6,SYK,FCER1G,IRS2
Fc Epsilon RI Signaling	0.566	0.0588	-2.646	FYN,SYK,PLA2G4B,FCER1G,MAP2K3,IRS2,MAPK13
PTEN Signaling	0.566	0.0588	1.89	TGFBR2,FOXO4,FLT1,ITGA5,BMPR1B,INSR,BCL2L11
Renin-Angiotensin Signaling	0.555	0.0583	-1.342	PTPN6,REN,PRKAG2,IRS2,MAPK13,STAT3,STAT1
Insulin Receptor Signaling	0.547	0.0567	-0.707	FOXO4,SOCS3,FYN,SGK1,SH2B2,PRKAG2,IRS2,INSR
Tumoricidal Function of Hepatic Natural Killer Cells	0.543	0.0833	#NUM!	ICAM1,CASP7
Renal Cell Carcinoma Signaling	0.543	0.0617	#NUM!	ETS1,TGFB1,EGLN3,IRS2,PDGFB
Cholecystokinin/Gastrin-mediated Signaling	0.542	0.0594	-2.449	IL18,RND3,RHOD,IL1RN,IL1B,MAP2K3
RANK Signaling in Osteoclasts	0.542	0.0594	-2.236	MAP3K14,NFKBIA,MAP3K8,IRS2,MAPK13,GSN
Natural Killer Cell Signaling	0.534	0.0574	#NUM!	FYN,PTPN6,TYROBP,SYK,FCER1G,SH3BP2,IRS2
D-myo-inositol (1,4,5,6)-Tetrakisphosphate Biosynthesis	0.528	0.0559	#NUM!	SOCS3,PTPN6,DUSP5,NUDT11,DOT1L,ACP5,PTPRN,SIRPA
D-myo-inositol (3,4,5,6)-tetrakisphosphate Biosynthesis	0.528	0.0559	#NUM!	SOCS3,PTPN6,DUSP5,NUDT11,DOT1L,ACP5,PTPRN,SIRPA
Sphingosine-1-phosphate Signaling	0.523	0.0569	-2.646	RND3,PDGFA,RHOD,SPHK1,IRS2,CASP7,PDGFB
Antioxidant Action of Vitamin C	0.52	0.0583	2	NFKBIA,LCAT,PLA2G4B,MAPK13,GLRX,TXNRD3
VEGF Signaling	0.52	0.0583	-1.633	PTPN6,ACTA2,FLT1,IRS2,ACTN1,ACTA1
Citrulline Biosynthesis	0.519	0.125	#NUM!	ARG2
Superoxide Radicals Degradation	0.519	0.125	#NUM!	SOD3
Chronic Myeloid Leukemia Signaling	0.509	0.0577	#NUM!	MYC,TGFBR2,TGFB1,HDAC7,TGFB2,IRS2
Lipid Antigen Presentation by CD1	0.496	0.0769	#NUM!	B2M,FCER1G
NAD Salvage Pathway II	0.496	0.0769	#NUM!	NT5E,ACP5
FLT3 Signaling in Hematopoietic Progenitor Cells	0.494	0.0588	-1.342	IRS2,MAPK13,RPS6KA2,STAT3,STAT1
Thrombopoietin Signaling	0.492	0.0615	-1	MYC,IRS2,STAT3,STAT1
Hypoxia Signaling in the Cardiovascular System	0.492	0.0615	#NUM!	NFKBIA,CSNK1D,UBE2D1,UBE2L6
Prostanoid Biosynthesis	0.477	0.111	#NUM!	TBXAS1
IL-15 Production	0.474	0.0741	#NUM!	STAT1,IRF1
HIPPO signaling	0.47	0.0575	#NUM!	CSNK1E,DLG5,CD44,CSNK1D,MST1
GNRH Signaling	0.465	0.0543	-2.646	DNM1,MAP3K14,PRKAG2,FSHB,MAP2K3,MAP3K8,MAPK13
Cardiac Hypertrophy Signaling	0.465	0.0511	-3.464	TGFBR2,MAP3K14,RND3,RHOD,TGFB1,GNG2,PRKAG2,TGFB2,MAP2K3,MAP3K8,IRS2,MAPK13
G Beta Gamma Signaling	0.459	0.0568	-1.342	KCNJ5,GNG2,PRKAG2,CAV1,HBEGF
EGF Signaling	0.453	0.0588	-1	IRS2,MAPK13,STAT3,STAT1
Glioma Signaling	0.447	0.0545	-2.236	IGF2,PDGFA,CAMK1G,IRS2,CDKN2B,PDGFB
Calcium Transport I	0.44	0.1	#NUM!	ATP2A1
Glycine Betaine Degradation	0.44	0.1	#NUM!	SDS
Cell Cycle: G2/M DNA Damage Checkpoint Regulation	0.434	0.0612	#NUM!	GADD45A,RPRM,HIPK2
Phospholipase C Signaling	0.432	0.05	-3.317	FYN,AHNAK,RND3,RHOD,ARHGEF7,SYK,HDAC7,GNG2,PLA2G4B,FCER1G,ITGA5,ARHGEF17
3-phosphoinositide Biosynthesis	0.418	0.0503	#NUM!	SOCS3,FYN,PTPN6,DUSP5,NUDT11,DOT1L,IRS2,ACP5,PTPRN,SIRPA
Glutathione-mediated Detoxification	0.416	0.0667	#NUM!	GSTA3,GSTA5
Xenobiotic Metabolism Signaling	0.411	0.0488	#NUM!	GSTA3,CHST2,MAP3K14,ABCB1,MAOB,MAF,GSTA5,CAMK1G,IL1B,MAP2K3,MAP3K8,IRS2,MAPK13,SOD3
3-phosphoinositide Degradation	0.409	0.051	#NUM!	SOCS3,PTPN6,DUSP5,NUDT11,DOT1L,ACP5,PTPRN,SIRPA
Ceramide Signaling	0.407	0.0538	-1.342	SPHK1,IRS2,CERK,TNFRSF1B,KSR1
Role of MAPK Signaling in the Pathogenesis of Influenza	0.406	0.0556	#NUM!	LCAT,PLA2G4B,MAP2K3,MAPK13
GPCR-Mediated Integration of Enteroendocrine Signaling Exemplified by an L Cell	0.406	0.0556	#NUM!	GAL,PRKAG2,ADCYAP1,PYY
Ephrin B Signaling	0.395	0.0548	#NUM!	EFNB2,EPHB2,EFNB1,GNG2
Docosahexaenoic Acid (DHA) Signaling	0.394	0.0577	#NUM!	IL1B,IRS2,APP
Rac Signaling	0.384	0.0513	-2.449	NOX4,CD44,ITGA5,WASF1,IRS2,CDK5R1
G Protein Signaling Mediated by Tubby	0.382	0.0625	#NUM!	GNG2,INSR
Fatty Acid β-oxidation I	0.382	0.0625	#NUM!	SLC27A2,SDS
D-myo-inositol-5-phosphate Metabolism	0.38	0.0497	#NUM!	SOCS3,PTPN6,DUSP5,NUDT11,DOT1L,ACP5,PTPRN,SIRPA
Hematopoiesis from Multipotent Stem Cells	0.379	0.0833	#NUM!	KITLG
Aryl Hydrocarbon Receptor Signaling	0.374	0.05	#NUM!	NR2F1,MYC,GSTA3,TGFB1,GSTA5,TGFB2,IL1B
Antiproliferative Role of Somatostatin Receptor 2	0.374	0.0533	#NUM!	PTPN6,NPR1,GNG2,IRS2
Unfolded protein response	0.369	0.0556	#NUM!	PDIA2,SCAP,CEBPD
Role of NFAT in Regulation of the Immune Response	0.366	0.0486	-1.342	CSNK1E,RCAN1,FYN,NFKBIA,SYK,GNG2,FCER1G,CSNK1D,IRS2
Role of PI3K/AKT Signaling in the Pathogenesis of Influenza	0.364	0.0526	#NUM!	NFKBIA,IRS2,PLAC8,IFNAR1
Fatty Acid Activation	0.353	0.0769	#NUM!	SLC27A2
NAD Phosphorylation and Dephosphorylation	0.353	0.0769	#NUM!	ACP5
Cyclins and Cell Cycle Regulation	0.344	0.0513	#NUM!	TGFB1,HDAC7,TGFB2,CDKN2B
PAK Signaling	0.336	0.0495	-2.236	PDGFA,ARHGEF7,ITGA5,IRS2,PDGFB
RAR Activation	0.336	0.0474	#NUM!	NR2F1,TGFB1,BMP2,RELB,PRKAG2,IGFBP3,TGFB2,SMAD7,MAPK13
Erythropoietin Signaling	0.335	0.0506	#NUM!	SOCS3,PTPN6,NFKBIA,IRS2
Glutamate Receptor Signaling	0.335	0.0526	#NUM!	GRM8,GNG2,HOMER3
Gustation Pathway	0.33	0.0484	#NUM!	PDE7B,PDE10A,GNG2,PDE1B,PRKAG2,PDE5A
Isoleucine Degradation I	0.329	0.0714	#NUM!	SDS
Leukotriene Biosynthesis	0.329	0.0714	#NUM!	LTC4S
ATM Signaling	0.326	0.05	#NUM!	NFKBIA,GADD45B,GADD45A,MAPK13
Sperm Motility	0.323	0.048	-1.342	LCAT,NPR1,PDE1B,PLA2G4B,CACNA1H,PRKAG2
SAPK/JNK Signaling	0.313	0.0481	-0.447	GADD45A,GNG2,FCER1G,DUSP4,IRS2
Chondroitin Sulfate Degradation (Metazoa)	0.308	0.0667	#NUM!	ARSB
Induction of Apoptosis by HIV1	0.304	0.05	#NUM!	MAP3K14,NFKBIA,TNFRSF1B
PI3K Signaling in B Lymphocytes	0.302	0.0469	-2	FYN,NFKBIA,CARD10,SYK,SH2B2,IRS2
IL-3 Signaling	0.3	0.0482	0	PTPN6,IRS2,STAT3,STAT1
Small Cell Lung Cancer Signaling	0.292	0.0476	#NUM!	MYC,NFKBIA,IRS2,CDKN2B
Cellular Effects of Sildenafil (Viagra)	0.289	0.0462	#NUM!	ACTA2,PDE1B,PRKAG2,PDE5A,MYH11,ACTA1
Gα12/13 Signaling	0.289	0.0462	0.447	CDH2,NFKBIA,LPAR1,CDH3,CDH6,IRS2
Extrinsic Prothrombin Activation Pathway	0.289	0.0625	#NUM!	F3
Dermatan Sulfate Degradation (Metazoa)	0.289	0.0625	#NUM!	IDUA
Methylglyoxal Degradation III	0.289	0.0625	#NUM!	AKR7A3
Parkinson's Signaling	0.289	0.0625	#NUM!	MAPK13
Estrogen Biosynthesis	0.286	0.0513	#NUM!	CYP19A1,HSD17B11
Leptin Signaling in Obesity	0.284	0.0471	#NUM!	SOCS3,PRKAG2,IRS2,STAT3
CD28 Signaling in T Helper Cells	0.283	0.0458	-1	FYN,PTPN6,NFKBIA,SYK,FCER1G,IRS2
PKCθ Signaling in T Lymphocytes	0.277	0.0455	-2.449	MAP3K14,FYN,NFKBIA,FCER1G,MAP3K8,IRS2
Noradrenaline and Adrenaline Degradation	0.274	0.05	#NUM!	MAOB,PNMT
γ-linolenate Biosynthesis II (Animals)	0.271	0.0588	#NUM!	SLC27A2
Methionine Degradation I (to Homocysteine)	0.271	0.0588	#NUM!	MAT1A
Endometrial Cancer Signaling	0.267	0.0469	#NUM!	MYC,LEF1,IRS2
Breast Cancer Regulation by Stathmin1	0.266	0.0443	#NUM!	TUBB3,TUBA1A,ARHGEF7,GNG2,PRKAG2,CAMK1G,ARHGEF17,IRS2,TUBB2B
Mechanisms of Viral Exit from Host Cells	0.263	0.0488	#NUM!	ACTA2,ACTA1
Stearate Biosynthesis I (Animals)	0.263	0.0488	#NUM!	SLC27A2,TBXAS1
VEGF Family Ligand-Receptor Interactions	0.262	0.0455	#NUM!	FLT1,PLA2G4B,IRS2,NRP1
Pyrimidine Ribonucleotides Interconversion	0.243	0.0465	#NUM!	CMPK2,ANXA1
Serotonin Receptor Signaling	0.243	0.0465	#NUM!	MAOB,PCBD1
Cysteine Biosynthesis III (mammalia)	0.24	0.0526	#NUM!	MAT1A
Pyrimidine Ribonucleotides De Novo Biosynthesis	0.225	0.0444	#NUM!	CMPK2,ANXA1
Maturity Onset Diabetes of Young (MODY) Signaling	0.213	0.0476	#NUM!	INSR
Endoplasmic Reticulum Stress Pathway	0.213	0.0476	#NUM!	CASP7
